# Supplementary material for: An Alternative Strategy for Pan-acetyl-lysine Antibody Generation
Source: PLoS One. 2016 Sep 8;11(9):e0162528. doi: 10.1371/journal.pone.0162528 (PMC5015836; doi:10.1371/journal.pone.0162528)
Supplement: S1 Table — (XLS) [file pone.0162528.s005.xls]

## Sheet: ICP0380
ICP0380 (238 proteins)
Accession	Description	Score	Coverage	# Proteins	# Unique Peptides	# Peptides	# PSMs	# AAs	MW [kDa]	calc. pI
IPI00453473.6	Histone H4	473.283	80.58	1	9	16	462	103	11.3604	11.356
	A2	Sequence	# PSMs	# Proteins	# Protein Groups	Protein Group Accessions	Modifications	ΔCn	q-Value	PEP	XCorr	Charge	MH+ [Da]	ΔM [ppm]	RT [min]	# Missed Cleavages
	High	GLGkGGAkR	11	1	1	IPI00453473.6	k4(acetyl); k8(acetyl)	0	0.001	0.08465	2.07535	2	927.539	1.70511	45.8144	2
	Low	KTVTAMDVVYALkR	1	1	1	IPI00453473.6	k13(acetyl)	0.0367	0.998	1	1.05036	2	1636.91	1.6033	65.5933	2
	Low	VLRDNIQGItkPAIRR	1	1	1	IPI00453473.6	T10(acetyl); k11(acetyl)	0	0.998	1	0.0496667	2	1934.14	3.06198	42.1992	2
IPI00646240.3	Histone H2B	392.854	55.42	18	1	14	456	166	18.0297	10.3159
	A2	Sequence	# PSMs	# Proteins	# Protein Groups	Protein Group Accessions	Modifications	ΔCn	q-Value	PEP	XCorr	Charge	MH+ [Da]	ΔM [ppm]	RT [min]	# Missed Cleavages
	Low	HAVsEGTKAVTkYTsSnPR	7	1	1	IPI00646240.3	S4(acetyl); k12(acetyl); S15(acetyl); N17(Deamidated)	0	0.935	1	0.248333	3	2160.05	-3.60034	22.1551	2
	Low	HAVSEGTkAVTKYTSSnPR	6	1	1	IPI00646240.3	k8(acetyl); N17(Deamidated)	0	0.998	1	0.24743	3	2076.04	4.1388	14.8846	2
IPI00339274.5	Histone H2A type 2-C	283.237	79.84	5	2	19	331	129	13.9798	10.9019
	A2	Sequence	# PSMs	# Proteins	# Protein Groups	Protein Group Accessions	Modifications	ΔCn	q-Value	PEP	XCorr	Charge	MH+ [Da]	ΔM [ppm]	RT [min]	# Missed Cleavages
	Low	LLGkVTIAQGGVLPNIqAVLLPkK	9	8	1	IPI00339274.5	k4(acetyl); Q17(Deamidated); k23(acetyl)	0	0.998	1	0.05	2	2555.54	-4.52644	72.855	2
	Low	LLGkVTIAqGGVLPNIQAVLLPK	1	8	1	IPI00339274.5	k4(acetyl); Q9(Deamidated)	0.0968			0.276434	6	2385.46	6.33727	76.8128	1
IPI00026272.2	Histone H2A type 1-B/E	264.413	86.15	6	1	21	290	130	14.127	11.0483
	A2	Sequence	# PSMs	# Proteins	# Protein Groups	Protein Group Accessions	Modifications	ΔCn	q-Value	PEP	XCorr	Charge	MH+ [Da]	ΔM [ppm]	RT [min]	# Missed Cleavages
	Low	LLRkGnysER	1	3	1	IPI00026272.2	k4(acetyl); N6(Deamidated); Y7(acetyl); S8(acetyl)	0	0.998	1	0.0491491	2	1362.72	11.8899	126.612	2
IPI00219037.5	Histone H2A.x	174.602	75.52	6	2	19	257	143	15.1354	10.7407
	A2	Sequence	# PSMs	# Proteins	# Protein Groups	Protein Group Accessions	Modifications	ΔCn	q-Value	PEP	XCorr	Charge	MH+ [Da]	ΔM [ppm]	RT [min]	# Missed Cleavages
	Low	TGGkAR	3	1	1	IPI00219037.5	k4(acetyl)	0.0133	0.998	1	0.736973	1	631.354	2.21968	51.499	1
IPI00218448.4	Histone H2A.Z	123.263	76.56	9	4	14	208	128	13.5446	10.5796
	A2	Sequence	# PSMs	# Proteins	# Protein Groups	Protein Group Accessions	Modifications	ΔCn	q-Value	PEP	XCorr	Charge	MH+ [Da]	ΔM [ppm]	RT [min]	# Missed Cleavages
	Low	TkAVSRSQR	6	1	1	IPI00218448.4	k2(acetyl)	0	0.998	1	1.20912	2	1074.59	-13.7344	43.2978	2
	Low	DSGkAKTK	1	1	1	IPI00218448.4	k4(acetyl)	0.102			0.439603	2	876.479	0.832131	48.5022	2
IPI00472724.1	Putative elongation factor 1-alpha-like 3	109.966	35.71	11	3	18	95	462	50.1532	9.0708
	A2	Sequence	# PSMs	# Proteins	# Protein Groups	Protein Group Accessions	Modifications	ΔCn	q-Value	PEP	XCorr	Charge	MH+ [Da]	ΔM [ppm]	RT [min]	# Missed Cleavages
	Low	FAELKEkIDR	6	6	1	IPI00472724.1	k7(acetyl)	0	0.998	1	0.397061	3	1290.71	6.17036	65.0733	2
	Low	EkTHInIVVIGHVDSGKSTTTGHLIYK	2	9	1	IPI00472724.1	k2(acetyl); N6(Deamidated)	0	0.998	1	0.248333	3	2990.58	-5.90616	36.0925	2
	Low	SAqkAqkAK	2	4	1	IPI00472724.1	Q3(Deamidated); k4(acetyl); Q6(Deamidated); k7(acetyl)	0	0.998	1	0.0943898	1	1045.54	-10.8323	32.5618	2
IPI00217466.3	Histone H1.3	104.855	81.9	5	7	39	294	221	22.3363	11.019
	A2	Sequence	# PSMs	# Proteins	# Protein Groups	Protein Group Accessions	Modifications	ΔCn	q-Value	PEP	XCorr	Charge	MH+ [Da]	ΔM [ppm]	RT [min]	# Missed Cleavages
	Low	kPAGAAkKPKK	2	2	1	IPI00217466.3	k1(acetyl); k7(acetyl)	0	0.948	1	0.248333	3	1207.75	-1.58394	110.3	2
	Low	IkLGLK	3	5	2	IPI00217466.3;IPI00217468.3	k2(acetyl)	0	0.986	1	0.558706	2	713.491	-1.3327	61.4759	1
	Low	AGAAkPR	2	1	1	IPI00217466.3	k5(acetyl)	0	0.998	1	0.771176	1	712.402	-11.9104	22.5685	0
	Low	AkAPkPK	2	1	1	IPI00217466.3	k2(acetyl); k5(acetyl)	0	0.998	1	0.616421	2	823.502	-2.31295	29.3509	1
	Low	AGAtAGkR	1	1	1	IPI00217466.3	T4(acetyl); k7(acetyl)	0.0204	0.998	1	0.480488	1	815.431	-7.67098	57.4662	1
	Low	TPVkkK	20	2	1	IPI00217466.3	k4(acetyl); k5(acetyl)	0	0.998	1	0.386971	2	784.489	-5.17055	49.0329	2
	Low	SGKPkVTkAK	66	1	1	IPI00217466.3	k5(acetyl); k8(acetyl)	0	0.998	1	0.2455	2	1127.68	1.23599	87.1209	2
	Low	AAKPkSGkPKVTK	2	1	1	IPI00217466.3	k5(acetyl); k8(acetyl)	0.04	0.998	1	0.24421	3	1423.85	-10.122	88.8968	2
	Low	KPAGAAKkPK	3	2	1	IPI00217466.3	k8(acetyl)	0	0.998	1	0.0946841	1	1037.66	8.1868	72.9783	1
	Low	IkLGLkSLVSK	3	5	2	IPI00217466.3;IPI00217468.3	k2(acetyl); k6(acetyl)	0	0.998	1	0.0491354	3	1269.8	-13.8542	115.108	2
	Low	kPKKVAGAATPK	1	1	1	IPI00217466.3	k1(acetyl)	0.2			0.356481	3	1237.75	-10.7469	84.4066	2
	Low	APkPkAAKPKSGKPK	1	1	1	IPI00217466.3	k3(acetyl); k5(acetyl)	0.7917			0.05	2	1617	6.98083	28.1133	2
IPI00909530.1	cDNA FLJ52843, highly similar to Histone H3.3	87.1542	86.73	8	2	23	172	113	12.9103	11.9272
	A2	Sequence	# PSMs	# Proteins	# Protein Groups	Protein Group Accessions	Modifications	ΔCn	q-Value	PEP	XCorr	Charge	MH+ [Da]	ΔM [ppm]	RT [min]	# Missed Cleavages
	Low	KQLATkAAR	6	7	2	IPI00909530.1;IPI00455457.4	k6(acetyl)	0	0.096	0.3024	2.04973	2	1028.62	0.934854	23.0555	2
	Low	STGGkAPR	3	8	2	IPI00909530.1;IPI00455457.4	k5(acetyl)	0	0.11	0.3482	1.66307	2	815.438	1.15097	18.5408	1
	Low	kSTGGkAPR	2	8	2	IPI00909530.1;IPI00455457.4	k1(acetyl); k6(acetyl)	0	0.595	0.9705	1.65192	2	985.545	2.37142	23.0846	2
	Low	SAPSTGGVkKPhR	1	3	1	IPI00909530.1	k9(acetyl); H12(acetyl)	0	0.998	1	0.863765	3	1405.77	12.8747	82.0724	1
	Low	mARTkQTAR	1	8	2	IPI00909530.1;IPI00455457.4	M1(Oxidation); k5(acetyl)	0	0.998	1	0.248057	3	1120.6	13.6668	80.8159	2
IPI00021439.1	Actin, cytoplasmic 1	73.9206	69.33	52	4	23	75	375	41.7097	5.47803
	A2	Sequence	# PSMs	# Proteins	# Protein Groups	Protein Group Accessions	Modifications	ΔCn	q-Value	PEP	XCorr	Charge	MH+ [Da]	ΔM [ppm]	RT [min]	# Missed Cleavages
	Low	LDLAGRDLtDYLMkILtER	2	19	2	IPI00021439.1;IPI00922693.1	T9(acetyl); k14(acetyl); T17(acetyl)	0	0.998	1	0.107061	4	2362.26	11.3407	104.332	2
IPI00387144.5	cDNA FLJ55956, highly similar to Tubulin alpha-6 chain	40.7626	23.7	26	4	9	71	519	57.7232	5.07178
	A2	Sequence	# PSMs	# Proteins	# Protein Groups	Protein Group Accessions	Modifications	ΔCn	q-Value	PEP	XCorr	Charge	MH+ [Da]	ΔM [ppm]	RT [min]	# Missed Cleavages
	Low	GDVVPkDVnAAITTIKTK	29	1	1	IPI00387144.5	k6(acetyl); N9(Deamidated)	0	0.998	1	0.341934	3	1913.06	-0.333238	9.56307	2
IPI00793055.1	myelin basic protein	31.3684	35.84	21	3	8	44	173	18.9047	11.1362
	A2	Sequence	# PSMs	# Proteins	# Protein Groups	Protein Group Accessions	Modifications	ΔCn	q-Value	PEP	XCorr	Charge	MH+ [Da]	ΔM [ppm]	RT [min]	# Missed Cleavages
	Low	nIVTPRTPPPsQGkGR	1	7	1	IPI00793055.1	N1(Deamidated); S11(acetyl); k14(acetyl)	0.0137	0.998	1	0.724734	4	1789.98	13.4916	74.8833	2
	Low	IFkLVR	3	1	1	IPI00793055.1	k3(acetyl)	0	0.998	1	0.297118	2	817.523	-7.92575	61.1596	1
IPI00867533.1	60S ribosomal protein L6	30.9493	47.22	5	1	21	114	288	32.7216	10.6089
	A2	Sequence	# PSMs	# Proteins	# Protein Groups	Protein Group Accessions	Modifications	ΔCn	q-Value	PEP	XCorr	Charge	MH+ [Da]	ΔM [ppm]	RT [min]	# Missed Cleavages
	Low	KVDAGGkVK	10	3	1	IPI00867533.1	k7(acetyl)	0	0.956	1	1.38197	2	943.556	-0.76542	17.585	2
	Low	IkAIPQLQGYLR	17	3	1	IPI00867533.1	k2(acetyl)	0	0.998	1	1.00341	3	1441.84	-8.94065	93.1311	1
	Low	LLsHGkkPFSQHVR	2	5	1	IPI00867533.1	S3(acetyl); k6(acetyl); k7(acetyl)	0	0.998	1	0.3705	3	1759.96	1.88633	154.821	1
	Low	AkkPkK	11	3	1	IPI00867533.1	k2(acetyl); k3(acetyl); k5(acetyl)	0	0.998	1	0.12	2	825.525	6.31889	189.719	2
	Low	VVFLkqLAsGLLLVTGPLVLnRVPLR	1	2	1	IPI00867533.1	k5(acetyl); Q6(Deamidated); S9(acetyl); N21(Deamidated)	0.5833			0.0455807	3	2901.76	1.34968	40.5083	2
IPI00220327.4	Keratin, type II cytoskeletal 1	27.9524	31.52	1	2	19	150	644	65.999	8.11865
	A2	Sequence	# PSMs	# Proteins	# Protein Groups	Protein Group Accessions	Modifications	ΔCn	q-Value	PEP	XCorr	Charge	MH+ [Da]	ΔM [ppm]	RT [min]	# Missed Cleavages
	Low	nKyEDEINkR	2	1	1	IPI00220327.4	N1(Deamidated); Y3(acetyl); k9(acetyl)	0	0.998	1	0.485067	3	1393.68	11.3723	55.659	2
	Low	MSRQFSSRSGYR	1	1	1	IPI00220327.4		0.2162			0.575004	3	1461.71	2.3325	56.0298	2
IPI00217468.3	Histone H1.5	27.3874	57.96	1	3	25	102	226	22.5665	10.9165
	A2	Sequence	# PSMs	# Proteins	# Protein Groups	Protein Group Accessions	Modifications	ΔCn	q-Value	PEP	XCorr	Charge	MH+ [Da]	ΔM [ppm]	RT [min]	# Missed Cleavages
	Low	IkLGLK	3	5	2	IPI00217466.3;IPI00217468.3	k2(acetyl)	0	0.986	1	0.558706	2	713.491	-1.3327	61.4759	1
	Low	AVKPkAAkPK	3	3	2	IPI00217466.3;IPI00217468.3	k5(acetyl); k8(acetyl)	0	0.997	1	0.238914	3	1121.72	11.5853	75.8139	1
	Low	AAkPkAAKPK	1	1	1	IPI00217468.3	k3(acetyl); k5(acetyl)	0.0222	0.998	1	0.443576	2	1093.66	-8.79219	101.037	1
	Low	AAGAkK	2	1	1	IPI00217468.3	k5(acetyl)	0	0.998	1	0.247667	1	587.343	-13.4752	24.7473	1
	Low	AAKPkAAkPkAAK	2	1	1	IPI00217468.3	k5(acetyl); k8(acetyl); k10(acetyl)	0.04	0.998	1	0.243026	3	1405.85	-4.95791	59.6646	2
	Low	AAkPkAAkPK	2	1	1	IPI00217468.3	k3(acetyl); k5(acetyl); k8(acetyl)	0.04	0.998	1	0.241878	3	1135.7	11.6965	50.867	1
	Low	SPAKPKAVkPkAAkPK	3	1	1	IPI00217468.3	k9(acetyl); k11(acetyl); k14(acetyl)	0	0.998	1	0.120014	3	1772.06	-11.1863	91.2105	2
	Low	IkLGLkSLVSK	3	5	2	IPI00217466.3;IPI00217468.3	k2(acetyl); k6(acetyl)	0	0.998	1	0.0491354	3	1269.8	-13.8542	115.108	2
	Low	AKkPAAAGVKK	3	1	1	IPI00217468.3	k3(acetyl)	0.52			0.1225	2	1110.7	-1.57276	144.917	2
IPI00018219.1	Transforming growth factor-beta-induced protein ig-h3	26.3752	25.33	4	1	13	67	683	74.634	7.7085
	A2	Sequence	# PSMs	# Proteins	# Protein Groups	Protein Group Accessions	Modifications	ΔCn	q-Value	PEP	XCorr	Charge	MH+ [Da]	ΔM [ppm]	RT [min]	# Missed Cleavages
	Low	LAPVYQkLLER	4	2	1	IPI00018219.1	k7(acetyl)	0.0417	0.998	1	0.226903	3	1371.82	11.9366	93.715	1
IPI00893703.1	ribosomal protein S7; ribosomal protein S7 pseudogene 11; ribosomal protein S7 pseudogene 4; ribosomal protein S7 pseudogene 10	23.7024	70.59	3	3	20	89	187	21.2988	10.272
	A2	Sequence	# PSMs	# Proteins	# Protein Groups	Protein Group Accessions	Modifications	ΔCn	q-Value	PEP	XCorr	Charge	MH+ [Da]	ΔM [ppm]	RT [min]	# Missed Cleavages
	Low	IVKPNGEKPDEFEsGISQALLELEMNSDLkAQLR	2	2	1	IPI00893703.1	S14(acetyl); k30(acetyl)	0	0.998	1	0.821815	4	3882.96	-4.38227	115.442	1
	Low	ILPkPTRK	6	2	1	IPI00893703.1	k4(acetyl)	0	0.998	1	0.248	2	994.629	-12.182	150.525	1
	Low	AIIIFVPVPqLKSFqkIqVR	3	2	1	IPI00893703.1	Q10(Deamidated); Q15(Deamidated); k16(acetyl); Q18(Deamidated)	0	0.998	1	0.23674	3	2369.41	10.2689	33.6543	2
	Low	RILPkPTR	2	2	1	IPI00893703.1	k5(acetyl)	0.0476	0.998	1	0.195617	2	1022.65	-1.32974	75.903	1
	Low	SFQkIQVR	1	2	1	IPI00893703.1	k4(acetyl)	0	0.998	1	0.175022	2	1047.6	4.94726	93.581	1
	Low	HVVFIAQRRILPkPTR	2	2	1	IPI00893703.1	k13(acetyl)	0	0.998	1	0.122167	3	1973.22	14.1431	149.414	2
	Low	ILPKPTRkSR	3	2	1	IPI00893703.1	k8(acetyl)	0	0.998	1	0.119847	3	1237.79	13.1032	85.9115	2
	Low	LIkVhLDKAQQNnVEhK	8	3	1	IPI00893703.1	k3(acetyl); H5(acetyl); N13(Deamidated); H16(acetyl)	0	0.998	1	0.049794	3	2141.12	-7.03093	115.354	2
	Low	ILPkPTR	1	2	1	IPI00893703.1	k4(acetyl)	0	0.998	1	0.0491584	1	866.553	7.9373	82.9935	0
IPI00059366.4	Isoform 3 of Core histone macro-H2A.1	21.8673	55.8	7	5	23	96	371	39.4644	9.77393
	A2	Sequence	# PSMs	# Proteins	# Protein Groups	Protein Group Accessions	Modifications	ΔCn	q-Value	PEP	XCorr	Charge	MH+ [Da]	ΔM [ppm]	RT [min]	# Missed Cleavages
	Low	sAkAGVIFPVGR	2	5	1	IPI00059366.4	S1(acetyl); k3(acetyl)	0	0.998	1	2.3878	3	1285.73	4.35273	17.3848	1
	Low	GkLEAIITPPPAkK	1	4	1	IPI00059366.4	k2(acetyl); k13(acetyl)	0	0.998	1	1.28956	2	1546.92	1.62119	66.1382	2
IPI00975690.1	Vimentin variant 3	21.2538	39.44	4	4	17	35	431	49.6231	5.24951
	A2	Sequence	# PSMs	# Proteins	# Protein Groups	Protein Group Accessions	Modifications	ΔCn	q-Value	PEP	XCorr	Charge	MH+ [Da]	ΔM [ppm]	RT [min]	# Missed Cleavages
	Low	skFADLsEAANR	1	4	1	IPI00975690.1	S1(acetyl); k2(acetyl); S7(acetyl)	0	0.998	1	0.248333	3	1434.7	9.80036	67.1413	1
	Low	FAnyIDkVR	1	2	1	IPI00975690.1	N3(Deamidated); Y4(acetyl); k7(acetyl)	0.1633			0.414302	3	1210.6	-9.84223	72.7123	1
IPI00019359.4	Keratin, type I cytoskeletal 9	20.0215	21.35	1	4	9	18	623	62.0268	5.23682
	A2	Sequence	# PSMs	# Proteins	# Protein Groups	Protein Group Accessions	Modifications	ΔCn	q-Value	PEP	XCorr	Charge	MH+ [Da]	ΔM [ppm]	RT [min]	# Missed Cleavages
	Low	DLtkTLNDMR	2	1	1	IPI00019359.4	T3(acetyl); k4(acetyl)	0	0.994	1	0.0493334	3	1290.65	13.1285	131.094	1
IPI00296337.2	Isoform 1 of DNA-dependent protein kinase catalytic subunit	19.2454	23.3	2	1	101	249	4128	468.788	7.12256
	A2	Sequence	# PSMs	# Proteins	# Protein Groups	Protein Group Accessions	Modifications	ΔCn	q-Value	PEP	XCorr	Charge	MH+ [Da]	ΔM [ppm]	RT [min]	# Missed Cleavages
	Low	VFLALAAkGPVLR	2	2	1	IPI00296337.2	k8(acetyl)	0	0.976	1	0.121248	3	1396.89	13.0362	94.2899	1
	Low	AFLGELkTQmTsAVR	1	2	1	IPI00296337.2	k7(acetyl); M10(Oxidation); S12(acetyl)	0	0.998	1	2.14318	3	1751.91	3.38917	49.3928	1
	Low	KTknLSSnEAISLEEIR	1	2	1	IPI00296337.2	k3(acetyl); N4(Deamidated); N8(Deamidated)	0.0443	0.998	1	1.93835	3	1976.04	11.3132	43.2183	2
	Low	EskVPADLLkR	2	2	1	IPI00296337.2	S2(acetyl); k3(acetyl); k10(acetyl)	0	0.998	1	1.83534	3	1381.76	-4.53265	47.5482	2
	Low	sELKMkqDAQVVLYR	1	2	1	IPI00296337.2	S1(acetyl); k6(acetyl); Q7(Deamidated)	0	0.998	1	1.38378	3	1893	11.8143	58.74	2
	Low	NLLIFEnLIDLkRR	2	2	1	IPI00296337.2	N7(Deamidated); k12(acetyl)	0	0.998	1	0.914586	3	1800.05	7.93081	90.8342	2
	Low	kSLnSIEFR	4	2	1	IPI00296337.2	k1(acetyl); N4(Deamidated)	0	0.998	1	0.781665	2	1136.58	-9.24547	74.0348	1
	Low	RPkRIIIR	4	2	1	IPI00296337.2	k3(acetyl)	0	0.998	1	0.685429	3	1093.73	-3.11838	64.6809	2
	Low	TLSEknnITQK	4	2	1	IPI00296337.2	k5(acetyl); N6(Deamidated); N7(Deamidated)	0	0.998	1	0.663614	1	1319.67	-1.20477	67.9384	1
	Low	ksLNSIEFREcR	1	2	1	IPI00296337.2	k1(acetyl); S2(acetyl); C11(Carbamidomethyl)	0.0167	0.998	1	0.594268	3	1622.79	-1.77939	94.1524	2
	Low	LkPVELR	1	2	1	IPI00296337.2	k2(acetyl)	0	0.998	1	0.489452	2	896.56	3.9683	87.1307	0
	Low	ESkVPADLLKR	2	2	1	IPI00296337.2	k3(acetyl)	0	0.998	1	0.356089	3	1297.73	-10.6255	74.6655	2
	Low	FGkEVAVK	1	2	1	IPI00296337.2	k3(acetyl)	0	0.998	1	0.295834	2	919.519	-6.66977	117.722	1
	Low	LkLLLQGEADqSLLTFIDkAMHGELQK	2	2	1	IPI00296337.2	k2(acetyl); Q11(Deamidated); k19(acetyl)	0	0.998	1	0.247334	3	3124.68	7.61476	151.587	2
	Low	IPALDLLIkLLqtFR	1	2	1	IPI00296337.2	k9(acetyl); Q12(Deamidated); T13(acetyl)	0	0.998	1	0.219465	3	1839.08	-11.1806	122.491	1
	Low	LkFPRLLqIIER	1	2	1	IPI00296337.2	k2(acetyl); Q8(Deamidated)	0	0.998	1	0.120984	3	1568.97	14.2464	100.709	2
	Low	IIEkkHVSLnK	2	2	1	IPI00296337.2	k4(acetyl); k5(acetyl); N10(Deamidated)	0	0.998	1	0.05	3	1393.8	-3.85427	61.3245	2
	Low	LLPAELPAkRVR	1	2	1	IPI00296337.2	k9(acetyl)	0	0.998	1	0.05	1	1404.88	9.66334	81.7455	2
	Low	AIVkVFLALAAkGPVLR	1	2	1	IPI00296337.2	k4(acetyl); k12(acetyl)	0.5862			0.117687	2	1850.18	8.73932	43.6649	2
IPI00908963.1	ATP synthase subunit alpha	18.775	42.37	3	3	29	84	531	57.5424	9.21729
	A2	Sequence	# PSMs	# Proteins	# Protein Groups	Protein Group Accessions	Modifications	ΔCn	q-Value	PEP	XCorr	Charge	MH+ [Da]	ΔM [ppm]	RT [min]	# Missed Cleavages
	Low	VGLkAPGIIPR	1	3	1	IPI00908963.1	k4(acetyl)	0	0.965	1	0.121167	3	1162.75	14.1382	143.951	1
	Low	HALIIyDDLskqAVAYR	2	3	1	IPI00908963.1	Y6(acetyl); S10(acetyl); k11(acetyl); Q12(Deamidated)	0	0.99	1	0.248333	3	2103.1	12.6322	14.0374	1
	Low	qTGkTSIAIDTIINQkR	1	3	1	IPI00908963.1	Q1(Deamidated); k4(acetyl); k16(acetyl)	0.0142	0.998	1	1.38539	4	1972.07	-2.33275	71.9472	2
	Low	TsIAIDTIInQkR	1	3	1	IPI00908963.1	S2(acetyl); N10(Deamidated); k12(acetyl)	0.0476	0.998	1	1.1962	2	1557.83	-12.8593	59.9804	1
	Low	RVGLkAPGIIPR	4	3	1	IPI00908963.1	k5(acetyl)	0.0105	0.998	1	0.935081	3	1318.84	9.02862	60.6175	2
	Low	RstVAQLVkR	1	3	1	IPI00908963.1	S2(acetyl); T3(acetyl); k9(acetyl)	0	0.998	1	0.1225	3	1283.75	8.99353	108.074	2
IPI00657775.2	Isoform 2 of Kinesin-like protein KIF21B	17.9509	29.68	5	1	57	151	1624	181.157	7.28369
	A2	Sequence	# PSMs	# Proteins	# Protein Groups	Protein Group Accessions	Modifications	ΔCn	q-Value	PEP	XCorr	Charge	MH+ [Da]	ΔM [ppm]	RT [min]	# Missed Cleavages
	Low	ENAMLQkEnGALR	9	5	1	IPI00657775.2	k7(acetyl); N9(Deamidated)	0	0.997	1	1.74092	3	1516.75	6.51504	63.2958	1
	Low	LLkNQsRyER	1	5	1	IPI00657775.2	k3(acetyl); S6(acetyl); Y8(acetyl)	0	0.998	1	0.248315	3	1432.77	10.5157	162.849	2
	Low	HqYEEkLILLqNKIR	4	5	1	IPI00657775.2	Q2(Deamidated); k6(acetyl); Q11(Deamidated)	0	0.998	1	0.24465	2	1969.1	11.0951	59.6993	2
	Low	LQTLkhQYEEkLILLQNK	1	5	1	IPI00657775.2	k5(acetyl); H6(acetyl); k11(acetyl)	0	0.998	1	0.0493566	3	2365.28	-12.9239	122.372	2
	Low	LILLQNkIR	1	5	1	IPI00657775.2	k7(acetyl)	0.4386			0.32396	3	1152.74	-6.31362	68.8293	1
IPI00219762.5	CSE1 chromosome segregation 1-like	17.2143	16.72	5	1	15	170	915	103.813	6.11279
	A2	Sequence	# PSMs	# Proteins	# Protein Groups	Protein Group Accessions	Modifications	ΔCn	q-Value	PEP	XCorr	Charge	MH+ [Da]	ΔM [ppm]	RT [min]	# Missed Cleavages
	Low	IIIPEIQkVSGnVEK	3	5	1	IPI00219762.5	k8(acetyl); N12(Deamidated)	0.0455	0.997	1	0.21447	3	1709.97	3.43634	118.589	1
	Low	LqnSkTTkFIK	3	5	1	IPI00219762.5	Q2(Deamidated); N3(Deamidated); k5(acetyl); k8(acetyl)	0	0.998	1	0.05	3	1393.77	8.96653	69.5423	2
IPI00852685.1	Isoform 1 of Protein diaphanous homolog 1	16.7959	25.16	9	1	28	110	1272	141.258	5.41455
	A2	Sequence	# PSMs	# Proteins	# Protein Groups	Protein Group Accessions	Modifications	ΔCn	q-Value	PEP	XCorr	Charge	MH+ [Da]	ΔM [ppm]	RT [min]	# Missed Cleavages
	Low	EkEKPNSAhR	1	9	1	IPI00852685.1	k2(acetyl); H9(acetyl)	0	0.974	1	2.23957	3	1279.63	-10.9072	5.99061	1
	Low	ENQkRR	1	7	1	IPI00852685.1	k4(acetyl)	0	0.998	1	0.765034	1	872.458	-13.7114	63.1402	2
	Low	AFmNNkFGIK	1	8	1	IPI00852685.1	M3(Oxidation); k6(acetyl)	0	0.998	1	0.248333	3	1227.63	8.14758	53.6929	1
	Low	hELQVEmkkMESDFEQK	2	8	1	IPI00852685.1	H1(acetyl); M7(Oxidation); k8(acetyl); k9(acetyl)	0	0.998	1	0.1225	2	2278.06	11.2298	52.3934	2
	Low	SkkFTLK	3	3	1	IPI00852685.1	k2(acetyl); k3(acetyl)	0	0.998	1	0.1225	2	935.547	-10.1159	109.997	2
IPI00031836.3	Developmentally-regulated GTP-binding protein 1	14.2705	58.04	1	1	17	47	367	40.5168	8.89502
	A2	Sequence	# PSMs	# Proteins	# Protein Groups	Protein Group Accessions	Modifications	ΔCn	q-Value	PEP	XCorr	Charge	MH+ [Da]	ΔM [ppm]	RT [min]	# Missed Cleavages
	Low	LVRIYTkPkGQLPDYTSPVVLPYSR	1	1	1	IPI00031836.3	k7(acetyl); k9(acetyl)	0.0429	0.998	1	1.56079	4	2974.61	-10.8729	54.0405	2
	Low	LAkLRR	1	1	1	IPI00031836.3	k3(acetyl)	0	0.998	1	0.288737	2	798.531	-0.0838822	101.834	2
	Low	ARLAkLR	1	1	1	IPI00031836.3	k5(acetyl)	0	0.998	1	0.248333	2	869.556	-13.2852	56.4376	2
	Low	TcNLILIVLDVLkPLGHK	1	1	1	IPI00031836.3	C2(Carbamidomethyl); k13(acetyl)	0.0556			0.343871	4	2088.25	12.3715	130.521	0
IPI00384444.6	Keratin, type I cytoskeletal 14	13.8565	37.92	10	1	16	53	472	51.5294	5.16064
	A2	Sequence	# PSMs	# Proteins	# Protein Groups	Protein Group Accessions	Modifications	ΔCn	q-Value	PEP	XCorr	Charge	MH+ [Da]	ΔM [ppm]	RT [min]	# Missed Cleavages
	Low	TkVmDVHDGkVVSTHEQVLR	1	1	1	IPI00384444.6	k2(acetyl); M4(Oxidation); k10(acetyl)	0.0269	0.998	1	1.81086	3	2378.2	-5.01477	56.1496	2
	Low	AsLEnsLEETkGR	2	2	1	IPI00384444.6	S2(acetyl); N5(Deamidated); S6(acetyl); k11(acetyl)	0	0.998	1	0.0478727	2	1560.76	10.8554	104.299	1
IPI00008433.4	40S ribosomal protein S5	13.5953	46.08	1	1	10	70	204	22.8621	9.71533
	A2	Sequence	# PSMs	# Proteins	# Protein Groups	Protein Group Accessions	Modifications	ΔCn	q-Value	PEP	XCorr	Charge	MH+ [Da]	ΔM [ppm]	RT [min]	# Missed Cleavages
	Low	GSSnSYAIkKK	5	1	1	IPI00008433.4	N4(Deamidated); k9(acetyl)	0	0.998	1	0.248333	3	1225.65	9.11738	140.388	2
IPI00377261.1	Isoform 1 of Far upstream element-binding protein 3	13.329	18.36	7	1	9	24	572	61.6022	8.38232
	A2	Sequence	# PSMs	# Proteins	# Protein Groups	Protein Group Accessions	Modifications	ΔCn	q-Value	PEP	XCorr	Charge	MH+ [Da]	ΔM [ppm]	RT [min]	# Missed Cleavages
	Low	tGVKMVmIQDGPLPTGADkPLR	2	2	1	IPI00377261.1	T1(acetyl); M7(Oxidation); k19(acetyl)	0.0244	0.998	1	0.403445	3	2424.26	-3.07482	81.3628	1
	Low	TGVkMVMIQDGPLPTGADKPLR	1	2	1	IPI00377261.1	k4(acetyl)	0.1104			1.36945	3	2366.23	-11.8743	59.8185	1
IPI01011340.1	cDNA FLJ53313, highly similar to Alpha-actinin-1	13.236	31.27	17	2	24	50	822	94.7657	5.69385
	A2	Sequence	# PSMs	# Proteins	# Protein Groups	Protein Group Accessions	Modifications	ΔCn	q-Value	PEP	XCorr	Charge	MH+ [Da]	ΔM [ppm]	RT [min]	# Missed Cleavages
	Low	VhkISnVNK	2	5	1	IPI01011340.1	H2(acetyl); k3(acetyl); N6(Deamidated)	0	0.998	1	0.245415	2	1123.61	-2.16749	28.6957	1
IPI00794900.3	cDNA FLJ56016, highly similar to C-1-tetrahydrofolate synthase, cytoplasmic	12.8916	26.76	3	2	20	43	1020	110.428	8.55811
	A2	Sequence	# PSMs	# Proteins	# Protein Groups	Protein Group Accessions	Modifications	ΔCn	q-Value	PEP	XCorr	Charge	MH+ [Da]	ΔM [ppm]	RT [min]	# Missed Cleavages
	Low	LGkMVVASSkK	1	3	1	IPI00794900.3	k3(acetyl); k10(acetyl)	0.028	0.998	1	2.07859	3	1231.72	8.65437	44.0516	2
	Low	THLSLSHNPEqkGVPTGFILPIRDIR	3	2	1	IPI00794900.3	Q11(Deamidated); k12(acetyl)	0	0.998	1	1.9277	3	2968.63	8.83904	83.1225	2
	Low	kItIGQAPTEkGHTR	3	3	1	IPI00794900.3	k1(acetyl); T3(acetyl); k11(acetyl)	0	0.998	1	0.248333	2	1762.97	12.9092	119.643	2
IPI00219217.3	L-lactate dehydrogenase B chain	12.6965	51.5	4	1	14	42	334	36.6151	6.04932
	A2	Sequence	# PSMs	# Proteins	# Protein Groups	Protein Group Accessions	Modifications	ΔCn	q-Value	PEP	XCorr	Charge	MH+ [Da]	ΔM [ppm]	RT [min]	# Missed Cleavages
	Low	GLTSVINqkLKDDEVAQLK	2	1	1	IPI00219217.3	Q8(Deamidated); k9(acetyl)	0	0.998	1	0.481488	3	2142.19	13.7499	121.683	2
	Low	LSGLPkhR	3	2	1	IPI00219217.3	k6(acetyl); H7(acetyl)	0	0.998	1	0.0991668	2	991.574	6.11972	67.7609	1
IPI01026194.1	88 kDa protein	11.8618	14.43	9	1	11	20	797	88.3245	5.85889
	A2	Sequence	# PSMs	# Proteins	# Protein Groups	Protein Group Accessions	Modifications	ΔCn	q-Value	PEP	XCorr	Charge	MH+ [Da]	ΔM [ppm]	RT [min]	# Missed Cleavages
	Low	LhkRQRPVhQGFGLK	1	1	1	IPI01026194.1	H2(acetyl); k3(acetyl); H9(acetyl)	0	0.998	1	0.0496028	3	1927.07	-3.43132	124.626	2
IPI00412579.6	60S ribosomal protein L10a	11.8551	46.08	1	3	13	69	217	24.8155	9.93506
	A2	Sequence	# PSMs	# Proteins	# Protein Groups	Protein Group Accessions	Modifications	ΔCn	q-Value	PEP	XCorr	Charge	MH+ [Da]	ΔM [ppm]	RT [min]	# Missed Cleavages
	Low	EVLhGNqRkR	1	1	1	IPI00412579.6	H4(acetyl); Q7(Deamidated); k9(acetyl)	0	0.998	1	1.84758	3	1321.69	-3.25535	60.5051	2
	Low	nYDPqkDkR	1	1	1	IPI00412579.6	N1(Deamidated); Q5(Deamidated); k6(acetyl); k8(acetyl)	0	0.998	1	0.238411	3	1249.57	-0.00808653	134.851	2
IPI00784154.1	60 kDa heat shock protein, mitochondrial	11.3315	40.84	8	2	20	47	573	61.0164	5.87158
	A2	Sequence	# PSMs	# Proteins	# Protein Groups	Protein Group Accessions	Modifications	ΔCn	q-Value	PEP	XCorr	Charge	MH+ [Da]	ΔM [ppm]	RT [min]	# Missed Cleavages
	Low	VGGtsDVEVNEKkDR	1	2	1	IPI00784154.1	T4(acetyl); S5(acetyl); k13(acetyl)	0	0.998	1	1.60726	2	1758.86	6.71797	60.502	2
	Low	EGFEkISKGAnPVEIR	3	4	1	IPI00784154.1	k5(acetyl); N11(Deamidated)	0	0.998	1	1.49928	3	1816.93	-8.99585	100.991	2
	Low	VTKDGVTVAkSIDLK	2	6	1	IPI00784154.1	k10(acetyl)	0	0.998	1	1.09968	2	1615.94	8.81666	66.1843	2
	Low	ISkGANPVEIR	10	4	1	IPI00784154.1	k3(acetyl)	0	0.998	1	0.458887	2	1225.68	-7.0608	70.3103	1
	Low	AqIEkR	1	2	1	IPI00784154.1	Q2(Deamidated); k5(acetyl)	0	0.998	1	0.0493365	2	787.442	14.1228	81.2307	1
	Low	LAKLSDGVAVLK	1	2	1	IPI00784154.1		0.1786			0.231167	3	1213.77	13.2319	108.231	1
IPI00028392.4	Isoform 1 of Specifically androgen-regulated gene protein	10.8625	32.95	2	1	22	112	601	63.9254	8.6167
	A2	Sequence	# PSMs	# Proteins	# Protein Groups	Protein Group Accessions	Modifications	ΔCn	q-Value	PEP	XCorr	Charge	MH+ [Da]	ΔM [ppm]	RT [min]	# Missed Cleavages
	Low	ISPkGVPnEhRR	4	2	1	IPI00028392.4	k4(acetyl); N8(Deamidated); H10(acetyl)	0	0.998	1	2.49092	3	1474.76	-9.23602	60.3474	2
	Low	KLPPNIVLkssR	2	2	1	IPI00028392.4	k9(acetyl); S10(acetyl); S11(acetyl)	0	0.998	1	0.43573	3	1477.87	-2.0263	16.8842	2
IPI00219018.7	Glyceraldehyde-3-phosphate dehydrogenase	10.8103	47.16	4	3	9	23	335	36.0304	8.45557
	A2	Sequence	# PSMs	# Proteins	# Protein Groups	Protein Group Accessions	Modifications	ΔCn	q-Value	PEP	XCorr	Charge	MH+ [Da]	ΔM [ppm]	RT [min]	# Missed Cleavages
	Low	AGAHLqGGAkR	3	3	1	IPI00219018.7	Q6(Deamidated); k10(acetyl)	0.0455	0.998	1	1.47045	3	1108.59	5.20941	65.1218	1
IPI00798155.4	Pseudogene candidate	10.2919	61.32	22	3	10	84	106	12.2299	10.1401
	A2	Sequence	# PSMs	# Proteins	# Protein Groups	Protein Group Accessions	Modifications	ΔCn	q-Value	PEP	XCorr	Charge	MH+ [Da]	ΔM [ppm]	RT [min]	# Missed Cleavages
	Low	TLsDYNIQkESTLhLVLR	1	19	1	IPI00798155.4	S3(acetyl); k9(acetyl); H14(acetyl)	0	0.998	1	0.0797791	2	2256.21	8.96048	70.2571	1
IPI00027230.3	Endoplasmin	10.156	34.74	4	2	30	99	803	92.4113	4.84326
	A2	Sequence	# PSMs	# Proteins	# Protein Groups	Protein Group Accessions	Modifications	ΔCn	q-Value	PEP	XCorr	Charge	MH+ [Da]	ΔM [ppm]	RT [min]	# Missed Cleavages
	Low	ImkAqAYQTGK	1	2	1	IPI00027230.3	M2(Oxidation); k3(acetyl); Q5(Deamidated)	0	0.998	1	1.3265	3	1297.65	1.91091	84.0432	1
	Low	TRLAkLLR	2	2	1	IPI00027230.3	k5(acetyl)	0	0.998	1	0.30619	1	1012.67	10.2179	66.0691	2
	Low	EtLqQHkLLkVIR	4	2	1	IPI00027230.3	T2(acetyl); Q4(Deamidated); k7(acetyl); k10(acetyl)	0	0.998	1	0.1225	3	1732.99	-1.06967	69.8977	2
	Low	VFITDDFhDMMPkYLnFVK	1	2	1	IPI00027230.3	H8(acetyl); k13(acetyl); N16(Deamidated)	0	0.998	1	0.1225	3	2445.13	-8.66973	12.9804	1
IPI00020599.1	Calreticulin	9.66784	17.75	2	2	11	35	417	48.1118	4.43701
	A2	Sequence	# PSMs	# Proteins	# Protein Groups	Protein Group Accessions	Modifications	ΔCn	q-Value	PEP	XCorr	Charge	MH+ [Da]	ΔM [ppm]	RT [min]	# Missed Cleavages
	Low	DkGLQTsqDAR	2	1	1	IPI00020599.1	k2(acetyl); S7(acetyl); Q8(Deamidated)	0	0.948	1	0.0496667	3	1303.62	6.51917	144.743	1
	Low	GkNVLINkDIR	3	2	1	IPI00020599.1	k2(acetyl); k8(acetyl)	0.0476	0.998	1	0.601094	3	1353.78	-3.98636	54.8622	2
IPI00549725.6	Phosphoglycerate mutase 1	9.33922	39.76	1	1	8	13	254	28.7858	7.18115
	A2	Sequence	# PSMs	# Proteins	# Protein Groups	Protein Group Accessions	Modifications	ΔCn	q-Value	PEP	XCorr	Charge	MH+ [Da]	ΔM [ppm]	RT [min]	# Missed Cleavages
	Low	mAAykLVLIR	1	1	1	IPI00549725.6	M1(Oxidation); Y4(acetyl); k5(acetyl)	0	0.998	1	0.247694	3	1277.73	4.25572	64.8415	1
IPI00909949.1	Isoform 2 of Beta-enolase	9.15379	31.53	3	1	12	19	406	44.0319	7.69385
	A2	Sequence	# PSMs	# Proteins	# Protein Groups	Protein Group Accessions	Modifications	ΔCn	q-Value	PEP	XCorr	Charge	MH+ [Da]	ΔM [ppm]	RT [min]	# Missed Cleavages
	Low	HIADLAGNPDLILPVPAFkEAMRIGAEVYHhLK	2	1	1	IPI00909949.1	k19(acetyl); H31(acetyl)	0	0.995	1	0.248333	3	3720.02	13.5928	64.2912	2
IPI00910979.1	pyruvate kinase isozymes M1/M2 isoform e	8.22663	42.83	7	2	18	43	516	56.2373	8.44092
	A2	Sequence	# PSMs	# Proteins	# Protein Groups	Protein Group Accessions	Modifications	ΔCn	q-Value	PEP	XCorr	Charge	MH+ [Da]	ΔM [ppm]	RT [min]	# Missed Cleavages
	Low	VFLAQkmmIGR	1	7	1	IPI00910979.1	k6(acetyl); M7(Oxidation); M8(Oxidation)	0	0.998	1	1.24493	2	1367.7	-12.6003	58.0078	1
	Low	kASDVHEVRK	8	7	1	IPI00910979.1	k1(acetyl)	0	0.998	1	1.06729	2	1210.65	-1.5621	45.4839	2
	Low	GkNIKIISK	1	7	1	IPI00910979.1	k2(acetyl)	0	0.998	1	0.248333	1	1042.67	8.69327	57.896	2
IPI00382869.1	Farnesyl pyrophosphate synthetase like-4 protein (Fragment)	8.21748	18.68	1	1	8	26	348	39.6277	4.98291
	A2	Sequence	# PSMs	# Proteins	# Protein Groups	Protein Group Accessions	Modifications	ΔCn	q-Value	PEP	XCorr	Charge	MH+ [Da]	ΔM [ppm]	RT [min]	# Missed Cleavages
	Low	EVLEYnAIGGkYnRR	1	1	1	IPI00382869.1	N6(Deamidated); k11(acetyl); N13(Deamidated)	0	0.998	1	2.17894	3	1825.91	-1.02264	54.4985	2
IPI00007188.6	ADP/ATP translocase 2	8.09384	39.93	6	4	13	19	298	32.8312	9.68604
	A2	Sequence	# PSMs	# Proteins	# Protein Groups	Protein Group Accessions	Modifications	ΔCn	q-Value	PEP	XCorr	Charge	MH+ [Da]	ΔM [ppm]	RT [min]	# Missed Cleavages
	Low	DEGGkAFFkGAWsNVLR	1	2	1	IPI00007188.6	k5(acetyl); k9(acetyl); S13(acetyl)	0	0.998	1	1.01804	4	2007.98	-7.57615	46.1996	2
	Low	AFFkGAWSnVLR	1	3	1	IPI00007188.6	k4(acetyl); N9(Deamidated)	0.2167			0.466885	3	1438.75	3.99088	67.4234	1
	Low	yKQIFLGGVDkR	1	1	1	IPI00007188.6	Y1(acetyl); k11(acetyl)	0.1			0.364555	3	1507.84	9.11767	102.252	2
IPI00433834.2	ribosomal protein L26 pseudogene 33; ribosomal protein L26; ribosomal protein L26 pseudogene 16; ribosomal protein L26 pseudogene 19; ribosomal protein L26 pseudogene 6	7.75982	60.78	2	1	16	60	153	18.2432	11.0923
	A2	Sequence	# PSMs	# Proteins	# Protein Groups	Protein Group Accessions	Modifications	ΔCn	q-Value	PEP	XCorr	Charge	MH+ [Da]	ΔM [ppm]	RT [min]	# Missed Cleavages
	Low	GQQIGkVVQVYR	1	2	1	IPI00433834.2	k6(acetyl)	0	0.998	1	1.13252	2	1416.79	-4.3958	97.498	1
	Low	ImssPLSkELR	2	2	1	IPI00433834.2	M2(Oxidation); S3(acetyl); S4(acetyl); k8(acetyl)	0	0.998	1	0.05	1	1402.73	6.36706	79.0871	1
	Low	qVGkEKNTR	1	1	1	IPI00433834.2	Q1(Deamidated); k4(acetyl)	0.0702			1.06083	2	1102.58	-6.2287	60.8039	2
	Low	mLPQRNLSkR	1	2	1	IPI00790203.2	M1(Oxidation); k9(acetyl)	0.0272	0.998	1	1.43474	3	1300.72	0.0757327	42.0609	2
	Low	TYqEhkASMhPVTAMLVGK	1	2	1	IPI00790203.2	Q3(Deamidated); H5(acetyl); k6(acetyl); H10(acetyl)	0	0.998	1	0.0496667	2	2255.11	10.3715	3.39063	1
IPI00844578.1	ATP-dependent RNA helicase A	7.53309	21.26	1	1	24	80	1270	140.869	6.84424
	A2	Sequence	# PSMs	# Proteins	# Protein Groups	Protein Group Accessions	Modifications	ΔCn	q-Value	PEP	XCorr	Charge	MH+ [Da]	ΔM [ppm]	RT [min]	# Missed Cleavages
	Low	ILAkLPIEPR	1	1	1	IPI00844578.1	k4(acetyl)	0	0.909	1	0.291907	3	1191.74	-8.68096	90.2692	1
	Low	kILTTEGRnALIHK	3	1	1	IPI00844578.1	k1(acetyl); N9(Deamidated)	0.04	0.998	1	0.243313	3	1636.92	-9.40097	5.96751	2
	Low	NRQkFmcEVQVEGYNYTGMGNSTNK	10	1	1	IPI00844578.1	k4(acetyl); M6(Oxidation); C7(Carbamidomethyl)	0	0.998	1	0.106156	3	3013.33	3.10246	65.0865	2
	Low	RkmTPSYEIR	1	1	1	IPI00844578.1	k2(acetyl); M3(Oxidation)	0.0993			1.35547	2	1338.7	11.8676	87.4401	2
IPI00007402.3	Importin-7	6.96072	9.25	1	1	8	72	1038	119.44	4.81787
	A2	Sequence	# PSMs	# Proteins	# Protein Groups	Protein Group Accessions	Modifications	ΔCn	q-Value	PEP	XCorr	Charge	MH+ [Da]	ΔM [ppm]	RT [min]	# Missed Cleavages
	Low	mIEkhGGYK	1	1	1	IPI00007402.3	M1(Oxidation); k4(acetyl); H5(acetyl)	0	0.998	1	0.317786	3	1162.56	1.67115	96.2325	1
IPI00014165.1	Histone H2A	6.88095	43.48	1	1	9	20	115	12.6462	10.9019
	A2	Sequence	# PSMs	# Proteins	# Protein Groups	Protein Group Accessions	Modifications	ΔCn	q-Value	PEP	XCorr	Charge	MH+ [Da]	ΔM [ppm]	RT [min]	# Missed Cleavages
	Low	MQGskAR	2	1	1	IPI00014165.1	S4(acetyl); k5(acetyl)	0	0.998	1	0.510945	2	861.415	-11.5854	30.1272	1
	Low	LLRkGNYAK	1	1	1	IPI00014165.1	k4(acetyl)	0	0.998	1	0.244407	2	1104.66	4.59147	91.7215	2
IPI00219568.4	Phosphoglycerate kinase 2	6.51779	28.54	4	1	12	64	417	44.7673	8.54346
	A2	Sequence	# PSMs	# Proteins	# Protein Groups	Protein Group Accessions	Modifications	ΔCn	q-Value	PEP	XCorr	Charge	MH+ [Da]	ΔM [ppm]	RT [min]	# Missed Cleavages
	Low	AqknGVR	1	1	1	IPI00219568.4	Q2(Deamidated); k3(acetyl); N4(Deamidated)	0	0.998	1	0.521369	1	816.428	8.03992	69.2382	1
	Low	LTLDkLDVRGK	2	1	1	IPI00219568.4	k5(acetyl)	0	0.998	1	0.292456	3	1299.75	-13.6572	73.62	2
IPI00658109.1	Isoform 1 of Creatine kinase U-type, mitochondrial	6.51738	31.18	6	1	16	32	417	47.0072	8.33838
	A2	Sequence	# PSMs	# Proteins	# Protein Groups	Protein Group Accessions	Modifications	ΔCn	q-Value	PEP	XCorr	Charge	MH+ [Da]	ΔM [ppm]	RT [min]	# Missed Cleavages
	Low	ILEnLRLqkR	3	2	1	IPI00658109.1	N4(Deamidated); Q8(Deamidated); k9(acetyl)	0.0182	0.998	1	0.54199	2	1326.79	11.5436	88.8525	2
	Low	FPkILENLR	1	2	1	IPI00658109.1	k3(acetyl)	0	0.998	1	0.0428834	2	1171.68	0.183538	85.0306	1
IPI00022434.4	Uncharacterized protein	6.17319	28.55	10	1	25	139	627	71.6576	6.72705
	A2	Sequence	# PSMs	# Proteins	# Protein Groups	Protein Group Accessions	Modifications	ΔCn	q-Value	PEP	XCorr	Charge	MH+ [Da]	ΔM [ppm]	RT [min]	# Missed Cleavages
	Low	TcccksScLR	2	1	1	IPI00022434.4	C2(Carbamidomethyl); C3(Carbamidomethyl); C4(Carbamidomethyl); k5(acetyl); S6(acetyl); C8(Carbamidomethyl)	0	0.976	1	0.531396	3	1415.54	-10.0368	80.9145	1
	Low	DEGKAssAkQR	78	7	1	IPI00022434.4	S6(acetyl); S7(acetyl); k9(acetyl)	0	0.99	1	0.0496667	3	1302.64	7.15833	144.833	2
	Low	AFkAWAVARLsqR	6	7	1	IPI00022434.4	k3(acetyl); S11(acetyl); Q12(Deamidated)	0.0361	0.998	1	0.798255	3	1588.88	11.1104	74.1353	2
	Low	HkPkATK	7	10	1	IPI00022434.4	k2(acetyl); k4(acetyl)	0	0.998	1	0.05	2	893.51	-11.6003	70.3156	1
	Low	DEGkAsSAkqR	6	7	1	IPI00022434.4	k4(acetyl); S6(acetyl); k9(acetyl); Q10(Deamidated)	0	0.998	1	0.0496667	3	1303.62	7.35809	150.713	2
	Low	ASSAkQR	1	7	1	IPI00022434.4	k5(acetyl)	0.0506			0.749325	1	789.417	-5.08969	47.6046	1
	Low	qIkKQTALVELVK	1	10	1	IPI00022434.4	Q1(Deamidated); k3(acetyl)	0.0548			0.686545	3	1540.95	13.3482	50.1649	2
	Low	kyLYEIAR	1	4	1	IPI00022434.4	k1(acetyl); Y2(acetyl)	0.0704			0.66453	1	1139.6	-9.804	69.8781	1
	Low	HPYFYAPELLFFAkR	1	7	1	IPI00022434.4	k14(acetyl)	0.2188			0.248127	3	1941	-2.3552	14.9648	1
	Low	TcccksscLR	1	1	1	IPI00022434.4	C2(Carbamidomethyl); C3(Carbamidomethyl); C4(Carbamidomethyl); k5(acetyl); S6(acetyl); S7(acetyl); C8(Carbamidomethyl)	0.6			0.0183401	1	1457.56	-4.66624	81.6303	1
IPI00852960.1	Isoform 1 of Ubiquitin carboxyl-terminal hydrolase 22	6.17046	33.71	3	1	16	50	525	59.9214	8.04541
	A2	Sequence	# PSMs	# Proteins	# Protein Groups	Protein Group Accessions	Modifications	ΔCn	q-Value	PEP	XCorr	Charge	MH+ [Da]	ΔM [ppm]	RT [min]	# Missed Cleavages
	Low	VDNWkqNLR	2	1	1	IPI00852960.1	k5(acetyl); Q6(Deamidated)	0.0274	0.998	1	0.70884	2	1215.63	14.1832	96.9385	1
	Low	FEhsAkLR	1	2	1	IPI00852960.1	H3(acetyl); S4(acetyl); k6(acetyl)	0	0.998	1	0.605378	2	1113.56	-6.47047	56.9533	1
	Low	HnPkRR	1	2	1	IPI00852960.1	N2(Deamidated); k4(acetyl)	0	0.998	1	0.05	2	850.453	-13.3751	59.0276	2
IPI00215965.3	Isoform A1-B of Heterogeneous nuclear ribonucleoprotein A1	6.12476	29.57	21	1	10	27	372	38.7231	9.12939
	A2	Sequence	# PSMs	# Proteins	# Protein Groups	Protein Group Accessions	Modifications	ΔCn	q-Value	PEP	XCorr	Charge	MH+ [Da]	ΔM [ppm]	RT [min]	# Missed Cleavages
	Low	IFVGGIkEDtEEHhLR	1	17	1	IPI00215965.3	k7(acetyl); T10(acetyl); H14(acetyl)	0	0.998	1	2.39729	4	2005.97	-13.1657	64.6081	1
	Low	MSKSESPkEPEQLR	3	11	1	IPI00215965.3	k8(acetyl)	0	0.998	1	0.983362	3	1687.81	-13.4049	61.9122	2
	Low	DPnTkR	1	12	1	IPI00215965.3	N3(Deamidated); k5(acetyl)	0	0.998	1	0.506486	1	773.385	7.89573	57.8877	1
	Low	GSGkKR	1	14	1	IPI00215965.3	k4(acetyl)	0.0417	0.998	1	0.45996	1	674.399	6.83803	32.0281	2
IPI00908755.1	cDNA FLJ53392, highly similar to Ubiquitin-activating enzyme E1	5.89464	22.06	4	1	13	57	603	68.0651	6.44287
	A2	Sequence	# PSMs	# Proteins	# Protein Groups	Protein Group Accessions	Modifications	ΔCn	q-Value	PEP	XCorr	Charge	MH+ [Da]	ΔM [ppm]	RT [min]	# Missed Cleavages
	Low	MSSSPLSkkR	3	2	1	IPI00908755.1	k8(acetyl); k9(acetyl)	0	0.998	1	0.358292	3	1204.63	-7.0848	79.6177	2
	Low	HkSELIAGkIIPAIATTTAAVVGLVcLELYK	4	1	1	IPI00908755.1	k2(acetyl); k9(acetyl); C26(Carbamidomethyl)	0	0.998	1	0.297067	3	3363.85	-13.1949	64.463	2
	Low	SGVkIHVSDqELqSAnASVDDSR	5	3	1	IPI00908755.1	k4(acetyl); Q10(Deamidated); Q13(Deamidated); N16(Deamidated)	0	0.998	1	0.245834	3	2487.11	-14.1952	26.749	1
	Low	MSSSPLSKkR	1	2	1	IPI00908755.1	k9(acetyl)	0.119			0.369153	3	1162.64	13.7945	66.7631	2
	Low	LGRHVR	1	3	1	IPI00908755.1		0.2			0.244001	2	737.448	-6.56944	168.697	1
IPI00465248.5	Isoform alpha-enolase of Alpha-enolase	5.62925	23.73	2	1	14	28	434	47.1393	7.38623
	A2	Sequence	# PSMs	# Proteins	# Protein Groups	Protein Group Accessions	Modifications	ΔCn	q-Value	PEP	XCorr	Charge	MH+ [Da]	ΔM [ppm]	RT [min]	# Missed Cleavages
	Low	MSILkIhAR	1	1	1	IPI00465248.5	k5(acetyl); H7(acetyl)	0	0.981	1	0.36817	3	1152.66	-0.692634	90.4853	1
IPI00013452.11	Bifunctional aminoacyl-tRNA synthetase	5.60563	27.98	1	1	40	141	1512	170.483	7.32764
	A2	Sequence	# PSMs	# Proteins	# Protein Groups	Protein Group Accessions	Modifications	ΔCn	q-Value	PEP	XCorr	Charge	MH+ [Da]	ΔM [ppm]	RT [min]	# Missed Cleavages
	Low	VIDPVAPRyVALLkK	1	1	1	IPI00013452.11	Y9(acetyl); k14(acetyl)	0	0.994	1	0.240834	4	1808.09	11.4206	70.0846	2
	Low	EVIPVnVPEAQEEmkEVAKhPK	3	1	1	IPI00013452.11	N6(Deamidated); M14(Oxidation); k15(acetyl); H20(acetyl)	0.0104	0.998	1	1.89814	3	2602.32	3.77946	66.5451	2
	Low	qLLSLkAEYKEK	1	1	1	IPI00013452.11	Q1(Deamidated); k6(acetyl)	0	0.998	1	0.952613	2	1492.84	8.13613	62.7267	2
	Low	ENkSEKqnKPQK	2	1	1	IPI00013452.11	k3(acetyl); Q7(Deamidated); N8(Deamidated)	0.0462	0.998	1	0.617451	3	1501.75	-0.471421	49.3087	2
	Low	SPkAkInEAVEcLLSLK	1	1	1	IPI00013452.11	k3(acetyl); k5(acetyl); N7(Deamidated); C12(Carbamidomethyl)	0	0.998	1	0.248333	3	1985.06	-1.18815	117.429	2
	Low	KNPIEkNLqMWEEMK	2	1	1	IPI00013452.11	k6(acetyl); Q9(Deamidated)	0	0.998	1	0.246662	3	1960.96	4.00315	18.1085	2
	Low	AEksPK	2	1	1	IPI00013452.11	k3(acetyl); S4(acetyl)	0	0.998	1	0.1225	2	785.412	10.1572	76.3199	1
	Low	YAEkLIqEGK	1	1	1	IPI00013452.11	k4(acetyl); Q7(Deamidated)	0	0.998	1	0.05	2	1263.65	5.81095	33.715	1
	Low	IDSkhR	2	1	1	IPI00013452.11	k4(acetyl); H5(acetyl)	0	0.998	1	0.05	2	839.443	7.09807	64.2247	1
IPI00257508.4	Dihydropyrimidinase-related protein 2	5.52813	22.73	4	1	12	45	572	62.2546	6.37939
	A2	Sequence	# PSMs	# Proteins	# Protein Groups	Protein Group Accessions	Modifications	ΔCn	q-Value	PEP	XCorr	Charge	MH+ [Da]	ΔM [ppm]	RT [min]	# Missed Cleavages
	Low	MSYQGkKNIPR	6	2	2	IPI00556376.2;IPI00257508.4	k6(acetyl)	0	0.998	1	0.63667	3	1363.73	12.0737	58.502	2
	Low	MsYqGKkNIPR	1	2	2	IPI00556376.2;IPI00257508.4	S2(acetyl); Q4(Deamidated); k7(acetyl)	0.0843			0.756685	3	1406.69	-10.9752	60.1201	2
IPI00790636.1	HLA-B associated transcript 1	5.36309	29.65	20	1	14	73	425	48.7938	7.07861
	A2	Sequence	# PSMs	# Proteins	# Protein Groups	Protein Group Accessions	Modifications	ΔCn	q-Value	PEP	XCorr	Charge	MH+ [Da]	ΔM [ppm]	RT [min]	# Missed Cleavages
	Low	DFLLkPELLR	2	20	1	IPI00790636.1	k5(acetyl)	0	0.953	1	0.0496667	3	1285.77	14.4173	152.546	0
	Low	nkSLNLkHIK	2	8	1	IPI00790636.1	N1(Deamidated); k2(acetyl); k7(acetyl)	0	0.994	1	0.0496667	3	1279.75	12.0935	97.7539	2
	Low	LkDnEkNR	1	5	1	IPI00790636.1	k2(acetyl); N4(Deamidated); k6(acetyl)	0	0.998	1	0.292061	3	1101.57	13.357	65.5528	2
	Low	ILALARNksLnLK	2	8	1	IPI00790636.1	k8(acetyl); S9(acetyl); N11(Deamidated)	0	0.998	1	0.05	2	1580.95	7.93211	63.5907	2
IPI00006451.7	Vesicle-fusing ATPase	5.28412	24.73	2	2	28	69	744	82.5421	6.94678
	A2	Sequence	# PSMs	# Proteins	# Protein Groups	Protein Group Accessions	Modifications	ΔCn	q-Value	PEP	XCorr	Charge	MH+ [Da]	ΔM [ppm]	RT [min]	# Missed Cleavages
	Low	kLFADAEEEQR	1	2	1	IPI00006451.7	k1(acetyl)	0.0123	0.998	1	0.80082	2	1377.68	9.51137	59.7902	1
	Low	VWIGIkK	2	2	1	IPI00006451.7	k6(acetyl)	0	0.998	1	0.3705	2	885.543	-14.1121	107.639	1
	Low	GkKVWIGIK	2	2	1	IPI00006451.7	k2(acetyl)	0	0.998	1	0.247667	3	1070.69	12.8991	77.9191	2
	Low	LLDYVPIGPRFsNLVLQALLVLLkK	3	2	1	IPI00006451.7	S12(acetyl); k24(acetyl)	0	0.998	1	0.05	2	2948.79	9.93196	79.3359	2
	Low	FSNLVLQALLVLLkkAPPQGR	2	2	1	IPI00006451.7	k14(acetyl); k15(acetyl)	0	0.998	1	0.030843	2	2389.45	6.87572	100.261	2
	Low	AsTKVEVDmEkAESLQVTR	1	2	1	IPI00006451.7	S2(acetyl); M9(Oxidation); k11(acetyl)	0.0517			1.10411	3	2221.09	-6.45171	92.7678	2
	Low	AKtkEnR	1	2	1	IPI00006451.7	T3(acetyl); k4(acetyl); N6(Deamidated)	0.3889			0.326623	2	931.491	7.12524	105.011	2
	Low	FSNLVLqALLVLLkkAPPqGR	1	2	1	IPI00006451.7	Q7(Deamidated); k14(acetyl); k15(acetyl); Q19(Deamidated)	0.1333			0.259897	2	2391.43	12.6831	74.5366	2
IPI00010720.1	T-complex protein 1 subunit epsilon	5.24776	25.32	7	1	14	39	541	59.6328	5.65576
	A2	Sequence	# PSMs	# Proteins	# Protein Groups	Protein Group Accessions	Modifications	ΔCn	q-Value	PEP	XCorr	Charge	MH+ [Da]	ΔM [ppm]	RT [min]	# Missed Cleavages
	Low	LMGLEALKsHImAAkAVAnTMR	3	3	1	IPI00010720.1	S9(acetyl); M12(Oxidation); k15(acetyl); N19(Deamidated)	0.0466	0.99	1	2.25392	3	2457.26	-3.79655	61.8719	2
	Low	AVANTmRTSLGPNGLDkmMVDK	1	4	1	IPI00010720.1	M6(Oxidation); k17(acetyl); M18(Oxidation)	0	0.998	1	1.93101	3	2423.17	-2.56531	45.8493	2
	Low	TTLGskVVNSchR	1	6	1	IPI00010720.1	S5(acetyl); k6(acetyl); C11(Carbamidomethyl); H12(acetyl)	0	0.998	1	1.21748	2	1584.79	8.03249	64.6983	1
	Low	LMGLEALkSHImAAK	1	3	1	IPI00010720.1	k8(acetyl); M12(Oxidation)	0.0615			0.612231	4	1712.92	7.84791	85.9891	1
IPI00026781.3	Fatty acid synthase	5.23065	19.67	2	1	42	115	2511	273.254	6.44287
	A2	Sequence	# PSMs	# Proteins	# Protein Groups	Protein Group Accessions	Modifications	ΔCn	q-Value	PEP	XCorr	Charge	MH+ [Da]	ΔM [ppm]	RT [min]	# Missed Cleavages
	Low	qKLYTLqDkAQVADVVVsR	1	2	1	IPI00026781.3	Q1(Deamidated); Q7(Deamidated); k9(acetyl); S18(acetyl)	0.0278	0.998	1	1.39706	3	2247.21	10.2432	92.3942	2
	Low	TGYqAkQVRR	3	1	1	IPI00026781.3	Q4(Deamidated); k6(acetyl)	0	0.998	1	1.15522	2	1249.66	-0.651592	71.3662	2
	Low	tGGmAFHsYFMEAIAPPLLQELkK	2	1	1	IPI00026781.3	T1(acetyl); M4(Oxidation); S8(acetyl); k23(acetyl)	0	0.998	1	0.0496667	2	2821.42	8.14076	77.6574	1
	Low	SGkLKDLSR	1	1	1	IPI00026781.3	k3(acetyl)	0.0625			0.75026	2	1045.59	-5.78098	58.8152	2
IPI00003881.5	Heterogeneous nuclear ribonucleoprotein F	5.19491	27.23	2	1	9	12	415	45.6429	5.57959
	A2	Sequence	# PSMs	# Proteins	# Protein Groups	Protein Group Accessions	Modifications	ΔCn	q-Value	PEP	XCorr	Charge	MH+ [Da]	ΔM [ppm]	RT [min]	# Missed Cleavages
	Low	mALKkDR	1	1	1	IPI00003881.5	M1(Oxidation); k5(acetyl)	0	0.998	1	0.677434	2	919.498	-5.15903	79.1462	2
	Low	ALGkHK	1	2	1	IPI00003881.5	k4(acetyl)	0	0.998	1	0.1225	2	737.437	8.42351	77.8984	1
IPI00478586.3	Isoform 2 of Vacuolar protein sorting-associated protein 13A	5.18776	26.91	5	1	73	210	3095	350.68	5.96045
	A2	Sequence	# PSMs	# Proteins	# Protein Groups	Protein Group Accessions	Modifications	ΔCn	q-Value	PEP	XCorr	Charge	MH+ [Da]	ΔM [ppm]	RT [min]	# Missed Cleavages
	Low	GNLENstmTAAIkDLQVR	2	4	1	IPI00478586.3	S6(acetyl); T7(acetyl); M8(Oxidation); k13(acetyl)	0	0.419	0.7848	1.26856	4	2103.03	-6.52212	45.6486	1
	Low	VkVGHIGNLKLIIPWK	1	4	1	IPI00478586.3	k2(acetyl)	0	0.908	1	0.120834	4	1857.15	1.23986	123.844	2
	Low	nLqIkEnALSQLDVPFK	1	4	1	IPI00478586.3	N1(Deamidated); Q3(Deamidated); k5(acetyl); N7(Deamidated)	0	0.948	1	1.36103	3	2002.04	1.27729	52.0754	1
	Low	ITGAMAkGVAAmTmDEDYQqKR	4	4	1	IPI00478586.3	k7(acetyl); M12(Oxidation); M14(Oxidation); Q20(Deamidated)	0	0.998	1	1.43024	3	2490.14	2.06466	69.1851	2
	Low	ATPRmIGLTVGFDkK	2	4	1	IPI00478586.3	M5(Oxidation); k14(acetyl)	0	0.998	1	0.765496	3	1691.89	-12.5477	86.6196	2
	Low	VTsksR	1	4	1	IPI00478586.3	S3(acetyl); k4(acetyl); S5(acetyl)	0	0.998	1	0.460963	2	803.424	-2.2261	149.935	1
	Low	SkTATGLLYIIETQkVLDLK	2	4	1	IPI00478586.3	k2(acetyl); k15(acetyl)	0	0.998	1	0.381728	3	2318.35	11.4964	114.816	2
	Low	HTEkLER	2	4	1	IPI00478586.3	k4(acetyl)	0	0.998	1	0.298007	2	954.504	4.15269	72.2567	1
	Low	KSHGEVTQkDDmMMPIDLGEK	6	4	1	IPI00478586.3	k9(acetyl); M12(Oxidation)	0.04	0.998	1	0.244167	5	2447.09	-13.9808	106.088	2
	Low	HRQkVK	2	4	1	IPI00478586.3	k4(acetyl)	0	0.998	1	0.05	2	879.518	2.40094	81.9561	2
	Low	LVTQIIknLQVkISSIhIR	10	4	1	IPI00478586.3	k7(acetyl); N8(Deamidated); k12(acetyl); H17(acetyl)	0	0.998	1	0.05	2	2330.37	-4.82753	81.4952	2
	Low	HIRkhR	2	4	1	IPI00478586.3	k4(acetyl); H5(acetyl)	0	0.998	1	0.0493972	2	930.545	7.80659	79.9464	2
	Low	TYDLkAnAFLK	2	4	1	IPI00478586.3	k5(acetyl); N7(Deamidated)	0.5818			0.918703	2	1326.7	2.92552	49.5998	1
	Low	LTsKkPPGELLVSLEELEkTLDVFnITIAR	1	4	1	IPI00478586.3	S3(acetyl); k5(acetyl); k19(acetyl); N25(Deamidated)	0.0978			0.832071	4	3480.92	2.01153	104.409	2
IPI00009724.3	Isoform 1 of EF-hand calcium-binding domain-containing protein 6	5.18026	31.65	4	1	53	152	1501	172.82	8.39697
	A2	Sequence	# PSMs	# Proteins	# Protein Groups	Protein Group Accessions	Modifications	ΔCn	q-Value	PEP	XCorr	Charge	MH+ [Da]	ΔM [ppm]	RT [min]	# Missed Cleavages
	Low	FskHYNIHK	1	4	1	IPI00009724.3	S2(acetyl); k3(acetyl)	0	0.99	1	0.245167	3	1299.65	4.72638	155.769	1
	Low	IQNAHKmkEAGAETPSFYSALLR	2	2	1	IPI00009724.3	M7(Oxidation); k8(acetyl)	0	0.998	1	1.78807	4	2620.3	-7.88949	92.3572	2
	Low	TKLTEDkTTLTK	2	3	1	IPI00009724.3	k7(acetyl)	0	0.998	1	1.68554	3	1462.79	-3.92926	44.8835	2
	Low	FGGIDLyINGIkR	2	3	1	IPI00009724.3	Y7(acetyl); k12(acetyl)	0.0213	0.998	1	1.38011	3	1549.85	6.30371	59.5409	1
	Low	TTLTkK	2	3	1	IPI00009724.3	k5(acetyl)	0.0082	0.998	1	1.20503	2	733.443	-3.2102	29.0284	1
	Low	ELQqstEkAVAAR	2	3	1	IPI00009724.3	Q4(Deamidated); S5(acetyl); T6(acetyl); k8(acetyl)	0	0.998	1	1.1678	2	1557.77	-1.09836	52.9779	1
	Low	LIRPkqK	1	3	1	IPI00009724.3	k5(acetyl); Q6(Deamidated)	0	0.998	1	0.386867	2	925.596	13.8716	109.851	1
	Low	LkEsFR	1	3	1	IPI00009724.3	k2(acetyl); S4(acetyl)	0	0.998	1	0.2975	2	863.451	-13.4022	73.0767	1
	Low	INVhDFkK	1	3	1	IPI00009724.3	H4(acetyl); k7(acetyl)	0	0.998	1	0.295385	3	1084.59	9.96583	69.3607	1
	Low	IqPkIVhcWRPmR	1	2	1	IPI00009724.3	Q2(Deamidated); k4(acetyl); H7(acetyl); C8(Carbamidomethyl); M12(Oxidation)	0.0333	0.998	1	0.293016	3	1821.94	8.3573	118.329	1
	Low	LcskIqDIGsGR	1	3	1	IPI00009724.3	C2(Carbamidomethyl); S3(acetyl); k4(acetyl); Q6(Deamidated); S10(acetyl)	0	0.998	1	0.05	1	1460.72	11.2268	73.7677	1
	Low	IFIQLMkRFGLK	1	4	1	IPI00009724.3	k7(acetyl)	0	0.998	1	0.05	2	1577.93	3.05026	127.57	2
IPI00607584.1	Isoform 2 of Myb-binding protein 1A	5.13163	37.24	4	1	52	287	1332	149.274	9.27588
	A2	Sequence	# PSMs	# Proteins	# Protein Groups	Protein Group Accessions	Modifications	ΔCn	q-Value	PEP	XCorr	Charge	MH+ [Da]	ΔM [ppm]	RT [min]	# Missed Cleavages
	Low	YGLLkhsR	1	4	1	IPI00607584.1	k5(acetyl); H6(acetyl); S7(acetyl)	0	0.99	1	0.1225	3	1099.59	4.17702	140.671	1
	Low	kkAQTLR	1	1	1	IPI00607584.1	k1(acetyl); k2(acetyl)	0.011	0.998	1	0.898903	2	928.555	-2.62884	56.8544	2
	Low	LVnVLkMAASSVkK	1	3	1	IPI00607584.1	N3(Deamidated); k6(acetyl); k13(acetyl)	0	0.998	1	0.397273	4	1614.93	10.4329	62.9958	2
	Low	GSEmKYALkR	1	4	1	IPI00607584.1	M4(Oxidation); k9(acetyl)	0	0.998	1	0.247054	3	1240.63	-2.52527	126.885	2
	Low	SPKLqkK	18	3	1	IPI00607584.1	Q5(Deamidated); k6(acetyl)	0	0.998	1	0.1225	2	871.514	-12.8339	107	2
	Low	LLGAALPLLtkEqLhLVMQGDVIR	2	3	1	IPI00607584.1	T10(acetyl); k11(acetyl); Q13(Deamidated); H15(acetyl)	0	0.998	1	0.05	2	2755.58	14.1685	70.5684	1
	Low	kWIIFR	1	3	1	IPI00607584.1	k1(acetyl)	0	0.998	1	0.0496667	2	904.548	8.78904	170.044	1
	Low	LhDLYWqAMkTLGVQRPkLEK	2	2	1	IPI00607584.1	H2(acetyl); Q7(Deamidated); k10(acetyl); k18(acetyl)	0	0.998	1	0.0489568	3	2681.39	-8.42206	103.373	2
	Low	GAEDksEEGEDnRSSESEEESEGEESEEEER	6	2	1	IPI00607584.1	k5(acetyl); S6(acetyl); N12(Deamidated)	0	0.998	1	0.0463337	3	3588.33	-5.72427	104.433	2
	Low	QhQkALPkK	1	3	1	IPI00607584.1	H2(acetyl); k4(acetyl); k8(acetyl)	0.3243			0.2475	3	1203.7	9.68999	92.5583	2
	Low	DRkLPAIALDLLR	1	3	1	IPI00607584.1	k3(acetyl)	0.6757			0.1225	3	1535.95	14.0917	151.08	2
IPI00022977.1	Creatine kinase B-type	4.92276	20.47	4	1	10	15	381	42.6173	5.59229
	A2	Sequence	# PSMs	# Proteins	# Protein Groups	Protein Group Accessions	Modifications	ΔCn	q-Value	PEP	XCorr	Charge	MH+ [Da]	ΔM [ppm]	RT [min]	# Missed Cleavages
	Low	HEkFsEVLkR	1	2	1	IPI00022977.1	k3(acetyl); S5(acetyl); k9(acetyl)	0	0.998	1	0.0494138	2	1398.74	2.8443	110.352	2
IPI00013949.1	Small glutamine-rich tetratricopeptide repeat-containing protein alpha	4.80888	30.99	2	1	9	57	313	34.0417	4.86865
	A2	Sequence	# PSMs	# Proteins	# Protein Groups	Protein Group Accessions	Modifications	ΔCn	q-Value	PEP	XCorr	Charge	MH+ [Da]	ΔM [ppm]	RT [min]	# Missed Cleavages
	Low	mDNkKR	3	2	1	IPI00013949.1	M1(Oxidation); k4(acetyl)	0.0385	0.998	1	0.495477	2	849.426	1.68792	60.5508	2
	Low	SNLkIAELKLR	2	2	1	IPI00013949.1	k4(acetyl)	0	0.998	1	0.167206	2	1326.8	-9.25762	88.6481	2
IPI00003865.1	Isoform 1 of Heat shock cognate 71 kDa protein	4.76004	25.08	11	1	14	27	646	70.8542	5.51611
	A2	Sequence	# PSMs	# Proteins	# Protein Groups	Protein Group Accessions	Modifications	ΔCn	q-Value	PEP	XCorr	Charge	MH+ [Da]	ΔM [ppm]	RT [min]	# Missed Cleavages
	Low	AMTkDNNLLGKFELTGIPPAPR	1	2	1	IPI00003865.1	k4(acetyl)	0.0317	0.998	1	1.22072	3	2425.32	11.0735	46.4446	2
	Low	EnkITITnDKGR	3	2	1	IPI00003865.1	N2(Deamidated); k3(acetyl); N8(Deamidated)	0	0.998	1	0.891595	3	1432.73	3.87671	27.7295	2
	Low	IPkIqK	2	4	1	IPI00003865.1	k3(acetyl); Q5(Deamidated)	0	0.998	1	0.44761	2	769.48	-2.05345	40.862	1
IPI00107555.5	Profilin	4.70031	43.09	3	1	7	24	188	20.7731	7.51807
	A2	Sequence	# PSMs	# Proteins	# Protein Groups	Protein Group Accessions	Modifications	ΔCn	q-Value	PEP	XCorr	Charge	MH+ [Da]	ΔM [ppm]	RT [min]	# Missed Cleavages
	Low	ALVIVmGKEGVHGGTLnkK	6	3	1	IPI00107555.5	M6(Oxidation); N17(Deamidated); k18(acetyl)	0.0098	0.998	1	1.00626	3	2010.12	9.16118	54.2632	2
	Low	TksQGGEPTYnVAVGR	1	3	1	IPI00107555.5	k2(acetyl); S3(acetyl); N11(Deamidated)	0.062			1.20547	3	1748.86	11.3239	83.9526	1
IPI00783781.2	Nuclear pore complex protein Nup205	4.64841	21.07	1	1	38	81	2012	227.776	6.18896
	A2	Sequence	# PSMs	# Proteins	# Protein Groups	Protein Group Accessions	Modifications	ΔCn	q-Value	PEP	XCorr	Charge	MH+ [Da]	ΔM [ppm]	RT [min]	# Missed Cleavages
	Low	qVVLskFVR	1	1	1	IPI00783781.2	Q1(Deamidated); S5(acetyl); k6(acetyl)	0	0.994	1	0.114872	3	1160.68	7.42864	91.2093	1
	Low	kDLPsADSVQYR	1	1	1	IPI00783781.2	k1(acetyl); S5(acetyl)	0.0368	0.998	1	1.57308	3	1462.7	-11.1916	46.3014	1
	Low	KLLDIEGLYskVR	1	1	1	IPI00783781.2	S10(acetyl); k11(acetyl)	0	0.998	1	0.730784	3	1617.94	12.6087	97.7202	2
	Low	VAkIqqGALELLR	1	1	1	IPI00783781.2	k3(acetyl); Q5(Deamidated); Q6(Deamidated)	0	0.998	1	0.552999	3	1482.84	-11.733	115.277	1
	Low	NLRGQtVcNVkLLHR	1	1	1	IPI00783781.2	T6(acetyl); C8(Carbamidomethyl); k11(acetyl)	0	0.998	1	0.417559	3	1892.04	7.95164	144.236	2
	Low	RLVkVINNR	1	1	1	IPI00783781.2	k4(acetyl)	0	0.998	1	0.364543	3	1153.7	-10.9172	82.3909	2
	Low	TLFksRR	3	1	1	IPI00783781.2	k4(acetyl); S5(acetyl)	0.1084			0.742381	2	991.581	12.7674	52.7454	2
	Low	NLLPRVAAK	1	2	1	IPI00010810.1		0.8947			0.024441	2	981.625	4.95142	134.845	1
IPI00186290.6	Elongation factor 2	4.58649	27.62	2	1	28	72	858	95.277	6.82959
	A2	Sequence	# PSMs	# Proteins	# Protein Groups	Protein Group Accessions	Modifications	ΔCn	q-Value	PEP	XCorr	Charge	MH+ [Da]	ΔM [ppm]	RT [min]	# Missed Cleavages
	Low	IKPVLmMNkMDR	18	2	1	IPI00186290.6	M6(Oxidation); k9(acetyl)	0.04	0.99	1	0.243501	3	1533.81	7.65159	148.82	1
	Low	DkEGKPLLKAVmR	1	1	1	IPI00186290.6	k2(acetyl); M12(Oxidation)	0	0.998	1	0.838679	3	1542.88	8.91536	64.2579	2
	Low	SPnkhNR	2	2	1	IPI00186290.6	N3(Deamidated); k4(acetyl); H5(acetyl)	0	0.998	1	0.100637	2	937.448	-0.837124	56.9763	1
	Low	LDSEDkDkEGkPLLK	1	1	1	IPI00186290.6	k6(acetyl); k8(acetyl); k11(acetyl)	0	0.998	1	0.0461408	3	1840.97	9.4191	104.331	2
IPI00030179.3	60S ribosomal protein L7	4.5435	45.97	4	1	16	45	248	29.2072	10.6528
	A2	Sequence	# PSMs	# Proteins	# Protein Groups	Protein Group Accessions	Modifications	ΔCn	q-Value	PEP	XCorr	Charge	MH+ [Da]	ΔM [ppm]	RT [min]	# Missed Cleavages
	Low	AGNFyVPAEPkLAFVIR	1	4	1	IPI00030179.3	Y5(acetyl); k11(acetyl)	0	0.998	1	1.5113	3	1976.04	-10.7389	56.938	1
	Low	kFAQKMLR	1	1	1	IPI00030179.3	k1(acetyl)	0.0357	0.998	1	0.542486	3	1063.62	11.9949	168.848	2
	Low	YGIIcmEDLIhEIYtVGkR	1	2	1	IPI00030179.3	C5(Carbamidomethyl); M6(Oxidation); H11(acetyl); T15(acetyl); k18(acetyl)	0	0.998	1	0.05	2	2452.2	5.46885	65.697	1
IPI00736251.2	Protein phosphatase 1H	4.47863	19.07	1	1	10	25	514	56.4126	6.59521
	A2	Sequence	# PSMs	# Proteins	# Protein Groups	Protein Group Accessions	Modifications	ΔCn	q-Value	PEP	XCorr	Charge	MH+ [Da]	ΔM [ppm]	RT [min]	# Missed Cleavages
	Low	VmATIGVTRGLGDHDLkVHDsNIYIkPFLSSAPEVR	1	1	1	IPI00736251.2	M2(Oxidation); k17(acetyl); S21(acetyl); k26(acetyl)	0	0.998	1	1.09667	5	4078.11	0.226333	105.591	2
	Low	NSSkRR	2	1	1	IPI00736251.2	k4(acetyl)	0	0.998	1	0.562294	2	789.426	-8.04408	81.2355	2
IPI00022229.2	Apolipoprotein B-100	4.38653	27.64	3	1	114	351	4563	515.283	7.04932
	A2	Sequence	# PSMs	# Proteins	# Protein Groups	Protein Group Accessions	Modifications	ΔCn	q-Value	PEP	XCorr	Charge	MH+ [Da]	ΔM [ppm]	RT [min]	# Missed Cleavages
	Low	AHLnIksPAFTDLhLR	2	2	1	IPI00022229.2	N4(Deamidated); k6(acetyl); S7(acetyl); H14(acetyl)	0	0.988	1	0.247334	3	1960.02	-5.75102	20.0254	1
	Low	InFNEkLsQLQTYMIQFDQYIK	4	2	1	IPI00022229.2	N2(Deamidated); k6(acetyl); S8(acetyl)	0	0.994	1	0.293334	5	2891.39	-8.30241	115.987	1
	Low	ITLIINWLQEALsSASLAHMkAkFR	1	2	1	IPI00022229.2	S13(acetyl); k21(acetyl); k23(acetyl)	0	0.998	1	1.74827	5	2967.61	-0.671698	44.3125	2
	Low	HkLIDVISMYR	6	2	1	IPI00022229.2	k2(acetyl)	0	0.998	1	1.39626	2	1416.79	13.2227	60.0874	1
	Low	SkPTVSSSMEFK	1	2	1	IPI00022229.2	k2(acetyl)	0.022	0.998	1	0.890212	3	1369.69	13.3812	102.854	0
	Low	GkEkIAELSATAQEIIK	1	1	1	IPI00022229.2	k2(acetyl); k4(acetyl)	0	0.998	1	0.828672	3	1955.05	-9.7568	69.4804	2
	Low	GDVkGsVLSR	1	2	1	IPI00022229.2	k4(acetyl); S6(acetyl)	0	0.998	1	0.532019	1	1101.59	3.69723	68.464	1
	Low	SkEVPEAR	2	3	1	IPI00022229.2	k2(acetyl)	0	0.998	1	0.494791	2	957.49	-10.9523	56.4546	1
	Low	LkFIIPSPKRPVK	1	2	1	IPI00022229.2	k2(acetyl)	0	0.998	1	0.2975	3	1564.99	-0.245333	156.899	2
	Low	LIkDLkSK	6	3	1	IPI00022229.2	k3(acetyl); k6(acetyl)	0	0.998	1	0.288067	2	1028.63	-0.725581	173.379	2
	Low	FTYLINYIqDEINTIFsDYIPYVFkLLK	3	1	1	IPI00022229.2	Q9(Deamidated); S17(acetyl); k25(acetyl)	0	0.998	1	0.248333	3	3600.88	10.4688	27.6244	1
	Low	DLkNIkIPSR	1	2	1	IPI00022229.2	k3(acetyl); k6(acetyl)	0	0.998	1	0.2455	3	1267.74	3.6032	188.758	2
	Low	HIQNIDIQhLAGkLKQhIEAIDVR	2	2	1	IPI00022229.2	H9(acetyl); k13(acetyl); H17(acetyl)	0	0.998	1	0.24306	2	2915.56	-8.07572	72.9028	2
	Low	GSTSHHLVSRkSISAALEhK	4	2	1	IPI00022229.2	k11(acetyl); H19(acetyl)	0	0.998	1	0.237492	3	2229.2	11.5111	97.3857	2
	Low	AHLDIAGSLEGhLRFLknIILPVYDK	2	2	1	IPI00022229.2	H12(acetyl); k17(acetyl); N18(Deamidated)	0	0.998	1	0.165872	3	3017.65	0.496344	10.1224	2
	Low	EIqIykkLR	1	2	1	IPI00022229.2	Q3(Deamidated); Y5(acetyl); k6(acetyl); k7(acetyl)	0	0.998	1	0.1225	3	1317.76	12.8871	117.859	2
	Low	LtIFktELRVR	1	2	1	IPI00022229.2	T2(acetyl); k5(acetyl); T6(acetyl)	0	0.998	1	0.05	2	1501.88	4.43603	131.563	2
	Low	kIKGVISIPR	1	2	1	IPI00022229.2	k1(acetyl)	0.1278			1.5659	3	1152.73	-13.7086	44.9492	2
	Low	LSnVLqQVkIK	1	2	1	IPI00022229.2	N3(Deamidated); Q6(Deamidated); k9(acetyl)	0.4706			0.0932223	2	1313.75	-11.0911	86.1004	1
IPI00556075.1	Isoform 1 of Ubiquitin conjugation factor E4 A	4.2917	24.48	3	1	15	44	1066	122.482	5.23682
	A2	Sequence	# PSMs	# Proteins	# Protein Groups	Protein Group Accessions	Modifications	ΔCn	q-Value	PEP	XCorr	Charge	MH+ [Da]	ΔM [ppm]	RT [min]	# Missed Cleavages
	Low	IkNVHMR	8	2	1	IPI00556075.1	k2(acetyl)	0	0.998	1	0.415894	2	939.512	-7.98172	24.934	1
IPI00022295.1	Platelet factor 4 variant	4.18475	54.81	2	1	7	12	104	11.5453	9.1001
	A2	Sequence	# PSMs	# Proteins	# Protein Groups	Protein Group Accessions	Modifications	ΔCn	q-Value	PEP	XCorr	Charge	MH+ [Da]	ΔM [ppm]	RT [min]	# Missed Cleavages
	Low	kIcLDLQALLYKK	1	1	1	IPI00022295.1	k1(acetyl); C3(Carbamidomethyl)	0.04	0.998	1	0.242527	3	1647.97	11.2222	29.4495	2
	Low	IcLDLQALLYkKIIK	2	1	1	IPI00022295.1	C2(Carbamidomethyl); k11(acetyl)	0	0.998	1	0.05	3	1874.11	-2.69667	123.494	2
IPI00382844.1	Aconitase (Fragment)	4.11016	22.17	6	1	16	34	600	65.3065	7.84033
	A2	Sequence	# PSMs	# Proteins	# Protein Groups	Protein Group Accessions	Modifications	ΔCn	q-Value	PEP	XCorr	Charge	MH+ [Da]	ΔM [ppm]	RT [min]	# Missed Cleavages
	Low	QALAHGLkcKSQFTITPGSEQIR	2	6	1	IPI00382844.1	k8(acetyl); C9(Carbamidomethyl)	0	0.998	1	2.19633	4	2612.38	5.52558	50.0815	2
	Low	IHPVDKLtIqGLKDFAPGkPLK	2	1	1	IPI00382844.1	T8(acetyl); Q10(Deamidated); k19(acetyl)	0	0.998	1	1.58421	3	2542.46	12.1517	68.3024	2
	Low	IhPVDkLTIqGLKDFAPGKPLK	1	1	1	IPI00382844.1	H2(acetyl); k6(acetyl); Q10(Deamidated)	0.0357	0.998	1	0.273292	3	2500.44	9.6976	115.537	2
IPI00945000.1	GTF2I repeat domain containing 1	3.55379	20.94	4	1	20	59	960	105.983	7.57666
	A2	Sequence	# PSMs	# Proteins	# Protein Groups	Protein Group Accessions	Modifications	ΔCn	q-Value	PEP	XCorr	Charge	MH+ [Da]	ΔM [ppm]	RT [min]	# Missed Cleavages
	Low	DSkALVELnGVSLIPKGSR	1	4	1	IPI00945000.1	k3(acetyl); N9(Deamidated)	0.0867			1.7945	4	2026.12	-1.4764	70.0632	2
IPI00788782.1	ATPase, Na+/K+ transporting, alpha 3 polypeptide	3.51314	15.17	5	1	16	69	1226	133.231	6.1001
	A2	Sequence	# PSMs	# Proteins	# Protein Groups	Protein Group Accessions	Modifications	ΔCn	q-Value	PEP	XCorr	Charge	MH+ [Da]	ΔM [ppm]	RT [min]	# Missed Cleavages
	Low	DSPKknK	2	3	1	IPI00788782.1	k5(acetyl); N6(Deamidated)	0.0417	0.998	1	0.692401	2	859.449	-3.05298	1.65171	2
	Low	TsPqqkLIIVEGcQR	1	5	1	IPI00788782.1	S2(acetyl); Q4(Deamidated); Q5(Deamidated); k6(acetyl); C13(Carbamidomethyl)	0.0976			0.369447	4	1842.92	-5.30489	62.8568	1
IPI00916763.1	heat shock 10kDa protein 1 (chaperonin 10)	3.46512	48.51	3	1	6	11	101	10.6828	9.5835
	A2	Sequence	# PSMs	# Proteins	# Protein Groups	Protein Group Accessions	Modifications	ΔCn	q-Value	PEP	XCorr	Charge	MH+ [Da]	ΔM [ppm]	RT [min]	# Missed Cleavages
	Low	GkGGEIQPVSVK	2	2	1	IPI00916763.1	k2(acetyl)	0	0.998	1	1.31916	2	1240.7	10.115	53.9015	1
IPI00024071.1	Isoform Long of Heat shock factor protein 1	3.44576	22.5	4	1	16	110	529	57.2248	5.18604
	A2	Sequence	# PSMs	# Proteins	# Protein Groups	Protein Group Accessions	Modifications	ΔCn	q-Value	PEP	XCorr	Charge	MH+ [Da]	ΔM [ppm]	RT [min]	# Missed Cleavages
	Low	HAQQQKVVNkLIQFLIsLVQsNR	4	4	1	IPI00024071.1	k10(acetyl); S17(acetyl); S21(acetyl)	0	0.977	1	0.289824	3	2817.55	-7.54452	21.6291	2
	Low	ILGVkR	1	3	1	IPI00024071.1	k5(acetyl)	0	0.994	1	0.05	2	727.483	0.425281	66.758	1
	Low	HAqQQkVVNKLIQFLISLVQSNR	10	4	1	IPI00024071.1	Q3(Deamidated); k6(acetyl)	0	0.998	1	0.3455	3	2734.55	6.64688	40.06	2
	Low	ILGVkRK	3	3	1	IPI00024071.1	k5(acetyl)	0	0.998	1	0.314124	2	855.587	10.5636	174.286	2
	Low	LIQFLIsLVQsnRILGVkR	1	3	1	IPI00024071.1	S7(acetyl); S11(acetyl); N12(Deamidated); k18(acetyl)	0	0.998	1	0.292908	3	2324.4	11.1681	50.1844	2
	Low	HAQQQkVVNK	1	4	1	IPI00024071.1	k6(acetyl)	0	0.998	1	0.291835	3	1221.67	1.25612	68.1104	1
	Low	HAqQQkVVNkLIQFLISLVQSnR	10	4	1	IPI00024071.1	Q3(Deamidated); k6(acetyl); k10(acetyl); N22(Deamidated)	0	0.998	1	0.247667	3	2777.56	9.92329	10.753	2
IPI00219097.4	High mobility group protein B2	3.40571	38.76	2	1	7	12	209	24.0187	7.81104
	A2	Sequence	# PSMs	# Proteins	# Protein Groups	Protein Group Accessions	Modifications	ΔCn	q-Value	PEP	XCorr	Charge	MH+ [Da]	ΔM [ppm]	RT [min]	# Missed Cleavages
	Low	KHPDSSVNFAEFSkK	3	2	1	IPI00219097.4	k14(acetyl)	0	0.998	1	1.20508	3	1762.88	-0.24044	34.5489	2
IPI00217030.10	40S ribosomal protein S4, X isoform	3.39985	49.81	3	1	14	25	263	29.5791	10.1548
	A2	Sequence	# PSMs	# Proteins	# Protein Groups	Protein Group Accessions	Modifications	ΔCn	q-Value	PEP	XCorr	Charge	MH+ [Da]	ΔM [ppm]	RT [min]	# Missed Cleavages
	Low	LckVRK	1	1	1	IPI00217030.10	C2(Carbamidomethyl); k3(acetyl)	0	0.998	1	0.0496667	2	845.514	13.4277	134.112	2
	Low	FIkIDGKVR	1	3	1	IPI00217030.10	k3(acetyl)	0.0556			0.342295	3	1117.66	-13.3074	85.5821	2
	Low	GnKPWIsLPRGkGIR	1	1	1	IPI00217030.10	N2(Deamidated); S7(acetyl); k12(acetyl)	0.2414			0.224035	3	1764	3.91212	114.128	2
IPI00005161.3	Actin-related protein 2/3 complex subunit 2	3.38627	33.33	2	1	12	38	300	34.3115	7.35693
	A2	Sequence	# PSMs	# Proteins	# Protein Groups	Protein Group Accessions	Modifications	ΔCn	q-Value	PEP	XCorr	Charge	MH+ [Da]	ΔM [ppm]	RT [min]	# Missed Cleavages
	Low	DSIVHQAGMLkR	1	2	1	IPI00005161.3	k11(acetyl)	0	0.998	1	1.57154	3	1396.74	-0.181869	35.4999	1
	Low	TKVmVSISLkFYK	5	1	1	IPI00005161.3	M4(Oxidation); k10(acetyl)	0	0.998	1	0.246555	2	1601.88	-13.7474	102.167	2
IPI00981837.1	Heme oxygenase 1 (Fragment)	3.07469	34.71	1	1	3	5	121	14.3452	6.96143
	A2	Sequence	# PSMs	# Proteins	# Protein Groups	Protein Group Accessions	Modifications	ΔCn	q-Value	PEP	XCorr	Charge	MH+ [Da]	ΔM [ppm]	RT [min]	# Missed Cleavages
	Low	EVhIqAENAEFmkNFQKGQVSR	1	1	1	IPI00981837.1	H3(acetyl); Q5(Deamidated); M12(Oxidation); k13(acetyl)	0	0.94	1	0.248333	4	2691.27	-3.31179	117.042	2
	Low	nFQkGQVsR	3	1	1	IPI00981837.1	N1(Deamidated); k4(acetyl); S8(acetyl)	0	0.998	1	0.247515	3	1148.58	9.23312	135.087	1
IPI00029820.2	DNPEP protein (Fragment)	2.91988	27.25	1	1	5	19	378	41.3714	6.37939
	A2	Sequence	# PSMs	# Proteins	# Protein Groups	Protein Group Accessions	Modifications	ΔCn	q-Value	PEP	XCorr	Charge	MH+ [Da]	ΔM [ppm]	RT [min]	# Missed Cleavages
	Low	ISAScQHPTAFEEAIPkSFmISADmAHAVhPNYLDK	1	1	1	IPI00029820.2	C5(Carbamidomethyl); k17(acetyl); M20(Oxidation); M25(Oxidation); H30(acetyl)	0.005	0.998	1	2.00554	4	4129.92	3.04908	65.3236	1
	Low	GPVIKVNskQR	9	1	1	IPI00029820.2	S8(acetyl); k9(acetyl)	0	0.998	1	0.1225	3	1309.75	-4.41914	166.63	2
IPI00007074.5	Tyrosyl-tRNA synthetase, cytoplasmic	2.79209	31.25	1	1	19	46	528	59.1061	7.04932
	A2	Sequence	# PSMs	# Proteins	# Protein Groups	Protein Group Accessions	Modifications	ΔCn	q-Value	PEP	XCorr	Charge	MH+ [Da]	ΔM [ppm]	RT [min]	# Missed Cleavages
	Low	QkPMAkGPAK	1	1	1	IPI00007074.5	k2(acetyl); k6(acetyl)	0.0319	0.998	1	0.912152	2	1139.61	-12.5485	43.1538	1
	Low	LDIRVGkIITVEK	1	1	1	IPI00007074.5	k7(acetyl)	0	0.998	1	0.0965004	3	1525.93	0.954559	123.921	2
IPI00294728.2	DmX-like protein 1	2.76595	15.92	2	1	50	172	3027	337.625	6.34131
	A2	Sequence	# PSMs	# Proteins	# Protein Groups	Protein Group Accessions	Modifications	ΔCn	q-Value	PEP	XCorr	Charge	MH+ [Da]	ΔM [ppm]	RT [min]	# Missed Cleavages
	Low	DDcLLkVWYNVENWR	2	2	1	IPI00294728.2	C3(Carbamidomethyl); k6(acetyl)	0	0.998	1	2.08959	4	2051.95	-7.71033	44.7328	1
	Low	LLsELSnPEISkYVGEVFNIVSQQSTARPGcIIALDPITkLHGR	2	2	1	IPI00294728.2	S3(acetyl); N7(Deamidated); k12(acetyl); C31(Carbamidomethyl); k40(acetyl)	0	0.998	1	1.01375	5	4977.62	3.19663	60.5058	2
	Low	HHLALsVkR	5	2	1	IPI00294728.2	S6(acetyl); k8(acetyl)	0	0.998	1	0.538166	3	1144.65	-9.56069	60.4719	1
	Low	KTskYMPR	2	2	1	IPI00294728.2	S3(acetyl); k4(acetyl)	0	0.998	1	0.507733	2	1094.55	-13.3826	44.5737	2
	Low	qkPsGLTR	2	2	1	IPI00294728.2	Q1(Deamidated); k2(acetyl); S4(acetyl)	0	0.998	1	0.381687	2	971.517	1.56578	55.6181	0
	Low	SkHhLALSVK	4	2	1	IPI00294728.2	k2(acetyl); H4(acetyl)	0	0.998	1	0.176228	2	1203.69	6.2066	112.752	1
	Low	FRPskMscR	1	2	1	IPI00294728.2	S4(acetyl); k5(acetyl); S7(acetyl); C8(Carbamidomethyl)	0	0.998	1	0.05	1	1294.59	-10.8443	65.184	1
	Low	LRYQLYHWLEkEVIALqR	1	2	1	IPI00294728.2	k11(acetyl); Q17(Deamidated)	0.1515			0.559517	4	2401.31	4.62712	106.362	2
IPI00019345.1	Ras-related protein Rap-1A	2.74538	32.61	20	1	9	37	184	20.9737	6.66846
	A2	Sequence	# PSMs	# Proteins	# Protein Groups	Protein Group Accessions	Modifications	ΔCn	q-Value	PEP	XCorr	Charge	MH+ [Da]	ΔM [ppm]	RT [min]	# Missed Cleavages
	Low	VVGkEQGqNLAR	3	9	1	IPI00019345.1	k4(acetyl); Q8(Deamidated)	0	0.998	1	0.295022	2	1341.71	-4.43312	99.8046	1
	Low	TPVEKKkPK	4	2	1	IPI00019345.1	k7(acetyl)	0	0.998	1	0.118946	1	1096.67	0.519219	21.4357	2
IPI00549248.4	Isoform 1 of Nucleophosmin	2.72733	54.42	3	1	17	36	294	32.5548	4.77979
	A2	Sequence	# PSMs	# Proteins	# Protein Groups	Protein Group Accessions	Modifications	ΔCn	q-Value	PEP	XCorr	Charge	MH+ [Da]	ΔM [ppm]	RT [min]	# Missed Cleavages
	Low	GGSLPkVEAK	1	2	1	IPI00549248.4	k6(acetyl)	0	0.998	1	1.10869	2	1027.57	-11.6436	46.7668	1
	Low	TPkGPSSVEDIKAK	2	3	1	IPI00549248.4	k3(acetyl)	0	0.998	1	0.391086	3	1498.8	-9.20628	72.8918	2
	Low	LAADEDDDDDDEEDDDEDDDDDDFDDEEAEEKAPVkK	3	3	1	IPI00549248.4	k36(acetyl)	0	0.998	1	0.0453338	3	4288.54	-6.12026	74.269	2
	Low	SAPGGGSkVPQkK	1	3	1	IPI00549248.4	k8(acetyl); k12(acetyl)	0.1323			1.63597	3	1324.73	9.17445	56.9633	2
IPI00062047.5	Kinesin-like protein KIF12	2.57236	25.85	2	1	13	29	646	70.6152	8.85107
	A2	Sequence	# PSMs	# Proteins	# Protein Groups	Protein Group Accessions	Modifications	ΔCn	q-Value	PEP	XCorr	Charge	MH+ [Da]	ΔM [ppm]	RT [min]	# Missed Cleavages
	Low	SPVAkQPQR	2	2	1	IPI00062047.5	k5(acetyl)	0	0.998	1	0.886594	2	1052.59	9.15989	76.4945	1
IPI00642238.4	Isoform 1 of Heterochromatin protein 1-binding protein 3	2.43042	48.28	6	1	42	125	553	61.1693	9.67139
	A2	Sequence	# PSMs	# Proteins	# Protein Groups	Protein Group Accessions	Modifications	ΔCn	q-Value	PEP	XCorr	Charge	MH+ [Da]	ΔM [ppm]	RT [min]	# Missed Cleavages
	Low	GYLLKqALkR	1	6	1	IPI00642238.4	Q6(Deamidated); k9(acetyl)	0.0308	0.998	1	1.25571	3	1232.75	13.0932	61.534	2
	Low	GkGASGSFVVVqK	2	5	1	IPI00642238.4	k2(acetyl); Q12(Deamidated)	0	0.998	1	1.16515	2	1306.72	13.1019	62.8031	1
	Low	KTPqkSR	10	5	1	IPI00642238.4	Q4(Deamidated); k5(acetyl)	0.0465	0.998	1	0.821129	2	887.486	-9.27069	53.0242	2
	Low	LGEkVEDstmPIRR	1	2	1	IPI00642238.4	k4(acetyl); S8(acetyl); T9(acetyl); M10(Oxidation)	0	0.998	1	0.764313	4	1772.9	10.446	46.5144	2
	Low	TPQkSRNR	2	5	1	IPI00642238.4	k4(acetyl)	0.0204	0.998	1	0.480958	1	1028.54	-14.3956	71.1458	2
	Low	GYLLkQALK	2	6	1	IPI00642238.4	k5(acetyl)	0	0.998	1	0.409906	3	1075.65	-2.64892	62.8648	1
	Low	TPqksR	2	5	1	IPI00642238.4	Q3(Deamidated); k4(acetyl); S5(acetyl)	0	0.998	1	0.121227	2	801.416	6.78505	175.456	1
	Low	SPGkAASVkQR	1	3	1	IPI00642238.4	k4(acetyl); k9(acetyl)	0	0.998	1	0.0778765	2	1212.67	-3.19485	95.8333	2
	Low	AAsVkQR	1	3	1	IPI00642238.4	S3(acetyl); k5(acetyl)	0.1364			0.566537	2	843.471	2.72369	37.3737	1
	Low	ELNRGVIkqVK	1	5	1	IPI00642238.4	k8(acetyl); Q9(Deamidated)	0.3488			0.277694	1	1326.79	9.20464	53.6729	2
	Low	VDIRPQLLkNALQR	2	6	1	IPI00642238.4	k9(acetyl)	0.5			0.122321	3	1706	-2.61756	101.84	1
IPI00006288.1	Isoform 1 of Slit homolog 2 protein	2.42895	31.98	5	1	39	95	1529	169.759	7.06396
	A2	Sequence	# PSMs	# Proteins	# Protein Groups	Protein Group Accessions	Modifications	ΔCn	q-Value	PEP	XCorr	Charge	MH+ [Da]	ΔM [ppm]	RT [min]	# Missed Cleavages
	Low	SLFEGLFSLQLLLLnANkINcLR	2	4	1	IPI00006288.1	N15(Deamidated); k18(acetyl); C21(Carbamidomethyl)	0	0.998	1	1.77212	4	2719.51	9.06491	50.5742	1
	Low	LqTIAkGTFSPLR	1	4	1	IPI00006288.1	Q2(Deamidated); k6(acetyl)	0	0.998	1	0.892709	3	1474.82	-2.43601	68.5636	1
	Low	VLPkGIPR	1	4	1	IPI00006288.1	k4(acetyl)	0	0.998	1	0.676725	2	921.597	9.33158	40.3306	1
	Low	LsVASFnhMPkLR	2	4	1	IPI00006288.1	S2(acetyl); N7(Deamidated); H8(acetyl); k11(acetyl)	0	0.998	1	0.142325	3	1626.82	-6.64473	116.11	1
	Low	kVcAHGTcQPSSQAGFTcEcqEGWmGPLcDqR	3	4	1	IPI00006288.1	k1(acetyl); C3(Carbamidomethyl); C8(Carbamidomethyl); C18(Carbamidomethyl); C20(Carbamidomethyl); Q21(Deamidated); M25(Oxidation); C29(Carbamidomethyl); Q31(Deamidated)	0	0.998	1	0.120834	3	3802.51	-1.78914	31.4356	1
	Low	VRPQTnITLQIATDEDSGILLYkGDkDHIAVELYR	1	4	1	IPI00006288.1	N6(Deamidated); k23(acetyl); k26(acetyl)	0.2			0.244001	3	4070.16	11.7022	69.2431	2
	Low	GLkVLPKGIPR	1	4	1	IPI00006288.1	k3(acetyl)	0.7917			0.05	2	1219.77	-12.4722	7.66219	2
IPI00915363.1	40S ribosomal protein S24 isoform d	2.42804	30.1	5	1	11	15	289	32.4099	10.1548
	A2	Sequence	# PSMs	# Proteins	# Protein Groups	Protein Group Accessions	Modifications	ΔCn	q-Value	PEP	XCorr	Charge	MH+ [Da]	ΔM [ppm]	RT [min]	# Missed Cleavages
	Low	nEPkhR	3	5	1	IPI00915363.1	N1(Deamidated); k4(acetyl); H5(acetyl)	0	0.994	1	0.0496667	2	865.417	0.940034	158.83	1
	Low	TsRkQR	1	5	1	IPI00915363.1	S2(acetyl); k4(acetyl)	0	0.998	1	0.535331	2	859.467	-9.22898	54.3807	2
	Low	LLQRkqmVIDVLhPGK	1	5	1	IPI00915363.1	k5(acetyl); Q6(Deamidated); M7(Oxidation); H13(acetyl)	0.1212			0.294008	3	1976.1	2.49389	107.843	2
IPI00026087.1	Barrier-to-autointegration factor	2.11464	30.34	1	1	3	5	89	10.052	6.0874
	A2	Sequence	# PSMs	# Proteins	# Protein Groups	Protein Group Accessions	Modifications	ΔCn	q-Value	PEP	XCorr	Charge	MH+ [Da]	ΔM [ppm]	RT [min]	# Missed Cleavages
	Low	DTcGANAkQsR	3	1	1	IPI00026087.1	C3(Carbamidomethyl); k8(acetyl); S10(acetyl)	0	0.998	1	1.64322	3	1291.55	-13.0047	60.9935	1
IPI00306325.3	Protein tyrosine phosphatase, receptor type, C, isoform CRA_d	2.10409	23.35	7	1	29	107	1306	147.394	6.15088
	A2	Sequence	# PSMs	# Proteins	# Protein Groups	Protein Group Accessions	Modifications	ΔCn	q-Value	PEP	XCorr	Charge	MH+ [Da]	ΔM [ppm]	RT [min]	# Missed Cleavages
	Low	TqHIGNqEENKSkNR	1	4	1	IPI00306325.3	Q2(Deamidated); Q7(Deamidated); k13(acetyl)	0.0354	0.998	1	1.08759	3	1826.87	2.4158	48.6702	2
	Low	EARKPFNQNkNR	6	7	1	IPI00306325.3	k10(acetyl)	0	0.998	1	0.886445	3	1543.8	-6.28245	53.9349	2
	Low	AFGDVVVkInqhK	2	6	1	IPI00306325.3	k8(acetyl); N10(Deamidated); Q11(Deamidated); H12(acetyl)	0.04	0.998	1	0.478637	4	1540.82	13.8023	81.2374	1
IPI00337415.9	Guanine nucleotide-binding protein G(i) subunit alpha-1	2.03012	35.59	8	1	10	24	354	40.3352	5.97314
	A2	Sequence	# PSMs	# Proteins	# Protein Groups	Protein Group Accessions	Modifications	ΔCn	q-Value	PEP	XCorr	Charge	MH+ [Da]	ΔM [ppm]	RT [min]	# Missed Cleavages
	Low	SkMIDR	1	2	1	IPI00337415.9	k2(acetyl)	0	0.998	1	0.535775	2	791.404	-5.60302	50.324	1
IPI00556376.2	dihydropyrimidinase-related protein 1 isoform 1	1.84939	27.41	8	1	16	100	686	74.2156	6.85889
	A2	Sequence	# PSMs	# Proteins	# Protein Groups	Protein Group Accessions	Modifications	ΔCn	q-Value	PEP	XCorr	Charge	MH+ [Da]	ΔM [ppm]	RT [min]	# Missed Cleavages
	Low	nkVFGLqGVsR	63	3	1	IPI00556376.2	N1(Deamidated); k2(acetyl); Q7(Deamidated); S10(acetyl)	0	0.953	1	0.0496667	3	1290.65	-12.0945	150.428	1
	Low	SSPSkhqPPPIR	4	3	1	IPI00556376.2	k5(acetyl); H6(acetyl); Q7(Deamidated)	0.027	0.998	1	1.07601	2	1415.72	-4.12219	44.8055	1
IPI00902667.1	Isoform 1 of DEP domain-containing protein 1A	1.83991	30.7	1	1	25	56	811	92.9007	8.67529
	A2	Sequence	# PSMs	# Proteins	# Protein Groups	Protein Group Accessions	Modifications	ΔCn	q-Value	PEP	XCorr	Charge	MH+ [Da]	ΔM [ppm]	RT [min]	# Missed Cleavages
	Low	AGmPLRkhR	1	1	1	IPI00902667.1	M3(Oxidation); k7(acetyl); H8(acetyl)	0.0265	0.998	1	1.0984	3	1165.63	6.37349	38.8002	2
	Low	VSTSqAAIAELLENIIkNR	1	1	1	IPI00902667.1	Q5(Deamidated); k17(acetyl)	0	0.998	1	0.907231	3	2113.17	10.935	35.0006	1
	Low	QPMLILRkPKFR	1	1	1	IPI00902667.1	k8(acetyl)	0	0.998	1	0.120167	3	1568.94	-3.19085	137.012	2
	Low	HRqhFkK	2	1	1	IPI00902667.1	Q3(Deamidated); H4(acetyl); k6(acetyl)	0	0.998	1	0.05	2	1065.57	7.92164	104.282	2
	Low	FLknHVIEDIKGR	2	1	1	IPI00902667.1	k3(acetyl); N4(Deamidated)	0	0.998	1	0.0444802	2	1611.9	9.86439	119.693	2
IPI00010204.1	Serine/arginine-rich splicing factor 3	1.77525	31.71	2	1	8	16	164	19.3179	11.6489
	A2	Sequence	# PSMs	# Proteins	# Protein Groups	Protein Group Accessions	Modifications	ΔCn	q-Value	PEP	XCorr	Charge	MH+ [Da]	ΔM [ppm]	RT [min]	# Missed Cleavages
	Low	nhkPsR	3	1	1	IPI00010204.1	N1(Deamidated); H2(acetyl); k3(acetyl); S5(acetyl)	0	0.948	1	0.0490574	2	865.42	4.11951	158.978	0
IPI00921414.1	Chaperonin Cpn60/TCP-1 family protein	1.75589	23.73	5	1	13	27	493	53.102	7.98682
	A2	Sequence	# PSMs	# Proteins	# Protein Groups	Protein Group Accessions	Modifications	ΔCn	q-Value	PEP	XCorr	Charge	MH+ [Da]	ΔM [ppm]	RT [min]	# Missed Cleavages
	Low	FsnISAAkAVADAIR	2	3	1	IPI00921414.1	S2(acetyl); N3(Deamidated); k8(acetyl)	0	0.978	1	0.05	3	1618.86	13.0474	105.967	1
	Low	LLQkGIhPTIISESFqkALEK	5	4	1	IPI00921414.1	k4(acetyl); H7(acetyl); Q16(Deamidated); k17(acetyl)	0	0.998	1	0.05	2	2507.4	10.6561	101.888	2
IPI00013296.3	40S ribosomal protein S18	1.73597	38.16	2	1	14	30	152	17.7079	10.9897
	A2	Sequence	# PSMs	# Proteins	# Protein Groups	Protein Group Accessions	Modifications	ΔCn	q-Value	PEP	XCorr	Charge	MH+ [Da]	ΔM [ppm]	RT [min]	# Missed Cleavages
	Low	kIAFAITAIkGVGR	1	1	1	IPI00013296.3	k1(acetyl); k10(acetyl)	0.0446	0.998	1	1.06647	3	1528.92	1.41283	36.3483	2
	Low	IAFAItAIkGVGR	1	1	1	IPI00013296.3	T6(acetyl); k9(acetyl)	0.1667			0.199536	1	1400.82	-1.42388	101.529	1
IPI00217169.1	Isoform XB of Plasma membrane calcium-transporting ATPase 4	1.70031	25.56	32	1	31	101	1205	133.846	6.41748
	A2	Sequence	# PSMs	# Proteins	# Protein Groups	Protein Group Accessions	Modifications	ΔCn	q-Value	PEP	XCorr	Charge	MH+ [Da]	ΔM [ppm]	RT [min]	# Missed Cleavages
	Low	nEVPEEkLYK	4	8	1	IPI00217169.1	N1(Deamidated); k7(acetyl)	0	0.966	1	0.0488026	3	1291.64	-2.32015	117.681	1
	Low	QGVPEnRnkAK	1	4	1	IPI00217169.1	N6(Deamidated); N8(Deamidated); k9(acetyl)	0	0.994	1	0.1225	3	1284.66	3.97706	116.928	2
	Low	IWPkLRVLAR	1	24	1	IPI00217169.1	k4(acetyl)	0	0.998	1	0.373701	2	1293.81	-4.32386	76.1337	2
	Low	LAVQIGkAGLLMsALtVFILILYFVIDNFVINR	1	8	1	IPI00217169.1	k7(acetyl); S13(acetyl); T16(acetyl)	0.1111			0.083165	3	3791.18	6.72583	75.568	1
IPI00010153.5	60S ribosomal protein L23	1.70019	50.71	4	2	10	20	140	14.8561	10.5063
	A2	Sequence	# PSMs	# Proteins	# Protein Groups	Protein Group Accessions	Modifications	ΔCn	q-Value	PEP	XCorr	Charge	MH+ [Da]	ΔM [ppm]	RT [min]	# Missed Cleavages
	Low	kVhPAVVIRQR	1	2	1	IPI00010153.5	k1(acetyl); H3(acetyl)	0.0377	0.998	1	0.513048	3	1386.83	-4.07237	67.308	2
	Low	KkVHPAVVIR	2	2	1	IPI00010153.5	k2(acetyl)	0	0.998	1	0.2043	1	1188.74	-14.0919	74.0045	2
	Low	NLYIISVkGIKGR	3	4	1	IPI00010153.5	k8(acetyl)	0.3095			0.2947	3	1502.89	-11.9314	115.216	2
IPI00219155.5	60S ribosomal protein L27	1.68753	43.38	1	1	8	37	136	15.7877	10.5649
	A2	Sequence	# PSMs	# Proteins	# Protein Groups	Protein Group Accessions	Modifications	ΔCn	q-Value	PEP	XCorr	Charge	MH+ [Da]	ΔM [ppm]	RT [min]	# Missed Cleavages
	Low	SKIkSFVK	11	1	1	IPI00219155.5	k4(acetyl)	0	0.998	1	0.117069	2	978.607	9.38392	184.357	2
	Low	DPALkRK	2	1	1	IPI00219155.5	k5(acetyl)	0	0.998	1	0.0496667	2	869.528	8.48881	146.937	2
IPI00797822.2	cDNA FLJ56579, highly similar to Prohibitin-2	1.6789	36.4	6	1	11	21	261	29.0257	10.0229
	A2	Sequence	# PSMs	# Proteins	# Protein Groups	Protein Group Accessions	Modifications	ΔCn	q-Value	PEP	XCorr	Charge	MH+ [Da]	ΔM [ppm]	RT [min]	# Missed Cleavages
	Low	kISSPTGSkDLqMVNISLR	3	5	1	IPI00797822.2	k1(acetyl); k9(acetyl); Q12(Deamidated)	0	0.998	1	1.76844	3	2159.15	4.48638	67.217	2
	Low	QVALsknPGYIkLR	1	1	1	IPI00797822.2	S5(acetyl); k6(acetyl); N7(Deamidated); k12(acetyl)	0.0256	0.998	1	1.13918	3	1713.96	3.81152	73.2462	2
IPI00024975.2	Isoform 1 of Kinesin-like protein KIF15	1.66614	36.6	3	1	48	127	1388	160.061	5.99854
	A2	Sequence	# PSMs	# Proteins	# Protein Groups	Protein Group Accessions	Modifications	ΔCn	q-Value	PEP	XCorr	Charge	MH+ [Da]	ΔM [ppm]	RT [min]	# Missed Cleavages
	Low	kVVADLMnQIQELR	1	3	1	IPI00024975.2	k1(acetyl); N8(Deamidated)	0	0.931	1	1.52348	3	1699.89	-8.08046	36.2769	1
	Low	SLIEkVTQLEDLTLKK	1	3	1	IPI00024975.2	k5(acetyl)	0	0.998	1	1.1549	3	1900.13	14.3834	66.2024	2
	Low	khSGLLqSAQEELTKK	1	2	1	IPI00024975.2	k1(acetyl); H2(acetyl); Q7(Deamidated)	0.0421	0.998	1	0.905074	2	1881.98	-7.43822	67.2532	2
	Low	EkAGAGK	2	3	1	IPI00024975.2	k2(acetyl)	0.0429	0.998	1	0.666481	1	702.373	-7.40559	29.9349	1
	Low	LRLLEPVkR	4	3	1	IPI00024975.2	k8(acetyl)	0	0.998	1	0.382394	3	1165.75	3.58218	64.999	2
	Low	AFqEkEqLR	1	2	1	IPI00024975.2	Q3(Deamidated); k5(acetyl); Q7(Deamidated)	0	0.998	1	0.247346	3	1192.57	-14.3743	66.0452	1
	Low	FIqSNkmIVkFR	2	3	1	IPI00024975.2	Q3(Deamidated); k6(acetyl); M7(Oxidation); k10(acetyl)	0	0.998	1	0.049494	2	1611.87	10.1286	120.223	2
	Low	LVGhQNLhQkIqYVVR	1	2	1	IPI00024975.2	H4(acetyl); H8(acetyl); k10(acetyl); Q12(Deamidated)	0.1504			1.12612	2	2059.08	-12.7792	106.138	1
IPI00455383.4	Isoform 2 of Clathrin heavy chain 1	1.65825	25.26	5	1	34	75	1639	187.771	5.69385
	A2	Sequence	# PSMs	# Proteins	# Protein Groups	Protein Group Accessions	Modifications	ΔCn	q-Value	PEP	XCorr	Charge	MH+ [Da]	ΔM [ppm]	RT [min]	# Missed Cleavages
	Low	QLPLVkPYLR	2	2	1	IPI00455383.4	k6(acetyl)	0	0.887	1	0.248333	2	1268.77	-3.894	121.895	0
	Low	VkQLPLVkPyLR	5	2	1	IPI00455383.4	k2(acetyl); k8(acetyl); Y10(acetyl)	0	0.988	1	0.1225	3	1579.94	-10.83	95.4518	1
	Low	GqFSTDELVAEVEkR	1	5	1	IPI00455383.4	Q2(Deamidated); k14(acetyl)	0.031	0.998	1	1.24755	3	1750.82	-14.5089	45.7529	1
	Low	qSVELckKDSLYK	3	2	1	IPI00455383.4	Q1(Deamidated); C6(Carbamidomethyl); k7(acetyl)	0	0.998	1	0.995571	3	1640.82	-1.05058	44.6957	2
	Low	TGQIkEVER	1	5	1	IPI00455383.4	k5(acetyl)	0	0.998	1	0.704745	2	1101.61	14.272	53.2286	1
	Low	AHMGMFTELAILYsKFkPQkMR	4	2	1	IPI00455383.4	S14(acetyl); k17(acetyl); k20(acetyl)	0	0.998	1	0.247667	3	2753.42	8.38746	15.1139	2
	Low	LAELEEFINGPNNAhIqqVGDRcYDEkMYDAAK	5	2	1	IPI00455383.4	H15(acetyl); Q17(Deamidated); Q18(Deamidated); C23(Carbamidomethyl); k27(acetyl)	0	0.998	1	0.0739375	3	3924.77	-0.813017	73.6623	2
	Low	QLLEkWLK	1	5	1	IPI00455383.4	k5(acetyl)	0.1379			0.246174	3	1099.66	4.39331	75.0416	1
IPI00400819.2	Olfactory receptor 5K1	1.6448	8.54	2	1	3	16	316	36.2298	8.22119
	A2	Sequence	# PSMs	# Proteins	# Protein Groups	Protein Group Accessions	Modifications	ΔCn	q-Value	PEP	XCorr	Charge	MH+ [Da]	ΔM [ppm]	RT [min]	# Missed Cleavages
	Low	MLEnFFSENkR	1	1	1	IPI00400819.2	N4(Deamidated); k10(acetyl)	0	0.998	1	0.927855	3	1457.67	-5.38363	43.3295	1
IPI01011801.2	BMP and activin membrane-bound inhibitor homolog	0	36.44	2	1	6	19	247	27.8107	8.04541
	A2	Sequence	# PSMs	# Proteins	# Protein Groups	Protein Group Accessions	Modifications	ΔCn	q-Value	PEP	XCorr	Charge	MH+ [Da]	ΔM [ppm]	RT [min]	# Missed Cleavages
	Low	SENkRLQDQR	1	2	1	IPI01011801.2	k4(acetyl)	0	0.998	1	0.368856	3	1315.69	12.876	74.3224	2
	Low	LDLEcMVPVsGhENccLTcDkMR	1	2	1	IPI01011801.2	C5(Carbamidomethyl); S10(acetyl); H12(acetyl); C15(Carbamidomethyl); C16(Carbamidomethyl); C19(Carbamidomethyl); k21(acetyl)	0	0.998	1	0.05	2	2950.22	-5.70335	66.6435	1
IPI00382470.3	Isoform 2 of Heat shock protein HSP 90-alpha	0	40.98	8	1	36	89	854	98.0995	5.16064
	A2	Sequence	# PSMs	# Proteins	# Protein Groups	Protein Group Accessions	Modifications	ΔCn	q-Value	PEP	XCorr	Charge	MH+ [Da]	ΔM [ppm]	RT [min]	# Missed Cleavages
	Low	TkPIWTR	10	4	2	IPI00382470.3;IPI00414676.6	k2(acetyl)	0	0.995	1	0.533709	2	943.545	9.68293	59.1094	0
	Low	KNNIkLyVR	1	4	2	IPI00382470.3;IPI00414676.6	k5(acetyl); Y7(acetyl)	0	0.998	1	1.8906	3	1231.72	4.00696	23.2172	2
	Low	LDSGkELhINLIPNKQDR	1	2	1	IPI00382470.3	k5(acetyl); H8(acetyl)	0.033	0.998	1	1.76138	3	2174.13	-13.9401	59.1831	2
	Low	QkAEADK	1	3	2	IPI00382470.3;IPI00414676.6	k2(acetyl)	0.0323	0.998	1	0.595487	2	831.417	-4.20175	33.5688	1
	Low	EMLQQskILkVIR	1	4	2	IPI00382470.3;IPI00414676.6	S6(acetyl); k7(acetyl); k10(acetyl)	0.0526			0.35683	3	1711.97	-1.9685	68.7416	2
IPI00414676.6	Heat shock protein HSP 90-beta	0	24.03	1	1	23	54	724	83.2121	5.03369
	A2	Sequence	# PSMs	# Proteins	# Protein Groups	Protein Group Accessions	Modifications	ΔCn	q-Value	PEP	XCorr	Charge	MH+ [Da]	ΔM [ppm]	RT [min]	# Missed Cleavages
	Low	TkPIWTR	10	4	2	IPI00382470.3;IPI00414676.6	k2(acetyl)	0	0.995	1	0.533709	2	943.545	9.68293	59.1094	0
	Low	KNNIkLyVR	1	4	2	IPI00382470.3;IPI00414676.6	k5(acetyl); Y7(acetyl)	0	0.998	1	1.8906	3	1231.72	4.00696	23.2172	2
	Low	QkAEADK	1	3	2	IPI00382470.3;IPI00414676.6	k2(acetyl)	0.0323	0.998	1	0.595487	2	831.417	-4.20175	33.5688	1
	Low	EMLQQskILkVIR	1	4	2	IPI00382470.3;IPI00414676.6	S6(acetyl); k7(acetyl); k10(acetyl)	0.0526			0.35683	3	1711.97	-1.9685	68.7416	2
IPI00015972.1	Cytochrome c oxidase subunit 6C	0	68	1	1	7	44	75	8.77569	10.3892
	A2	Sequence	# PSMs	# Proteins	# Protein Groups	Protein Group Accessions	Modifications	ΔCn	q-Value	PEP	XCorr	Charge	MH+ [Da]	ΔM [ppm]	RT [min]	# Missed Cleavages
	Low	MAPEVLPkPR	1	1	1	IPI00015972.1	k8(acetyl)	0	0.969	1	0.1225	1	1179.67	9.31417	103.107	0
	Low	kAYADFYR	1	1	1	IPI00015972.1	k1(acetyl)	0.027	0.998	1	0.364359	2	1075.53	12.8747	91.4675	1
IPI00009865.4	Keratin, type I cytoskeletal 10	0	22.09	1	1	12	31	584	58.7917	5.21143
	A2	Sequence	# PSMs	# Proteins	# Protein Groups	Protein Group Accessions	Modifications	ΔCn	q-Value	PEP	XCorr	Charge	MH+ [Da]	ΔM [ppm]	RT [min]	# Missed Cleavages
	Low	LkYEnEVALRqSVEADInGLR	2	1	1	IPI00009865.4	k2(acetyl); N5(Deamidated); Q11(Deamidated); N18(Deamidated)	0.0183	0.998	1	1.61131	3	2462.22	-8.49127	58.0103	2
IPI00010471.6	Plastin-2	0	12.76	1	1	8	21	627	70.2439	5.42725
	A2	Sequence	# PSMs	# Proteins	# Protein Groups	Protein Group Accessions	Modifications	ΔCn	q-Value	PEP	XCorr	Charge	MH+ [Da]	ΔM [ppm]	RT [min]	# Missed Cleavages
	Low	LnNAkYAISMAR	4	1	1	IPI00010471.6	N2(Deamidated); k5(acetyl)	0	0.998	1	0.628087	3	1394.69	-14.2898	52.465	1
IPI00914566.2	Farnesyl pyrophosphate synthase	0	24.11	3	1	12	18	419	48.2446	6.15088
	A2	Sequence	# PSMs	# Proteins	# Protein Groups	Protein Group Accessions	Modifications	ΔCn	q-Value	PEP	XCorr	Charge	MH+ [Da]	ΔM [ppm]	RT [min]	# Missed Cleavages
	Low	IGTDIQDNkcsWLVVqcLqR	1	2	1	IPI00914566.2	k9(acetyl); C10(Carbamidomethyl); S11(acetyl); Q16(Deamidated); C17(Carbamidomethyl); Q19(Deamidated)	0.0447	0.998	1	1.71191	4	2519.18	-4.95003	60.7491	1
	Low	YkSIVK	3	2	1	IPI00914566.2	k2(acetyl)	0	0.998	1	0.0460004	2	779.468	2.41046	129.468	1
IPI00025039.1	rRNA 2'-O-methyltransferase fibrillarin	0	43.61	1	1	13	16	321	33.7634	10.1841
	A2	Sequence	# PSMs	# Proteins	# Protein Groups	Protein Group Accessions	Modifications	ΔCn	q-Value	PEP	XCorr	Charge	MH+ [Da]	ΔM [ppm]	RT [min]	# Missed Cleavages
	Low	HPhkyR	1	1	1	IPI00025039.1	H3(acetyl); k4(acetyl); Y5(acetyl)	0	0.998	1	0.05	2	963.483	3.55113	63.7701	1
IPI00026260.1	Isoform 1 of Nucleoside diphosphate kinase B	0	46.05	8	1	5	16	152	17.2869	8.41162
	A2	Sequence	# PSMs	# Proteins	# Protein Groups	Protein Group Accessions	Modifications	ΔCn	q-Value	PEP	XCorr	Charge	MH+ [Da]	ΔM [ppm]	RT [min]	# Missed Cleavages
	Low	TFIAIkPDGVQRGLVGEIIKR	1	6	1	IPI00026260.1	k6(acetyl)	0	0.998	1	0.848047	4	2352.4	10.6102	69.1309	2
	Low	mANLERTFIAIkPDGVQR	2	1	1	IPI00026260.1	M1(Oxidation); k12(acetyl)	0	0.998	1	0.567859	5	2117.14	12.029	78.0038	1
	Low	ASEEHLKQHYIDLkDRPFFPGLVK	4	3	1	IPI00026260.1	k14(acetyl)	0	0.998	1	0.1225	3	2909.56	11.4195	8.30725	2
IPI00974484.1	28 kDa protein	0	39.77	12	1	10	20	259	28.4685	9.72998
	A2	Sequence	# PSMs	# Proteins	# Protein Groups	Protein Group Accessions	Modifications	ΔCn	q-Value	PEP	XCorr	Charge	MH+ [Da]	ΔM [ppm]	RT [min]	# Missed Cleavages
	Low	IRELtAVVqkR	3	11	1	IPI00974484.1	T5(acetyl); Q9(Deamidated); k10(acetyl)	0	0.998	1	0.583211	3	1397.81	-1.08907	60.3821	2
IPI00411765.3	Isoform 2 of 14-3-3 protein sigma	0	31.48	23	1	9	192	216	24.321	4.81787
	A2	Sequence	# PSMs	# Proteins	# Protein Groups	Protein Group Accessions	Modifications	ΔCn	q-Value	PEP	XCorr	Charge	MH+ [Da]	ΔM [ppm]	RT [min]	# Missed Cleavages
	Low	EYRVFYLk	3	1	1	IPI00411765.3	k8(acetyl)	0	0.998	1	0.369318	3	1159.63	9.98428	168.342	1
	Low	kEmPPtnPIR	1	2	1	IPI00411765.3	k1(acetyl); M3(Oxidation); T6(acetyl); N7(Deamidated)	0.0833			0.875026	2	1283.61	-12.6714	42.3177	1
	Low	ASLIqkAK	1	2	1	IPI00411765.3	Q5(Deamidated); k6(acetyl)	0.1667			0.248333	2	901.525	-10.997	95.1277	1
IPI00180634.2	Isoform 2 of Protein numb homolog	0	26.2	9	1	14	37	603	65.858	8.66064
	A2	Sequence	# PSMs	# Proteins	# Protein Groups	Protein Group Accessions	Modifications	ΔCn	q-Value	PEP	XCorr	Charge	MH+ [Da]	ΔM [ppm]	RT [min]	# Missed Cleavages
	Low	MSPFkRqLSLR	3	5	1	IPI00180634.2	k5(acetyl); Q7(Deamidated)	0.0192	0.998	1	0.513168	3	1405.78	12.2991	67.9897	2
	Low	VVDEkTKDLIVDqTIEK	4	8	1	IPI00180634.2	k5(acetyl); Q13(Deamidated)	0	0.998	1	0.0490001	3	2016.1	11.6604	120.219	2
IPI00419880.6	40S ribosomal protein S3a	0	36.74	12	2	13	43	264	29.9257	9.72998
	A2	Sequence	# PSMs	# Proteins	# Protein Groups	Protein Group Accessions	Modifications	ΔCn	q-Value	PEP	XCorr	Charge	MH+ [Da]	ΔM [ppm]	RT [min]	# Missed Cleavages
	Low	MAVGkNK	1	3	1	IPI00419880.6	k5(acetyl)	0.0495	0.998	1	0.963165	2	789.423	-7.68947	27.9005	1
	Low	VkMLKKPK	1	6	1	IPI00419880.6	k2(acetyl)	0.0833			0.108186	2	1013.65	-5.8476	159.482	2
IPI00888758.1	Isoform 4 of Dynamin-1	0	34.46	6	1	26	70	856	96.3365	7.1665
	A2	Sequence	# PSMs	# Proteins	# Protein Groups	Protein Group Accessions	Modifications	ΔCn	q-Value	PEP	XCorr	Charge	MH+ [Da]	ΔM [ppm]	RT [min]	# Missed Cleavages
	Low	DVLENkLLPLRR	5	6	1	IPI00888758.1	k6(acetyl)	0	0.994	1	0.370834	3	1507.91	7.71492	156.654	2
	Low	kFFLSHPSYRhLADR	1	6	1	IPI00888758.1	k1(acetyl); H11(acetyl)	0.0127	0.998	1	0.784559	3	1957.99	-5.35823	46.575	2
	Low	TKALLQmVqqFAVDFEkR	1	6	1	IPI00888758.1	M7(Oxidation); Q9(Deamidated); Q10(Deamidated); k17(acetyl)	0.0375	0.998	1	0.771467	3	2212.1	-13.8288	58.8176	2
IPI00872653.3	Isoform 2 of LON peptidase N-terminal domain and RING finger protein 1	0	19.03	2	1	13	27	762	85.4183	7.41553
	A2	Sequence	# PSMs	# Proteins	# Protein Groups	Protein Group Accessions	Modifications	ΔCn	q-Value	PEP	XCorr	Charge	MH+ [Da]	ΔM [ppm]	RT [min]	# Missed Cleavages
	Low	sVVDTVGGkR	1	2	1	IPI00872653.3	S1(acetyl); k9(acetyl)	0	0.998	1	0.405872	3	1101.59	0.514668	62.3841	1
IPI00292208.4	Immediate early response gene 5 protein	0	15.6	2	1	8	40	327	33.6825	4.95752
	A2	Sequence	# PSMs	# Proteins	# Protein Groups	Protein Group Accessions	Modifications	ΔCn	q-Value	PEP	XCorr	Charge	MH+ [Da]	ΔM [ppm]	RT [min]	# Missed Cleavages
	Low	LhknLLVsLVLR	1	2	1	IPI00292208.4	H2(acetyl); k3(acetyl); N4(Deamidated); S8(acetyl)	0	0.994	1	0.171834	3	1531.94	10.9076	151.198	1
IPI00829959.1	bactericidal/permeability-increasing protein-like 2	0	53.03	3	1	8	156	264	29.5065	6.11279
	A2	Sequence	# PSMs	# Proteins	# Protein Groups	Protein Group Accessions	Modifications	ΔCn	q-Value	PEP	XCorr	Charge	MH+ [Da]	ΔM [ppm]	RT [min]	# Missed Cleavages
	Low	SNIEVLRFENILSSILhFGVLPLANAkLQqGFPLSNPhK	5	3	1	IPI00829959.1	H17(acetyl); k27(acetyl); Q30(Deamidated); H38(acetyl)	0	0.992	1	0.0495111	3	4468.34	-14.5053	78.4877	2
IPI00896452.2	neurabin-1 isoform 1	0	26.86	5	1	44	100	1374	153.956	5.59229
	A2	Sequence	# PSMs	# Proteins	# Protein Groups	Protein Group Accessions	Modifications	ΔCn	q-Value	PEP	XCorr	Charge	MH+ [Da]	ΔM [ppm]	RT [min]	# Missed Cleavages
	Low	ASSSLAVqGGKIkR	1	3	1	IPI00896452.2	Q8(Deamidated); k13(acetyl)	0	0.998	1	1.3171	2	1444.83	12.3663	62.262	2
	Low	TkEGEGSQQSR	1	5	1	IPI00896452.2	k2(acetyl)	0.0444	0.998	1	0.855211	2	1248.58	-1.91188	50.0937	1
	Low	ELQIkHAVTEAEIQkLK	2	5	1	IPI00896452.2	k5(acetyl); k15(acetyl)	0.0172	0.998	1	0.567268	3	2104.14	-10.8996	107.848	2
	Low	GkGGHsSPqR	1	5	1	IPI00896452.2	k2(acetyl); S6(acetyl); Q9(Deamidated)	0	0.998	1	0.256391	3	1095.51	-3.85513	0.350447	1
	Low	TKLqAAEnEkVR	1	5	1	IPI00896452.2	Q4(Deamidated); N8(Deamidated); k10(acetyl)	0	0.998	1	0.246328	2	1430.73	-10.7496	89.4083	2
	Low	kEQEQmQR	1	5	1	IPI00896452.2	k1(acetyl); M6(Oxidation)	0	0.998	1	0.0855262	3	1134.51	-12.2967	1.06878	1
	Low	LkALGmtAsQDR	1	4	1	IPI00896452.2	k2(acetyl); M6(Oxidation); T7(acetyl); S9(acetyl)	0	0.998	1	0.05	1	1432.71	-0.0336999	81.9977	1
	Low	LLPPkGLR	1	2	1	IPI00896452.2	k5(acetyl)	0	0.998	1	0.0496919	2	935.611	7.99084	143.208	1
	Low	NSSKGkK	1	3	1	IPI00896452.2	k6(acetyl)	0.3095			0.294963	2	790.451	11.7921	91.1791	2
IPI00788942.1	Isoform 2 of RuvB-like 1	0	20.21	3	1	9	20	386	42.1	6.37939
	A2	Sequence	# PSMs	# Proteins	# Protein Groups	Protein Group Accessions	Modifications	ΔCn	q-Value	PEP	XCorr	Charge	MH+ [Da]	ΔM [ppm]	RT [min]	# Missed Cleavages
	Low	LDPSIFESLQkER	1	3	1	IPI00788942.1	k11(acetyl)	0	0.998	1	1.07045	2	1603.82	-4.94547	54.5722	1
	Low	KTEITDkLR	2	3	1	IPI00788942.1	k7(acetyl)	0	0.998	1	0.94415	2	1145.67	14.062	46.5617	2
	Low	skkmAGR	1	2	1	IPI00788942.1	S1(acetyl); k2(acetyl); k3(acetyl); M4(Oxidation)	0	0.998	1	0.424805	2	919.462	-5.14505	50.2231	2
	Low	TISHVIIGLKTAkGTK	1	3	1	IPI00788942.1	k13(acetyl)	0.3243			0.247334	3	1709.05	12.6548	126.935	2
IPI00555744.6	Ribosomal protein L14 variant	0	56.82	3	1	14	24	220	23.7722	10.9312
	A2	Sequence	# PSMs	# Proteins	# Protein Groups	Protein Group Accessions	Modifications	ΔCn	q-Value	PEP	XCorr	Charge	MH+ [Da]	ΔM [ppm]	RT [min]	# Missed Cleavages
	Low	AqkGqKAPAQK	1	2	1	IPI00555744.6	Q2(Deamidated); k3(acetyl); Q5(Deamidated)	0.0441	0.998	1	1.95453	3	1198.64	-3.72969	18.6748	2
	Low	AAPAPkAQKGqK	2	2	1	IPI00555744.6	k6(acetyl); Q11(Deamidated)	0.027	0.998	1	0.364501	3	1237.7	9.51202	83.0343	2
	Low	VmkAKK	1	2	1	IPI00555744.6	M2(Oxidation); k3(acetyl)	0	0.998	1	0.247675	2	762.447	-9.36613	53.9592	2
	Low	kAPGTKGTAAAAAAAAAAAAAAAK	1	1	1	IPI00555744.6	k1(acetyl)	0	0.998	1	0.246514	2	1995.08	-10.7647	0.78059	2
	Low	FkVmkAK	1	2	1	IPI00555744.6	k2(acetyl); M4(Oxidation); k5(acetyl)	0	0.998	1	0.05	2	951.534	0.763867	63.7127	2
	Low	kITAASK	1	2	1	IPI00555744.6	k1(acetyl)	0.52			0.1225	2	802.458	-11.1369	133.14	1
IPI00396485.3	Elongation factor 1-alpha 1	106.257	24.46	10	3	13	75	462	50.1091	9.01221
	A2	Sequence	# PSMs	# Proteins	# Protein Groups	Protein Group Accessions	Modifications	ΔCn	q-Value	PEP	XCorr	Charge	MH+ [Da]	ΔM [ppm]	RT [min]	# Missed Cleavages
	Low	FAELKEkIDR	3	6	1	IPI00396485.3	K7(Acetyl)	0	0.999	1	0.399683	3	1290.71	5.95757	66.9959	2
IPI00453473.6	Histone H4	77.8274	67.96	1	6	10	59	103	11.3604	11.356
	A2	Sequence	# PSMs	# Proteins	# Protein Groups	Protein Group Accessions	Modifications	ΔCn	q-Value	PEP	XCorr	Charge	MH+ [Da]	ΔM [ppm]	RT [min]	# Missed Cleavages
	High	GLGkGGAkR	3	1	1	IPI00453473.6	K4(Acetyl); K8(Acetyl)	0	0.003	0.1275	2.03803	2	927.536	-1.12444	26.9546	2
	Low	HRkVLR	7	1	1	IPI00453473.6	K3(Acetyl)	0	0.999	1	0.0493334	2	850.532	-5.9343	62.3417	2
IPI00646240.3	Histone H2B	77.6763	66.87	18	2	16	66	166	18.0297	10.3159
	A2	Sequence	# PSMs	# Proteins	# Protein Groups	Protein Group Accessions	Modifications	ΔCn	q-Value	PEP	XCorr	Charge	MH+ [Da]	ΔM [ppm]	RT [min]	# Missed Cleavages
	Low	IAGEAsRLAhYNkR	5	15	1	IPI00646240.3	S6(Acetyl); H10(Acetyl); K13(Acetyl)	0	0.999	1	1.4257	3	1711.87	-9.46058	33.4264	2
	Low	LAhYNkR	1	17	1	IPI00646240.3	H3(Acetyl); K6(Acetyl)	0.1296			0.47066	1	985.518	-3.64177	62.3494	1
IPI00387144.5	cDNA FLJ55956, highly similar to Tubulin alpha-6 chain	34.4725	24.66	24	3	9	44	519	57.7232	5.07178
	A2	Sequence	# PSMs	# Proteins	# Protein Groups	Protein Group Accessions	Modifications	ΔCn	q-Value	PEP	XCorr	Charge	MH+ [Da]	ΔM [ppm]	RT [min]	# Missed Cleavages
	Low	GDVVPkDVnAAITTIKTK	13	1	1	IPI00387144.5	K6(Acetyl); N9(Deamidated)	0	0.999	1	0.246242	3	1913.06	0.43247	31.9685	2
	Low	FDLmyAkR	1	16	1	IPI00387144.5	M4(Oxidation); Y5(Acetyl); K7(Acetyl)	0	0.999	1	0.05	1	1143.54	-11.4774	122.294	1
IPI00844578.1	ATP-dependent RNA helicase A	28.3788	13.46	1	1	16	68	1270	140.869	6.84424
	A2	Sequence	# PSMs	# Proteins	# Protein Groups	Protein Group Accessions	Modifications	ΔCn	q-Value	PEP	XCorr	Charge	MH+ [Da]	ΔM [ppm]	RT [min]	# Missed Cleavages
	Low	qLYHLGVVEAYSGLTkK	3	1	1	IPI00844578.1	Q1(Deamidated); K16(Acetyl)	0	0.999	1	0.496334	3	1949.05	6.40099	63.269	1
	Low	tPLHEIALsIkLLR	1	1	1	IPI00844578.1	T1(Acetyl); S9(Acetyl); K11(Acetyl)	0	0.999	1	0.1225	3	1730.03	5.25439	135.734	1
	Low	ILAkLPIEPR	2	1	1	IPI00844578.1	K4(Acetyl)	0	0.999	1	0.049741	1	1191.75	3.94053	84.3154	1
	Low	YGDGPRPPkmAR	1	1	1	IPI00844578.1	K9(Acetyl); M10(Oxidation)	0.2069			0.455028	3	1402.69	1.95742	90.2992	1
IPI00216475.3	Isoform 3 of Myelin basic protein	27.4187	60.91	21	3	10	33	197	21.48	11.3413
	A2	Sequence	# PSMs	# Proteins	# Protein Groups	Protein Group Accessions	Modifications	ΔCn	q-Value	PEP	XCorr	Charge	MH+ [Da]	ΔM [ppm]	RT [min]	# Missed Cleavages
	Low	nIVTPRTPPPsQGkGR	1	7	1	IPI00216475.3	N1(Deamidated); S11(Acetyl); K14(Acetyl)	0	0.999	1	1.54348	5	1789.98	11.9156	40.9158	2
IPI00412579.6	60S ribosomal protein L10a	25.2691	31.8	1	2	8	43	217	24.8155	9.93506
	A2	Sequence	# PSMs	# Proteins	# Protein Groups	Protein Group Accessions	Modifications	ΔCn	q-Value	PEP	XCorr	Charge	MH+ [Da]	ΔM [ppm]	RT [min]	# Missed Cleavages
	Low	ILGPGLNkAGK	1	1	1	IPI00412579.6	K8(Acetyl)	0	0.999	1	0.377853	2	1109.67	4.71754	114.446	1
	Low	LVkkLAK	1	1	1	IPI00412579.6	K3(Acetyl); K4(Acetyl)	0	0.999	1	0.248014	2	883.588	-10.6837	84.367	2
	Low	STIkFQmkK	1	1	1	IPI00412579.6	K4(Acetyl); M7(Oxidation); K8(Acetyl)	0	0.999	1	0.0664897	2	1210.64	-10.49	59.349	2
IPI00171611.7	Histone H3.2	21.6598	49.26	8	2	13	43	136	15.3785	11.2681
	A2	Sequence	# PSMs	# Proteins	# Protein Groups	Protein Group Accessions	Modifications	ΔCn	q-Value	PEP	XCorr	Charge	MH+ [Da]	ΔM [ppm]	RT [min]	# Missed Cleavages
	Low	sTGGkAPR	2	8	1	IPI00171611.7	S1(Acetyl); K5(Acetyl)	0.0208	0.999	1	0.943543	2	857.439	-10.5863	23.0886	1
IPI00965868.1	Transforming growth factor, beta-induced, 68kDa variant (Fragment)	18.9457	13.32	4	1	8	59	683	74.604	7.7085
	A2	Sequence	# PSMs	# Proteins	# Protein Groups	Protein Group Accessions	Modifications	ΔCn	q-Value	PEP	XCorr	Charge	MH+ [Da]	ΔM [ppm]	RT [min]	# Missed Cleavages
	Low	LAPVYQkLLER	9	2	1	IPI00965868.1	K7(Acetyl)	0	0.999	1	0.16868	3	1371.81	10.0679	94.7708	1
IPI00867533.1	60S ribosomal protein L6	18.9327	57.99	5	1	20	86	288	32.7216	10.6089
	A2	Sequence	# PSMs	# Proteins	# Protein Groups	Protein Group Accessions	Modifications	ΔCn	q-Value	PEP	XCorr	Charge	MH+ [Da]	ΔM [ppm]	RT [min]	# Missed Cleavages
	Low	KGnLkAK	12	3	1	IPI00867533.1	N3(Deamidated); K5(Acetyl)	0	0.999	1	0.998943	2	801.485	2.25266	103.989	2
	Low	VLATVTKPVGGDkNGGTR	1	4	1	IPI00867533.1	K13(Acetyl)	0.0395	0.999	1	0.734811	3	1812	0.766107	105.323	1
	Low	IkAIPQLQGYLR	18	3	1	IPI00867533.1	K2(Acetyl)	0	0.999	1	0.710471	3	1441.84	-11.0361	92.1784	1
	Low	VVFLkQLAsGLLLVTGPLVLnR	1	2	1	IPI00867533.1	K5(Acetyl); S9(Acetyl); N21(Deamidated)	0	0.999	1	0.693038	3	2435.43	-12.9563	72.3682	1
	Low	kPFsqHVRkLR	1	5	1	IPI00867533.1	K1(Acetyl); S4(Acetyl); Q5(Deamidated); K9(Acetyl)	0.027	0.999	1	0.364618	3	1522.84	-8.81146	99.7295	2
	Low	AkkPkK	13	3	1	IPI00867533.1	K2(Acetyl); K3(Acetyl); K5(Acetyl)	0	0.999	1	0.192394	2	825.525	6.39282	5.81193	2
IPI00645948.2	high-mobility group box 1; high-mobility group box 1-like 10	18.8506	37.04	4	1	9	22	216	25.7966	10.3892
	A2	Sequence	# PSMs	# Proteins	# Protein Groups	Protein Group Accessions	Modifications	ΔCn	q-Value	PEP	XCorr	Charge	MH+ [Da]	ΔM [ppm]	RT [min]	# Missed Cleavages
	Low	TmSAkEK	1	5	2	IPI00219097.4;IPI00645948.2	M2(Oxidation); K5(Acetyl)	0	0.999	1	0.415299	2	852.415	2.08031	88.1167	1
	Low	ILLHIELkEsLMQQkR	1	1	1	IPI00645948.2	K8(Acetyl); S10(Acetyl); K15(Acetyl)	0.1471			0.581505	3	2105.19	4.14113	132.228	2
IPI00008433.4	40S ribosomal protein S5	17.3145	33.33	1	1	6	17	204	22.8621	9.71533
	A2	Sequence	# PSMs	# Proteins	# Protein Groups	Protein Group Accessions	Modifications	ΔCn	q-Value	PEP	XCorr	Charge	MH+ [Da]	ΔM [ppm]	RT [min]	# Missed Cleavages
	Low	LMTVRIVkHAFEIIHLLTGENPLQVLVnAIINsGPR	4	1	1	IPI00008433.4	K8(Acetyl); N28(Deamidated); S33(Acetyl)	0	0.999	1	2.33333	5	4091.24	-10.3668	61.7992	2
IPI00440493.2	ATP synthase subunit alpha, mitochondrial	16.7622	31.28	3	2	17	47	553	59.7136	9.12939
	A2	Sequence	# PSMs	# Proteins	# Protein Groups	Protein Group Accessions	Modifications	ΔCn	q-Value	PEP	XCorr	Charge	MH+ [Da]	ΔM [ppm]	RT [min]	# Missed Cleavages
	Low	RVGLkAPGIIPR	1	3	1	IPI00440493.2	K5(Acetyl)	0	0.999	1	1.07661	3	1318.85	10.6252	65.7371	2
IPI00465439.5	Fructose-bisphosphate aldolase A	15.0605	16.21	2	2	3	6	364	39.3953	8.08936
	A2	Sequence	# PSMs	# Proteins	# Protein Groups	Protein Group Accessions	Modifications	ΔCn	q-Value	PEP	XCorr	Charge	MH+ [Da]	ΔM [ppm]	RT [min]	# Missed Cleavages
	Low	WRcVLkIGEHTPSALAImENAnVLAR	2	2	1	IPI00465439.5	C3(Carbamidomethyl); K6(Acetyl); M18(Oxidation); N22(Deamidated)	0	0.999	1	2.74355	3	3008.56	6.32245	61.0261	2
IPI00794900.3	cDNA FLJ56016, highly similar to C-1-tetrahydrofolate synthase, cytoplasmic	14.8073	21.18	3	1	14	21	1020	110.428	8.55811
	A2	Sequence	# PSMs	# Proteins	# Protein Groups	Protein Group Accessions	Modifications	ΔCn	q-Value	PEP	XCorr	Charge	MH+ [Da]	ΔM [ppm]	RT [min]	# Missed Cleavages
	Low	LGkMVVASSkK	2	3	1	IPI00794900.3	K3(Acetyl); K10(Acetyl)	0	0.999	1	2.016	3	1231.72	11.1072	52.6484	2
	Low	SckPkPIGKLAR	1	3	1	IPI00794900.3	C2(Carbamidomethyl); K3(Acetyl); K5(Acetyl)	0	0.999	1	0.595043	4	1438.84	11.2771	53.3853	1
IPI00220706.10	Hemoglobin subunit gamma-1	13.9607	40.14	20	1	6	25	147	16.1303	7.1958
	A2	Sequence	# PSMs	# Proteins	# Protein Groups	Protein Group Accessions	Modifications	ΔCn	q-Value	PEP	XCorr	Charge	MH+ [Da]	ΔM [ppm]	RT [min]	# Missed Cleavages
	Low	VkAhGK	1	19	1	IPI00220706.10	K2(Acetyl); H4(Acetyl)	0	0.999	1	0.24724	2	723.416	0.94359	113.32	1
	Low	VKAHGkK	3	19	1	IPI00220706.10	K6(Acetyl)	0	0.999	1	0.246367	2	809.502	3.26417	108.853	2
IPI00657775.2	Isoform 2 of Kinesin-like protein KIF21B	13.902	21.98	5	1	36	118	1624	181.157	7.28369
	A2	Sequence	# PSMs	# Proteins	# Protein Groups	Protein Group Accessions	Modifications	ΔCn	q-Value	PEP	XCorr	Charge	MH+ [Da]	ΔM [ppm]	RT [min]	# Missed Cleavages
	Low	ENAMLQkEnGALR	8	5	1	IPI00657775.2	K7(Acetyl); N9(Deamidated)	0	0.999	1	2.45755	4	1516.75	3.50826	32.388	1
	Low	ASIDKGLQVAQkEAQIR	1	5	1	IPI00657775.2	K12(Acetyl)	0.0189	0.999	1	1.03968	3	1897.07	10.9172	57.1038	2
	Low	RVLAIkGR	1	3	1	IPI00657775.2	K6(Acetyl)	0	0.999	1	1.03722	2	954.627	6.08319	43.8494	2
	Low	TkLLESEAmnESLR	3	5	1	IPI00657775.2	K2(Acetyl); M9(Oxidation); N10(Deamidated)	0	0.999	1	0.792623	2	1679.79	-13.7381	44.6069	1
	Low	EhARLLkNQSR	1	5	1	IPI00657775.2	H2(Acetyl); K7(Acetyl)	0.0494	0.999	1	0.769679	3	1435.76	-10.0952	105.265	2
	Low	LAkPMsER	1	4	1	IPI00657775.2	K3(Acetyl); S6(Acetyl)	0	0.999	1	0.297218	2	1015.52	-4.50257	74.3437	0
	Low	LILLQNkIR	1	5	1	IPI00657775.2	K7(Acetyl)	0	0.999	1	0.0718227	1	1152.76	9.62041	80.815	1
	Low	kGASqSFSKAAR	1	5	1	IPI00657775.2	K1(Acetyl); Q5(Deamidated)	0.0845			0.647921	3	1280.64	-12.3719	69.6135	2
IPI00642549.2	cDNA FLJ56531, highly similar to UV excision repair protein RAD23 homolog B	12.0922	19.6	3	1	6	17	403	42.2834	5.42725
	A2	Sequence	# PSMs	# Proteins	# Protein Groups	Protein Group Accessions	Modifications	ΔCn	q-Value	PEP	XCorr	Charge	MH+ [Da]	ΔM [ppm]	RT [min]	# Missed Cleavages
	Low	IDEknFVVVMVTkPK	2	3	1	IPI00642549.2	K4(Acetyl); N5(Deamidated); K13(Acetyl)	0	0.999	1	0.0496175	3	1832.01	13.4398	107.347	1
IPI00013949.1	Small glutamine-rich tetratricopeptide repeat-containing protein alpha	11.9943	18.53	2	1	5	22	313	34.0417	4.86865
	A2	Sequence	# PSMs	# Proteins	# Protein Groups	Protein Group Accessions	Modifications	ΔCn	q-Value	PEP	XCorr	Charge	MH+ [Da]	ΔM [ppm]	RT [min]	# Missed Cleavages
	Low	snLkIAELkLR	2	2	1	IPI00013949.1	S1(Acetyl); N2(Deamidated); K4(Acetyl); K9(Acetyl)	0	0.999	1	0.184024	3	1411.83	7.57513	102.301	2
IPI00219217.3	L-lactate dehydrogenase B chain	11.6398	39.82	4	1	9	26	334	36.6151	6.04932
	A2	Sequence	# PSMs	# Proteins	# Protein Groups	Protein Group Accessions	Modifications	ΔCn	q-Value	PEP	XCorr	Charge	MH+ [Da]	ΔM [ppm]	RT [min]	# Missed Cleavages
	Low	LSGLPkhR	1	2	1	IPI00219217.3	K6(Acetyl); H7(Acetyl)	0	0.999	1	0.324376	2	991.574	5.99661	69.8943	1
IPI00299524.2	Condensin complex subunit 1	11.3841	23.77	3	1	32	70	1401	157.082	6.60986
	A2	Sequence	# PSMs	# Proteins	# Protein Groups	Protein Group Accessions	Modifications	ΔCn	q-Value	PEP	XCorr	Charge	MH+ [Da]	ΔM [ppm]	RT [min]	# Missed Cleavages
	Low	APsAkkPSTGSR	1	2	1	IPI00299524.2	S3(Acetyl); K5(Acetyl); K6(Acetyl)	0	0.999	1	1.18703	3	1312.68	-0.608076	85.8152	1
	Low	LLNILGLIFkGPAAsTqEkNPR	1	3	1	IPI00299524.2	K10(Acetyl); S15(Acetyl); Q17(Deamidated); K19(Acetyl)	0	0.999	1	1.00619	3	2507.36	-12.4092	129.769	2
	Low	TKDPkEK	2	3	1	IPI00299524.2	K5(Acetyl)	0.04	0.999	1	0.238035	2	887.483	-0.679096	69.2779	2
IPI00019359.4	Keratin, type I cytoskeletal 9	11.0248	11.08	1	1	8	13	623	62.0268	5.23682
	A2	Sequence	# PSMs	# Proteins	# Protein Groups	Protein Group Accessions	Modifications	ΔCn	q-Value	PEP	XCorr	Charge	MH+ [Da]	ΔM [ppm]	RT [min]	# Missed Cleavages
	Low	DLtkTLNDMR	2	1	1	IPI00019359.4	T3(Acetyl); K4(Acetyl)	0	0.999	1	0.0479782	3	1290.65	12.4192	152.541	1
	Low	AALEKsLEDTkNR	2	1	1	IPI00019359.4	S6(Acetyl); K11(Acetyl)	0.198			0.805367	3	1558.82	10.3514	95.3703	2
IPI00022891.3	ADP/ATP translocase 1	10.7751	32.21	4	2	10	29	298	33.0432	9.75928
	A2	Sequence	# PSMs	# Proteins	# Protein Groups	Protein Group Accessions	Modifications	ΔCn	q-Value	PEP	XCorr	Charge	MH+ [Da]	ΔM [ppm]	RT [min]	# Missed Cleavages
	Low	LAADVGkGAAQR	1	1	1	IPI00022891.3	K7(Acetyl)	0.0731			2.03168	3	1198.66	8.04359	76.101	1
	Low	IAkDEGAKAFFK	1	1	1	IPI00022891.3	K3(Acetyl)	0.0938			0.294656	3	1366.72	-11.4324	66.7905	2
IPI00871535.1	Isoform 2 of Spectrin alpha chain, brain	10.4453	18.81	4	1	50	113	2477	284.919	5.35107
	A2	Sequence	# PSMs	# Proteins	# Protein Groups	Protein Group Accessions	Modifications	ΔCn	q-Value	PEP	XCorr	Charge	MH+ [Da]	ΔM [ppm]	RT [min]	# Missed Cleavages
	Low	RkhQEIR	1	4	1	IPI00871535.1	K2(Acetyl); H3(Acetyl)	0	0.975	1	1.13504	2	1050.57	-7.52543	63.6889	2
	Low	HAsLMkRWSqLLAnSAAR	7	4	1	IPI00871535.1	S3(Acetyl); K6(Acetyl); Q10(Deamidated); N14(Deamidated)	0.0314	0.999	1	1.53609	3	2126.05	-14.3359	51.3066	2
	Low	LQqshPLSATQIQVkR	1	4	1	IPI00871535.1	Q3(Deamidated); S4(Acetyl); H5(Acetyl); K15(Acetyl)	0.047	0.999	1	1.42332	4	1961.04	-1.96418	41.0796	1
	Low	LLEATELKGIkLR	2	4	1	IPI00871535.1	K11(Acetyl)	0	0.999	1	1.21808	4	1525.95	14.4051	81.0412	2
	Low	qGkLFGAAEVqR	1	4	1	IPI00871535.1	Q1(Deamidated); K3(Acetyl); Q11(Deamidated)	0	0.999	1	1.06558	2	1347.69	-0.198283	54.2378	1
	Low	QIkSFR	1	4	1	IPI00871535.1	K3(Acetyl)	0.0319	0.999	1	0.909934	2	820.478	13.0689	29.7359	1
	Low	HAsLmkR	1	4	1	IPI00871535.1	S3(Acetyl); M5(Oxidation); K6(Acetyl)	0.02	0.999	1	0.493703	1	942.472	-10.8812	57.0597	1
	Low	SckKFmLFR	2	4	1	IPI00871535.1	C2(Carbamidomethyl); K3(Acetyl); M6(Oxidation)	0.0455	0.999	1	0.418442	3	1274.62	-13.6098	100.911	2
	Low	GLALQRQGkLFGAAEVQR	1	4	1	IPI00871535.1	K9(Acetyl)	0.0323	0.999	1	0.299416	3	1984.13	10.6549	64.2281	2
	Low	WEALkAK	1	4	1	IPI00871535.1	K5(Acetyl)	0	0.999	1	0.298333	2	887.508	11.0795	80.8218	1
	Low	SQKLkEANK	2	4	1	IPI00871535.1	K5(Acetyl)	0	0.999	1	0.12236	2	1087.62	11.782	92.3738	2
	Low	DLIGVQNLLkK	1	4	1	IPI00871535.1	K10(Acetyl)	0	0.999	1	0.0493334	3	1282.76	-6.91752	94.243	1
IPI00296337.2	Isoform 1 of DNA-dependent protein kinase catalytic subunit	10.2966	18.97	2	1	82	192	4128	468.788	7.12256
	A2	Sequence	# PSMs	# Proteins	# Protein Groups	Protein Group Accessions	Modifications	ΔCn	q-Value	PEP	XCorr	Charge	MH+ [Da]	ΔM [ppm]	RT [min]	# Missed Cleavages
	Low	TknLsSNEAISLEEIR	1	2	1	IPI00296337.2	K2(Acetyl); N3(Deamidated); S5(Acetyl)	0	0.999	1	1.27931	3	1888.93	-8.26287	85.0716	1
	Low	ALkLNsNEAR	1	2	1	IPI00296337.2	K3(Acetyl); S6(Acetyl)	0	0.999	1	0.61443	2	1199.64	-0.36055	62.9132	1
	Low	LLPAELPAkRVR	2	2	1	IPI00296337.2	K9(Acetyl)	0	0.999	1	0.34239	2	1404.88	6.82986	84.4739	2
	Low	IPALDLLIkLLQtFR	1	2	1	IPI00296337.2	K9(Acetyl); T13(Acetyl)	0	0.999	1	0.274479	3	1838.1	-6.99868	102.774	1
	Low	LkFPRLLqIIER	2	2	1	IPI00296337.2	K2(Acetyl); Q8(Deamidated)	0	0.999	1	0.120999	3	1568.97	12.9627	103.302	2
	Low	FLHGkLGNPIVPLNIRLFLAK	2	2	1	IPI00296337.2	K5(Acetyl)	0	0.999	1	0.116668	3	2402.45	2.943	131.15	2
	Low	RPkRIIIR	1	2	1	IPI00296337.2	K3(Acetyl)	0.0909			0.295687	3	1093.73	-0.523464	108.059	2
	Low	HFGkGGSkLLR	1	2	1	IPI00296337.2	K4(Acetyl); K8(Acetyl)	0.375			0.197203	1	1283.72	-0.869422	102.772	2
IPI00219097.4	High mobility group protein B2	9.96751	33.97	2	1	8	39	209	24.0187	7.81104
	A2	Sequence	# PSMs	# Proteins	# Protein Groups	Protein Group Accessions	Modifications	ΔCn	q-Value	PEP	XCorr	Charge	MH+ [Da]	ΔM [ppm]	RT [min]	# Missed Cleavages
	Low	TmSAkEK	1	5	2	IPI00219097.4;IPI00645948.2	M2(Oxidation); K5(Acetyl)	0	0.999	1	0.415299	2	852.415	2.08031	88.1167	1
IPI00018140.3	Isoform 1 of Heterogeneous nuclear ribonucleoprotein Q	9.76104	27.13	12	2	14	27	623	69.5596	8.5874
	A2	Sequence	# PSMs	# Proteins	# Protein Groups	Protein Group Accessions	Modifications	ΔCn	q-Value	PEP	XCorr	Charge	MH+ [Da]	ΔM [ppm]	RT [min]	# Missed Cleavages
	Low	GGRGGNVGGkR	1	2	1	IPI00018140.3	K10(Acetyl)	0	0.999	1	0.85899	3	1056.56	-9.20148	50.661	2
IPI00217469.3	Histone H1.1	9.26262	65.58	5	1	23	143	215	21.8289	10.9897
	A2	Sequence	# PSMs	# Proteins	# Protein Groups	Protein Group Accessions	Modifications	ΔCn	q-Value	PEP	XCorr	Charge	MH+ [Da]	ΔM [ppm]	RT [min]	# Missed Cleavages
	Low	LGIKSLVSkGTLVQTK	1	1	1	IPI00217469.3	K9(Acetyl)	0	0.554	0.7898	0.046667	3	1714.07	13.5435	126.465	2
	Low	kPKTVKPKK	10	1	1	IPI00217469.3	K1(Acetyl)	0	0.967	1	0.444696	3	1095.74	12.6922	61.9835	2
	Low	TVkPkK	5	1	1	IPI00217469.3	K3(Acetyl); K5(Acetyl)	0	0.999	1	0.245293	2	784.492	-1.59163	92.3641	1
	Low	AkAVkPK	16	2	1	IPI00217469.3	K2(Acetyl); K5(Acetyl)	0	0.999	1	0.19251	2	825.525	6.38677	5.81193	1
	Low	SPAKAKAVkPK	4	2	1	IPI00217469.3	K9(Acetyl)	0	0.999	1	0.12	2	1166.72	-6.48925	105.034	2
IPI00947085.1	Isoform 1 of Ubiquitin carboxyl-terminal hydrolase 40	9.25689	17.65	4	1	23	40	1235	140.041	5.66846
	A2	Sequence	# PSMs	# Proteins	# Protein Groups	Protein Group Accessions	Modifications	ΔCn	q-Value	PEP	XCorr	Charge	MH+ [Da]	ΔM [ppm]	RT [min]	# Missed Cleavages
	High	LmLkksGLQGDAWHLR	3	4	1	IPI00947085.1	M2(Oxidation); K4(Acetyl); K5(Acetyl); S6(Acetyl)	0	0	0.08342	3.89593	4	1995.05	1.08888	68.1642	2
	Low	EkqKQR	1	2	1	IPI00947085.1	K2(Acetyl); Q3(Deamidated)	0.0463	0.999	1	1.02923	2	859.456	-8.16556	28.3067	2
	Low	kSQLQRPPEAR	2	2	1	IPI00947085.1	K1(Acetyl)	0.037	0.999	1	0.517014	3	1351.76	10.3684	79.7519	1
	Low	kRPGRLLR	1	2	1	IPI00947085.1	K1(Acetyl)	0	0.999	1	0.388228	1	1037.66	-4.98799	63.1619	2
	Low	kQHGPLR	1	2	1	IPI00947085.1	K1(Acetyl)	0	0.999	1	0.248333	2	877.502	2.15103	69.2282	1
	Low	LRkLPPFLtVsLLR	1	2	1	IPI00947085.1	K3(Acetyl); T9(Acetyl); S11(Acetyl)	0	0.999	1	0.0496667	2	1779.07	-12.6405	5.35268	2
IPI00219568.4	Phosphoglycerate kinase 2	9.20751	22.3	4	1	10	56	417	44.7673	8.54346
	A2	Sequence	# PSMs	# Proteins	# Protein Groups	Protein Group Accessions	Modifications	ΔCn	q-Value	PEP	XCorr	Charge	MH+ [Da]	ΔM [ppm]	RT [min]	# Missed Cleavages
	Low	AHSSMVGVNLPhkASGFLmK	7	1	1	IPI00219568.4	H12(Acetyl); K13(Acetyl); M19(Oxidation)	0	0.999	1	0.248333	3	2211.08	-11.6497	9.06264	1
	Low	GTKALmDEIVkATSK	9	1	1	IPI00219568.4	M6(Oxidation); K11(Acetyl)	0	0.999	1	0.116302	3	1649.87	-6.60826	95.1274	2
IPI00001639.2	Importin subunit beta-1	8.41416	16.67	3	1	11	68	876	97.108	4.77979
	A2	Sequence	# PSMs	# Proteins	# Protein Groups	Protein Group Accessions	Modifications	ΔCn	q-Value	PEP	XCorr	Charge	MH+ [Da]	ΔM [ppm]	RT [min]	# Missed Cleavages
	Low	nSAkDcYPAVQkTTLVImER	1	3	1	IPI00001639.2	N1(Deamidated); K4(Acetyl); C6(Carbamidomethyl); K12(Acetyl); M18(Oxidation)	0.1379			0.248333	3	2425.17	-2.64836	10.361	2
IPI00420014.2	Isoform 1 of U5 small nuclear ribonucleoprotein 200 kDa helicase	7.76907	18.82	4	1	32	151	2136	244.353	6.06201
	A2	Sequence	# PSMs	# Proteins	# Protein Groups	Protein Group Accessions	Modifications	ΔCn	q-Value	PEP	XCorr	Charge	MH+ [Da]	ΔM [ppm]	RT [min]	# Missed Cleavages
	Low	LDLVHTAALMLDkNNLVKYDK	1	1	1	IPI00420014.2	K13(Acetyl)	0.0186	0.999	1	2.10847	5	2456.35	12.8504	12.4725	2
	Low	FQIMNEIVyEKImEHAGkNQVLVFVHsR	4	1	1	IPI00420014.2	Y9(Acetyl); M13(Oxidation); K18(Acetyl); S27(Acetyl)	0	0.999	1	0.0498394	3	3501.8	10.7227	104.952	2
	Low	kTGNFQVTELGR	1	1	1	IPI00420014.2	K1(Acetyl)	0.1533			1.26707	2	1391.75	14.2195	54.0441	1
IPI00031836.3	Developmentally-regulated GTP-binding protein 1	7.72325	37.06	1	1	9	21	367	40.5168	8.89502
	A2	Sequence	# PSMs	# Proteins	# Protein Groups	Protein Group Accessions	Modifications	ΔCn	q-Value	PEP	XCorr	Charge	MH+ [Da]	ΔM [ppm]	RT [min]	# Missed Cleavages
	Low	IHkNLIkEFK	2	1	1	IPI00031836.3	K3(Acetyl); K7(Acetyl)	0	0.999	1	0.05	3	1353.79	-1.20009	101.176	2
	Low	LNskPPnIGFk	2	1	1	IPI00031836.3	S3(Acetyl); K4(Acetyl); N7(Deamidated); K11(Acetyl)	0	0.999	1	0.05	2	1341.72	10.501	107.52	0
IPI00001159.11	Translational activator GCN1	6.71037	23.81	1	1	57	338	2671	292.572	7.47412
	A2	Sequence	# PSMs	# Proteins	# Protein Groups	Protein Group Accessions	Modifications	ΔCn	q-Value	PEP	XCorr	Charge	MH+ [Da]	ΔM [ppm]	RT [min]	# Missed Cleavages
	Low	FAGkVTTASVK	157	1	1	IPI00001159.11	K4(Acetyl)	0.0355	0.979	1	1.35724	3	1150.65	6.70599	15.802	1
	Low	LIsIHIkVDPLFtELLNGIR	4	1	1	IPI00001159.11	S3(Acetyl); K7(Acetyl); T13(Acetyl)	0	0.999	1	1.81471	3	2417.37	-3.64493	73.4165	1
	Low	LkALGTLVsHVTLR	6	1	1	IPI00001159.11	K2(Acetyl); S9(Acetyl)	0	0.999	1	0.369578	3	1591.95	-2.47525	99.067	1
	Low	AGSVELLGAmAYcAPkQLSScLPNIVPKLTEVLTDShVK	1	1	1	IPI00001159.11	M10(Oxidation); C13(Carbamidomethyl); K16(Acetyl); C21(Carbamidomethyl); H37(Acetyl)	0	0.999	1	0.248	3	4297.17	-4.48987	21.3295	2
	Low	SALLDFYMKNILmSkVkPPK	6	1	1	IPI00001159.11	M13(Oxidation); K15(Acetyl); K17(Acetyl)	0	0.999	1	0.2455	3	2423.33	10.061	32.4367	2
	Low	DTmLqALRFVIqGAGAkVDAVIR	1	1	1	IPI00001159.11	M3(Oxidation); Q5(Deamidated); Q12(Deamidated); K17(Acetyl)	0	0.999	1	0.1225	2	2532.33	-9.45392	23.8379	2
	Low	DLILPTIQkSLLR	5	1	1	IPI00001159.11	K9(Acetyl)	0	0.999	1	0.121789	3	1551.95	2.28571	140.569	1
	Low	LkAADALGkLISIHIK	4	1	1	IPI00001159.11	K2(Acetyl); K9(Acetyl)	0	0.999	1	0.05	3	1775.08	-0.554465	91.0598	2
IPI00455383.4	Isoform 2 of Clathrin heavy chain 1	6.48912	16.35	2	1	22	62	1639	187.771	5.69385
	A2	Sequence	# PSMs	# Proteins	# Protein Groups	Protein Group Accessions	Modifications	ΔCn	q-Value	PEP	XCorr	Charge	MH+ [Da]	ΔM [ppm]	RT [min]	# Missed Cleavages
	Low	LEkHELIEFR	2	2	1	IPI00455383.4	K3(Acetyl)	0	0.999	1	1.38796	2	1355.72	-5.65573	56.2702	1
	Low	VkQLPLVkPYLR	1	2	1	IPI00455383.4	K2(Acetyl); K8(Acetyl)	0	0.999	1	0.121667	3	1537.97	12.0547	135.179	1
IPI00964855.2	cDNA FLJ54333, highly similar to T-complex protein 1 subunit epsilon	5.95448	23.93	7	1	14	32	514	56.6464	5.93506
	A2	Sequence	# PSMs	# Proteins	# Protein Groups	Protein Group Accessions	Modifications	ΔCn	q-Value	PEP	XCorr	Charge	MH+ [Da]	ΔM [ppm]	RT [min]	# Missed Cleavages
	Low	MAsMGTLAFDEYGRPFLIIkDqDR	1	3	1	IPI00964855.2	S3(Acetyl); K20(Acetyl); Q22(Deamidated)	0.014	0.999	1	1.41498	3	2859.37	0.501646	59.4173	1
	Low	LEDTkLIKGVIVDK	3	7	1	IPI00964855.2	K5(Acetyl)	0	0.999	1	0.2455	2	1612.94	-6.06219	66.2047	2
IPI00022430.1	Glyceraldehyde-3-phosphate dehydrogenase, testis-specific	5.61811	19.85	4	1	9	18	408	44.4728	8.19189
	A2	Sequence	# PSMs	# Proteins	# Protein Groups	Protein Group Accessions	Modifications	ΔCn	q-Value	PEP	XCorr	Charge	MH+ [Da]	ΔM [ppm]	RT [min]	# Missed Cleavages
	Low	AVTkVIPELkGK	1	1	1	IPI00022430.1	K4(Acetyl); K10(Acetyl)	0	0.999	1	0.1225	3	1366.83	-0.887453	52.1696	2
	Low	MSkRDIVLTnVTVVqLLR	1	1	1	IPI00022430.1	K3(Acetyl); N10(Deamidated); Q15(Deamidated)	0.2424			0.247223	3	2129.23	12.9121	28.5104	2
IPI00953221.1	Isoform 6 of Extended synaptotagmin-2	5.09295	23.67	4	1	21	57	942	104.643	9.33447
	A2	Sequence	# PSMs	# Proteins	# Protein Groups	Protein Group Accessions	Modifications	ΔCn	q-Value	PEP	XCorr	Charge	MH+ [Da]	ΔM [ppm]	RT [min]	# Missed Cleavages
	Low	TAVqRALkSGK	7	1	1	IPI00953221.1	Q4(Deamidated); K8(Acetyl)	0	0.999	1	1.71231	3	1201.7	6.91025	61.2561	2
	Low	KTSIKSHMSGSPGPGGSNTAPSTPVIGGSDkPGMEEK	4	4	1	IPI00953221.1	K31(Acetyl)	0	0.999	1	0.980717	3	3652.79	9.37074	120.637	2
	Low	THVSkK	3	4	1	IPI00953221.1	K5(Acetyl)	0.04	0.999	1	0.239127	1	741.432	9.50564	41.6134	1
	Low	SRGLkALR	1	3	1	IPI00953221.1	K5(Acetyl)	0	0.999	1	0.214271	2	942.581	-3.34395	185.108	2
IPI00290566.1	T-complex protein 1 subunit alpha	4.61523	36.51	5	1	14	42	556	60.3056	6.11279
	A2	Sequence	# PSMs	# Proteins	# Protein Groups	Protein Group Accessions	Modifications	ΔCn	q-Value	PEP	XCorr	Charge	MH+ [Da]	ΔM [ppm]	RT [min]	# Missed Cleavages
	Low	KNLkWIGLDLSNGKPR	2	3	1	IPI00290566.1	K4(Acetyl)	0.0233	0.999	1	2.5206	4	1881.09	8.95054	48.2122	2
	Low	AHGRsQMESMLISGYALNcVVGSQGMPkR	1	3	1	IPI00290566.1	S5(Acetyl); C19(Carbamidomethyl); K28(Acetyl)	0	0.999	1	0.114038	3	3248.59	12.8489	16.5886	2
IPI00186290.6	Elongation factor 2	4.51032	17.48	3	2	16	51	858	95.277	6.82959
	A2	Sequence	# PSMs	# Proteins	# Protein Groups	Protein Group Accessions	Modifications	ΔCn	q-Value	PEP	XCorr	Charge	MH+ [Da]	ΔM [ppm]	RT [min]	# Missed Cleavages
	Low	IMGPnYtPGKKEDLYLkPIQR	2	2	1	IPI00186290.6	N5(Deamidated); T7(Acetyl); K17(Acetyl)	0.0187	0.999	1	1.05159	3	2546.34	3.50128	51.2939	2
	Low	SPNkhNR	1	2	1	IPI00186290.6	K4(Acetyl); H5(Acetyl)	0	0.999	1	0.573445	2	936.462	-2.32936	36.8018	1
	Low	IKPVLMmNkMDR	15	3	1	IPI00186290.6	M7(Oxidation); K9(Acetyl)	0	0.999	1	0.305161	3	1533.81	6.69656	75.2822	1
IPI00382470.3	Isoform 2 of Heat shock protein HSP 90-alpha	4.48015	21.31	8	1	19	32	854	98.0995	5.16064
	A2	Sequence	# PSMs	# Proteins	# Protein Groups	Protein Group Accessions	Modifications	ΔCn	q-Value	PEP	XCorr	Charge	MH+ [Da]	ΔM [ppm]	RT [min]	# Missed Cleavages
	Low	IMkAQALR	1	4	1	IPI00382470.3	K3(Acetyl)	0.0408	0.999	1	0.938284	2	972.553	-13.2323	31.8024	1
	Low	GTkVILhLK	2	6	1	IPI00382470.3	K3(Acetyl); H7(Acetyl)	0	0.999	1	0.247106	2	1092.67	-2.62757	89.5351	1
	Low	FEnLckIMKDILEK	1	3	1	IPI00382470.3	N3(Deamidated); C5(Carbamidomethyl); K6(Acetyl)	0	0.999	1	0.05	3	1823.94	8.1933	57.7551	2
IPI00167476.5	coiled-coil domain-containing protein 141	4.44897	22.68	3	1	33	95	1530	174.957	5.87158
	A2	Sequence	# PSMs	# Proteins	# Protein Groups	Protein Group Accessions	Modifications	ΔCn	q-Value	PEP	XCorr	Charge	MH+ [Da]	ΔM [ppm]	RT [min]	# Missed Cleavages
	Low	ELGDAHDVqIHLRcsqEkQAR	1	1	1	IPI00167476.5	Q9(Deamidated); C14(Carbamidomethyl); S15(Acetyl); Q16(Deamidated); K18(Acetyl)	0.0216	0.999	1	1.35595	3	2576.23	6.90133	53.9955	2
	Low	EFYETEIPQkEQDDAK	1	3	1	IPI00167476.5	K10(Acetyl)	0	0.999	1	1.34875	3	2011.92	3.03111	62.0668	1
	Low	kFNnLK	1	1	1	IPI00167476.5	K1(Acetyl); N4(Deamidated)	0	0.999	1	0.370834	2	806.438	-3.47019	125.958	1
	Low	kkFNNLK	1	1	1	IPI00167476.5	K1(Acetyl); K2(Acetyl)	0.04	0.999	1	0.244776	2	975.559	-2.92912	77.1663	2
	Low	IHkQEELIIKAK	2	3	1	IPI00167476.5	K3(Acetyl)	0	0.999	1	0.115834	3	1491.89	1.96483	168.071	2
	Low	EQDDAkAK	1	3	1	IPI00167476.5	K6(Acetyl)	0.193			0.456334	2	946.438	-10.1754	59.9607	1
IPI00784154.1	60 kDa heat shock protein, mitochondrial	4.29913	24.43	2	1	15	28	573	61.0164	5.87158
	A2	Sequence	# PSMs	# Proteins	# Protein Groups	Protein Group Accessions	Modifications	ΔCn	q-Value	PEP	XCorr	Charge	MH+ [Da]	ΔM [ppm]	RT [min]	# Missed Cleavages
	Low	TLKIPAMTIAknAGVEGSLIVEK	2	2	1	IPI00784154.1	K11(Acetyl); N12(Deamidated)	0	0.999	1	2.13333	5	2426.37	3.18208	36.198	2
	Low	EGFEkISKGAnPVEIR	2	1	1	IPI00784154.1	K5(Acetyl); N11(Deamidated)	0	0.999	1	1.12988	3	1816.93	-10.1044	102.686	2
IPI00003519.1	116 kDa U5 small nuclear ribonucleoprotein component	4.21377	16.77	3	1	10	19	972	109.366	4.99561
	A2	Sequence	# PSMs	# Proteins	# Protein Groups	Protein Group Accessions	Modifications	ΔCn	q-Value	PEP	XCorr	Charge	MH+ [Da]	ΔM [ppm]	RT [min]	# Missed Cleavages
	Low	IAVEPVNPsELPkMLDGLR	1	3	1	IPI00003519.1	S9(Acetyl); K13(Acetyl)	0	0.999	1	2.03616	3	2162.15	-2.00806	62.0073	1
	Low	LIkhAVQER	1	3	1	IPI00003519.1	K3(Acetyl); H4(Acetyl)	0.04	0.999	1	0.244834	3	1177.67	2.14706	70.9489	1
	Low	EELkLNIRPLLR	3	3	1	IPI00003519.1	K4(Acetyl)	0	0.999	1	0.1225	3	1535.95	12.1909	150.649	1
IPI00028392.4	Isoform 1 of Specifically androgen-regulated gene protein	4.1285	26.12	2	1	15	99	601	63.9254	8.6167
	A2	Sequence	# PSMs	# Proteins	# Protein Groups	Protein Group Accessions	Modifications	ΔCn	q-Value	PEP	XCorr	Charge	MH+ [Da]	ΔM [ppm]	RT [min]	# Missed Cleavages
	Low	ISPkGVPnEhRR	1	2	1	IPI00028392.4	K4(Acetyl); N8(Deamidated); H10(Acetyl)	0.0749			2.09784	3	1474.76	-10.726	62.3268	2
IPI00018146.1	14-3-3 protein theta	3.96241	28.98	24	2	7	206	245	27.7468	4.77979
	A2	Sequence	# PSMs	# Proteins	# Protein Groups	Protein Group Accessions	Modifications	ΔCn	q-Value	PEP	XCorr	Charge	MH+ [Da]	ΔM [ppm]	RT [min]	# Missed Cleavages
	Low	NLLsVAYkNVVGGR	1	2	1	IPI00018146.1	S4(Acetyl); K8(Acetyl)	0.0294	0.999	1	0.986736	2	1573.87	2.83492	65.5594	1
	Low	KLqLIkDYR	2	3	1	IPI00018146.1	Q3(Deamidated); K6(Acetyl)	0	0.999	1	0.489334	3	1219.72	13.1025	59.8189	2
IPI00746613.3	Isoform 3 of Vacuolar protein sorting-associated protein 13A	3.94361	21.15	5	1	52	153	3135	355.635	6.39209
	A2	Sequence	# PSMs	# Proteins	# Protein Groups	Protein Group Accessions	Modifications	ΔCn	q-Value	PEP	XCorr	Charge	MH+ [Da]	ΔM [ppm]	RT [min]	# Missed Cleavages
	Low	ITGAMAKGVAAmTMDEDYqQkR	2	4	1	IPI00746613.3	M12(Oxidation); Q19(Deamidated); K21(Acetyl)	0.0047	0.999	1	2.14223	5	2474.16	8.70773	73.2882	2
	Low	QALAEATVqAAGmAATGVkELAqRSSR	2	4	1	IPI00746613.3	Q9(Deamidated); M13(Oxidation); K19(Acetyl); Q23(Deamidated)	0.0327	0.999	1	1.48142	3	2775.37	-7.36074	57.0079	2
	Low	IPLtkVGRR	1	4	1	IPI00746613.3	T4(Acetyl); K5(Acetyl)	0	0.999	1	0.2975	2	1123.68	-11.2192	84.1549	2
	Low	mIGLTVGFDkkDmMDIK	1	4	1	IPI00746613.3	M1(Oxidation); K10(Acetyl); K11(Acetyl); M13(Oxidation)	0	0.999	1	0.248333	2	2057.98	-10.0031	19.1126	2
	Low	TFEALKFFVHLksmsIVLR	3	4	1	IPI00746613.3	K12(Acetyl); S13(Acetyl); M14(Oxidation); S15(Acetyl)	0	0.999	1	0.0496667	2	2408.3	-2.13975	3.65658	2
IPI00642097.1	Eukaryotic peptide chain release factor GTP-binding subunit ERF3B	3.87285	23.41	5	1	14	31	628	68.8396	5.42725
	A2	Sequence	# PSMs	# Proteins	# Protein Groups	Protein Group Accessions	Modifications	ΔCn	q-Value	PEP	XCorr	Charge	MH+ [Da]	ΔM [ppm]	RT [min]	# Missed Cleavages
	Low	LnVNAkPFVPNVHAAEFVPsFLR	1	1	1	IPI00642097.1	N2(Deamidated); K6(Acetyl); S20(Acetyl)	0.0333	0.972	1	0.293834	4	2651.41	4.85558	106.031	0
	Low	EAkEKNR	5	5	1	IPI00642097.1	K3(Acetyl)	0	0.999	1	1.66567	2	916.495	11.0675	42.0539	2
	Low	hLIVLINkMDDPTVNWsIER	2	2	1	IPI00642097.1	H1(Acetyl); K8(Acetyl); S17(Acetyl)	0	0.999	1	0.563023	5	2519.32	8.84585	59.171	1
	Low	TIAIGkVLK	2	5	1	IPI00642097.1	K6(Acetyl)	0	0.999	1	0.190179	1	984.651	5.96836	70.207	1
IPI00942539.1	39 kDa protein	3.48825	29.53	4	1	7	13	342	38.9775	5.23682
	A2	Sequence	# PSMs	# Proteins	# Protein Groups	Protein Group Accessions	Modifications	ΔCn	q-Value	PEP	XCorr	Charge	MH+ [Da]	ΔM [ppm]	RT [min]	# Missed Cleavages
	Low	LSGSNPYTTVTPqIInSKWEkVQQLVPK	2	4	1	IPI00942539.1	Q13(Deamidated); N16(Deamidated); K21(Acetyl)	0	0.999	1	1.74631	6	3199.67	-4.32538	51.8255	2
IPI00556157.1	Polypyrimidine tract-binding protein 1 isoform c variant (Fragment)	3.44743	47.42	4	1	14	34	329	35.5272	8.98291
	A2	Sequence	# PSMs	# Proteins	# Protein Groups	Protein Group Accessions	Modifications	ΔCn	q-Value	PEP	XCorr	Charge	MH+ [Da]	ΔM [ppm]	RT [min]	# Missed Cleavages
	Low	LHsVPRGsALcAmDGIVPDIAVGTkR	2	1	1	IPI00556157.1	S3(Acetyl); S8(Acetyl); C11(Carbamidomethyl); M13(Oxidation); K25(Acetyl)	0.0406	0.999	1	1.88789	3	2862.45	-3.55253	61.2526	2
	Low	kFKGDSR	1	4	1	IPI00556157.1	K1(Acetyl)	0.0417	0.999	1	0.923215	2	879.46	-8.98337	67.3439	2
	Low	LTSLNVkYnNDkSR	6	4	1	IPI00556157.1	K7(Acetyl); N9(Deamidated); K12(Acetyl)	0	0.999	1	0.599158	3	1736.88	0.0556048	100.908	2
IPI00029521.5	Isoform 1 of RAB6-interacting golgin	3.44691	9.14	3	1	3	9	394	44.9653	7.07861
	A2	Sequence	# PSMs	# Proteins	# Protein Groups	Protein Group Accessions	Modifications	ΔCn	q-Value	PEP	XCorr	Charge	MH+ [Da]	ΔM [ppm]	RT [min]	# Missed Cleavages
	Low	LmEEKNkR	4	1	1	IPI00029521.5	M2(Oxidation); K7(Acetyl)	0	0.999	1	1.79366	3	1105.58	8.11535	35.4268	2
IPI00005161.3	Actin-related protein 2/3 complex subunit 2	3.16551	16.33	3	1	6	14	300	34.3115	7.35693
	A2	Sequence	# PSMs	# Proteins	# Protein Groups	Protein Group Accessions	Modifications	ΔCn	q-Value	PEP	XCorr	Charge	MH+ [Da]	ΔM [ppm]	RT [min]	# Missed Cleavages
	Low	DSIVHQAGMLkR	2	2	1	IPI00005161.3	K11(Acetyl)	0.0115	0.999	1	1.72383	3	1396.74	0.0803217	36.3659	1
	Low	TsDFLkVLNR	1	2	1	IPI00005161.3	S2(Acetyl); K6(Acetyl)	0.0462	0.999	1	1.24021	3	1276.68	-5.0609	8.32097	1
IPI00790636.1	HLA-B associated transcript 1	2.83795	24	20	1	13	48	425	48.7938	7.07861
	A2	Sequence	# PSMs	# Proteins	# Protein Groups	Protein Group Accessions	Modifications	ΔCn	q-Value	PEP	XCorr	Charge	MH+ [Da]	ΔM [ppm]	RT [min]	# Missed Cleavages
	Low	kDEEVLkK	1	15	1	IPI00790636.1	K1(Acetyl); K7(Acetyl)	0.0196	0.999	1	0.495247	1	1072.6	9.31332	85.2147	2
	Low	SLNLkHIK	12	8	1	IPI00790636.1	K5(Acetyl)	0	0.999	1	0.171881	2	994.614	9.19622	77.4595	1
	Low	ILALARnkSLnLK	2	8	1	IPI00790636.1	N7(Deamidated); K8(Acetyl); N11(Deamidated)	0	0.999	1	0.0489342	3	1497.91	5.04509	60.7224	2
	Low	nkSLNLKhIK	2	8	1	IPI00790636.1	N1(Deamidated); K2(Acetyl); H8(Acetyl)	0	0.999	1	0.0460696	3	1279.75	10.8058	98.3859	2
IPI00006451.7	Vesicle-fusing ATPase	2.75364	21.77	2	1	17	34	744	82.5421	6.94678
	A2	Sequence	# PSMs	# Proteins	# Protein Groups	Protein Group Accessions	Modifications	ΔCn	q-Value	PEP	XCorr	Charge	MH+ [Da]	ΔM [ppm]	RT [min]	# Missed Cleavages
	Low	QIGkMLNAR	1	2	1	IPI00006451.7	K4(Acetyl)	0.0115	0.999	1	1.7214	3	1072.58	-9.27685	36.7415	1
IPI00021924.1	Histone H1x	2.46311	39.91	1	1	15	48	213	22.4735	10.7554
	A2	Sequence	# PSMs	# Proteins	# Protein Groups	Protein Group Accessions	Modifications	ΔCn	q-Value	PEP	XCorr	Charge	MH+ [Da]	ΔM [ppm]	RT [min]	# Missed Cleavages
	Low	TYLkYSIKALVQnDTLLQVK	3	1	1	IPI00021924.1	K4(Acetyl); N13(Deamidated)	0.04	0.651	0.9319	0.241032	4	2381.36	11.2564	105.319	2
	Low	KTAAAGGkK	2	1	1	IPI00021924.1	K8(Acetyl)	0	0.999	1	1.31748	2	873.516	1.26926	74.6893	2
	Low	kGAGAkK	1	1	1	IPI00021924.1	K1(Acetyl); K6(Acetyl)	0.038	0.999	1	0.762575	2	743.442	1.0206	82.723	2
	Low	GAGAkK	2	1	1	IPI00021924.1	K5(Acetyl)	0.0426	0.999	1	0.452742	1	573.33	-8.97038	42.308	1
	Low	AkkAAPGAAGsR	1	1	1	IPI00021924.1	K2(Acetyl); K3(Acetyl); S11(Acetyl)	0	0.999	1	0.298333	3	1210.64	-7.76563	127.593	2
	Low	kGAGAK	1	1	1	IPI00021924.1	K1(Acetyl)	0.1485			0.862876	1	573.328	-13.8675	83.5245	1
IPI00438229.2	Isoform 1 of Transcription intermediary factor 1-beta	2.35488	18.8	2	1	16	29	835	88.4934	5.77002
	A2	Sequence	# PSMs	# Proteins	# Protein Groups	Protein Group Accessions	Modifications	ΔCn	q-Value	PEP	XCorr	Charge	MH+ [Da]	ΔM [ppm]	RT [min]	# Missed Cleavages
	Low	mAILqIMkELNkR	1	2	1	IPI00438229.2	M1(Oxidation); Q5(Deamidated); K8(Acetyl); K12(Acetyl)	0	0.999	1	0.64564	4	1688.89	-13.0711	71.947	2
IPI00026087.1	Barrier-to-autointegration factor	2.30458	62.92	1	1	4	8	89	10.052	6.0874
	A2	Sequence	# PSMs	# Proteins	# Protein Groups	Protein Group Accessions	Modifications	ΔCn	q-Value	PEP	XCorr	Charge	MH+ [Da]	ΔM [ppm]	RT [min]	# Missed Cleavages
	Low	DTcGANAkQsR	4	1	1	IPI00026087.1	C3(Carbamidomethyl); K8(Acetyl); S10(Acetyl)	0.024	0.999	1	1.63478	3	1291.55	-12.3667	62.3322	1
IPI00219155.5	60S ribosomal protein L27	2.30433	41.18	1	1	7	21	136	15.7877	10.5649
	A2	Sequence	# PSMs	# Proteins	# Protein Groups	Protein Group Accessions	Modifications	ΔCn	q-Value	PEP	XCorr	Charge	MH+ [Da]	ΔM [ppm]	RT [min]	# Missed Cleavages
	Low	DPALkRK	2	1	1	IPI00219155.5	K5(Acetyl)	0	0.999	1	0.0498092	2	869.527	7.15515	84.3245	2
IPI00020008.1	NEDD8	2.19001	46.91	1	1	6	23	81	9.06595	8.42627
	A2	Sequence	# PSMs	# Proteins	# Protein Groups	Protein Group Accessions	Modifications	ΔCn	q-Value	PEP	XCorr	Charge	MH+ [Da]	ΔM [ppm]	RT [min]	# Missed Cleavages
	Low	TAADYkILGGsVLHLVLALRGGGGLR	3	1	1	IPI00020008.1	K6(Acetyl); S11(Acetyl)	0	0.999	1	1.48997	3	2691.52	-3.72999	73.1809	2
IPI00334713.1	Isoform 3 of Heterogeneous nuclear ribonucleoprotein A/B	2.14431	29.12	7	1	7	19	285	30.5691	7.91357
	A2	Sequence	# PSMs	# Proteins	# Protein Groups	Protein Group Accessions	Modifications	ΔCn	q-Value	PEP	XCorr	Charge	MH+ [Da]	ΔM [ppm]	RT [min]	# Missed Cleavages
	Low	VLDQkEHRLDGR	1	7	1	IPI00334713.1	K5(Acetyl)	0.0139	0.999	1	0.710165	2	1507.8	2.36023	56.3882	2
	Low	AmAmkKDPVK	2	7	1	IPI00334713.1	M2(Oxidation); M4(Oxidation); K5(Acetyl)	0	0.999	1	0.248333	3	1192.62	7.61177	67.8094	2
	Low	VIDPkK	2	7	1	IPI00334713.1	K5(Acetyl)	0	0.999	1	0.136333	2	741.447	-5.11485	58.806	1
IPI00014165.1	Histone H2A	2.0915	68.7	1	1	6	20	115	12.6462	10.9019
	A2	Sequence	# PSMs	# Proteins	# Protein Groups	Protein Group Accessions	Modifications	ΔCn	q-Value	PEP	XCorr	Charge	MH+ [Da]	ΔM [ppm]	RT [min]	# Missed Cleavages
	Low	KGNyAkR	1	1	1	IPI00014165.1	Y4(Acetyl); K6(Acetyl)	0.05	0.999	1	0.569849	1	920.495	0.532363	67.6105	2
	Low	LQLAIhDEkLNK	1	1	1	IPI00014165.1	H6(Acetyl); K9(Acetyl)	0	0.999	1	0.246834	4	1505.82	-6.15115	34.3177	1
	Low	LNkLLGkVTIAqGGVLPNIQAVLLPcLYK	8	1	1	IPI00014165.1	K3(Acetyl); K7(Acetyl); Q12(Deamidated); C26(Carbamidomethyl)	0	0.999	1	0.0493334	3	3218.9	11.8209	189.473	2
IPI00217030.10	40S ribosomal protein S4, X isoform	2.08598	27.76	3	1	9	20	263	29.5791	10.1548
	A2	Sequence	# PSMs	# Proteins	# Protein Groups	Protein Group Accessions	Modifications	ΔCn	q-Value	PEP	XCorr	Charge	MH+ [Da]	ΔM [ppm]	RT [min]	# Missed Cleavages
	Low	GnkPWISLPRGkGIR	2	1	1	IPI00217030.10	N2(Deamidated); K3(Acetyl); K12(Acetyl)	0	0.975	1	0.368	3	1763.99	0.486676	63.4337	2
	Low	LSnIFVIGKGnkPWISLPRGK	2	1	1	IPI00217030.10	N3(Deamidated); N11(Deamidated); K12(Acetyl)	0.012	0.999	1	1.64199	3	2368.31	-11.8325	63.5054	2
	Low	LTGVFAPRPsTGPhkLREcLPLIIFLR	1	3	1	IPI00217030.10	S10(Acetyl); H14(Acetyl); K15(Acetyl); C19(Carbamidomethyl)	0.0345	0.999	1	0.278875	3	3214.82	9.30952	70.4509	2
IPI01013292.1	cDNA FLJ60175, highly similar to Prohibitin-2	2.08307	43.19	6	1	8	16	213	23.6876	9.23193
	A2	Sequence	# PSMs	# Proteins	# Protein Groups	Protein Group Accessions	Modifications	ΔCn	q-Value	PEP	XCorr	Charge	MH+ [Da]	ΔM [ppm]	RT [min]	# Missed Cleavages
	Low	LPAGPRGMGtALkLLLGAGAVAyGVR	1	6	1	IPI01013292.1	T10(Acetyl); K13(Acetyl); Y23(Acetyl)	0	0.999	1	0.1225	3	2635.51	12.3822	7.85259	2
IPI00006482.1	Isoform Long of Sodium/potassium-transporting ATPase subunit alpha-1	2.02638	11.73	3	1	11	25	1023	112.824	5.49072
	A2	Sequence	# PSMs	# Proteins	# Protein Groups	Protein Group Accessions	Modifications	ΔCn	q-Value	PEP	XCorr	Charge	MH+ [Da]	ΔM [ppm]	RT [min]	# Missed Cleavages
	Low	nPkTDkLVNER	2	3	1	IPI00006482.1	N1(Deamidated); K3(Acetyl); K6(Acetyl)	0	0.999	1	0.247771	2	1398.74	10.8663	107.995	2
	Low	mARkNcLVK	1	3	1	IPI00006482.1	M1(Oxidation); K4(Acetyl); C6(Carbamidomethyl)	0.1379			0.248333	3	1177.62	1.01139	81.45	2
IPI00027107.5	elongation factor Tu, mitochondrial precursor	2.0071	19.78	1	1	8	17	455	49.8433	7.60596
	A2	Sequence	# PSMs	# Proteins	# Protein Groups	Protein Group Accessions	Modifications	ΔCn	q-Value	PEP	XCorr	Charge	MH+ [Da]	ΔM [ppm]	RT [min]	# Missed Cleavages
	Low	LLkAPALPLLcR	1	1	1	IPI00027107.5	K3(Acetyl); C11(Carbamidomethyl)	0.1212			0.288992	3	1406.84	-11.881	62.2354	1
IPI00257508.4	Dihydropyrimidinase-related protein 2	1.97202	12.41	4	1	7	33	572	62.2546	6.37939
	A2	Sequence	# PSMs	# Proteins	# Protein Groups	Protein Group Accessions	Modifications	ΔCn	q-Value	PEP	XCorr	Charge	MH+ [Da]	ΔM [ppm]	RT [min]	# Missed Cleavages
	Low	MSYQGkknIPR	4	1	1	IPI00257508.4	K6(Acetyl); K7(Acetyl); N8(Deamidated)	0	0.878	1	0.370834	3	1406.7	-5.63832	91.8825	2
IPI00965772.1	22 kDa protein	1.94404	26.32	9	1	8	22	190	22.1227	10.2427
	A2	Sequence	# PSMs	# Proteins	# Protein Groups	Protein Group Accessions	Modifications	ΔCn	q-Value	PEP	XCorr	Charge	MH+ [Da]	ΔM [ppm]	RT [min]	# Missed Cleavages
	Low	kKmMEIMTR	3	8	1	IPI00965772.1	K1(Acetyl); M3(Oxidation)	0.0455	0.999	1	1.46732	3	1225.6	-11.9755	25.7897	2
IPI00795292.1	Isoform 3 of Nucleoside diphosphate kinase B	1.93139	40.07	8	1	7	14	267	30.1176	8.92432
	A2	Sequence	# PSMs	# Proteins	# Protein Groups	Protein Group Accessions	Modifications	ΔCn	q-Value	PEP	XCorr	Charge	MH+ [Da]	ΔM [ppm]	RT [min]	# Missed Cleavages
	Low	TFIAIKPDGVqRGLVGEIIkR	1	6	1	IPI00795292.1	Q11(Deamidated); K20(Acetyl)	0.0291	0.999	1	1.00488	3	2353.38	9.54512	62.9467	2
	Low	GFRLVAMkFLR	1	3	1	IPI00795292.1	K8(Acetyl)	0	0.999	1	0.240405	3	1379.8	4.70594	96.9944	2
	Low	FEQkGFRLVAMK	1	4	1	IPI00795292.1	K4(Acetyl)	0	0.999	1	0.05	3	1495.81	-1.84364	83.2534	2
IPI00394746.3	Isoform 2 of Homer protein homolog 2	1.7644	24.2	12	1	9	19	343	39.4431	6.58057
	A2	Sequence	# PSMs	# Proteins	# Protein Groups	Protein Group Accessions	Modifications	ΔCn	q-Value	PEP	XCorr	Charge	MH+ [Da]	ΔM [ppm]	RT [min]	# Missed Cleavages
	Low	LKIALTQSAANVkK	5	2	1	IPI00394746.3	K13(Acetyl)	0	0.999	1	0.0478253	3	1526.94	5.71015	122.76	2
IPI00983652.2	cDNA FLJ61021, highly similar to Far upstream element-binding protein 1	1.75489	19.55	7	1	9	35	629	66.1908	7.56201
	A2	Sequence	# PSMs	# Proteins	# Protein Groups	Protein Group Accessions	Modifications	ΔCn	q-Value	PEP	XCorr	Charge	MH+ [Da]	ΔM [ppm]	RT [min]	# Missed Cleavages
	Low	AGLVIGkGGEtIkqLQER	2	5	1	IPI00983652.2	K7(Acetyl); T11(Acetyl); K13(Acetyl); Q14(Deamidated)	0	0.999	1	0.1225	3	2024.13	13.8593	154.531	2
	Low	FAVGIVIGRNGEMIkK	1	7	1	IPI00983652.2	K15(Acetyl)	0.069			0.267441	4	1774.02	8.69318	73.4644	2
IPI00010153.5	60S ribosomal protein L23	1.7434	30.71	4	1	6	9	140	14.8561	10.5063
	A2	Sequence	# PSMs	# Proteins	# Protein Groups	Protein Group Accessions	Modifications	ΔCn	q-Value	PEP	XCorr	Charge	MH+ [Da]	ΔM [ppm]	RT [min]	# Missed Cleavages
	Low	NLYIISVKGIkGR	1	4	1	IPI00010153.5	K11(Acetyl)	0.2941			0.1225	3	1502.89	-9.55554	95.9816	2
IPI00004500.8	NEDD4-binding protein 3	0	20.22	1	1	11	85	544	60.4327	8.104
	A2	Sequence	# PSMs	# Proteins	# Protein Groups	Protein Group Accessions	Modifications	ΔCn	q-Value	PEP	XCorr	Charge	MH+ [Da]	ΔM [ppm]	RT [min]	# Missed Cleavages
	Low	TAEISLLkQQLR	62	1	1	IPI00004500.8	K8(Acetyl)	0	0.952	1	0.450929	3	1441.84	2.20759	92.4603	1
	Low	STknTkR	2	1	1	IPI00004500.8	K3(Acetyl); N4(Deamidated); K6(Acetyl)	0	0.999	1	0.230469	2	919.476	-9.36587	69.5984	2
	Low	tAEIsLLkQQLR	1	1	1	IPI00004500.8	T1(Acetyl); S5(Acetyl); K8(Acetyl)	0	0.999	1	0.12229	3	1525.86	3.83828	91.934	1
	Low	LAEIFsLkTqLRGsR	2	1	1	IPI00004500.8	S6(Acetyl); K8(Acetyl); Q10(Deamidated); S14(Acetyl)	0	0.999	1	0.05	2	1846.03	13.5077	120.562	2
IPI00015538.1	Isoform 1 of Serine/threonine-protein kinase D3	0	21.69	3	1	19	43	890	100.406	6.87354
	A2	Sequence	# PSMs	# Proteins	# Protein Groups	Protein Group Accessions	Modifications	ΔCn	q-Value	PEP	XCorr	Charge	MH+ [Da]	ΔM [ppm]	RT [min]	# Missed Cleavages
	Low	LPERITkFMVTQILVALR	3	1	1	IPI00015538.1	K7(Acetyl)	0	0.999	1	0.1225	3	2170.3	9.82184	42.2464	2
	Low	HRktGR	1	1	1	IPI00015538.1	K3(Acetyl); T4(Acetyl)	0	0.999	1	0.05	2	838.464	0.0473451	81.3098	2
	Low	SkGYNR	1	1	1	IPI00015538.1	K2(Acetyl)	0.1837			0.399901	2	766.395	14.0395	56.3342	1
IPI00295851.4	Coatomer subunit beta	0	23.08	1	1	19	59	953	107.074	6.04932
	A2	Sequence	# PSMs	# Proteins	# Protein Groups	Protein Group Accessions	Modifications	ΔCn	q-Value	PEP	XCorr	Charge	MH+ [Da]	ΔM [ppm]	RT [min]	# Missed Cleavages
	Low	kkTLQLALDLVSSR	3	1	1	IPI00295851.4	K1(Acetyl); K2(Acetyl)	0	0.999	1	0.59751	4	1655.98	7.60205	108.048	2
	Low	SkTEALK	1	1	1	IPI00295851.4	K2(Acetyl)	0.02	0.999	1	0.4937	2	818.471	11.7742	54.7744	1
	Low	YVALVqEkKK	1	1	1	IPI00295851.4	Q6(Deamidated); K8(Acetyl)	0	0.999	1	0.12	3	1248.72	2.19148	63.6519	2
	Low	VLsEcsPLMnDIFNkEcR	2	1	1	IPI00295851.4	S3(Acetyl); C5(Carbamidomethyl); S6(Acetyl); N10(Deamidated); K15(Acetyl); C17(Carbamidomethyl)	0	0.999	1	0.0477789	2	2339.04	1.08981	40.108	1
	Low	kVIIMILnGEkLPGLLmTIIR	1	1	1	IPI00295851.4	K1(Acetyl); N8(Deamidated); K11(Acetyl); M17(Oxidation)	0.0763			1.21229	3	2466.46	4.70603	63.6047	2
IPI00101923.8	Isoform 1 of Spatacsin	0	16.13	3	1	28	135	2443	278.69	5.97314
	A2	Sequence	# PSMs	# Proteins	# Protein Groups	Protein Group Accessions	Modifications	ΔCn	q-Value	PEP	XCorr	Charge	MH+ [Da]	ΔM [ppm]	RT [min]	# Missed Cleavages
	Low	LHnMkLsISYLR	1	3	1	IPI00101923.8	N3(Deamidated); K5(Acetyl); S7(Acetyl)	0	0.999	1	1.21734	3	1559.81	-10.898	49.184	1
	Low	NyFsEKEkR	2	3	1	IPI00101923.8	Y2(Acetyl); S4(Acetyl); K8(Acetyl)	0	0.999	1	0.0493634	2	1326.65	12.4201	38.0752	2
IPI01011359.1	Zinc finger protein 99	0	36.49	3	1	29	100	1036	120.016	9.30518
	A2	Sequence	# PSMs	# Proteins	# Protein Groups	Protein Group Accessions	Modifications	ΔCn	q-Value	PEP	XCorr	Charge	MH+ [Da]	ΔM [ppm]	RT [min]	# Missed Cleavages
	Low	AFkQSSHLTKhK	24	2	1	IPI01011359.1	K3(Acetyl); H11(Acetyl)	0	0.952	1	0.248041	3	1495.8	-0.0558067	60.1032	2
	Low	TYARcGHkNLR	2	3	1	IPI01011359.1	C5(Carbamidomethyl); K8(Acetyl)	0	0.999	1	0.925484	2	1417.7	-5.97842	49.9512	2
	Low	KHkLIHTR	4	2	1	IPI01011359.1	K3(Acetyl)	0	0.999	1	0.350831	1	1074.66	5.19711	75.9849	2
	Low	IIYTGkKPYK	5	2	1	IPI01011359.1	K6(Acetyl)	0	0.999	1	0.0492436	3	1252.74	9.08518	121.316	1
IPI00646240.3	Histone H2B	193.798	48.19	18	3	11	152	166	18.0297	10.3159
	A2	Sequence	# PSMs	# Proteins	# Protein Groups	Protein Group Accessions	Modifications	ΔCn	q-Value	PEP	XCorr	Charge	MH+ [Da]	ΔM [ppm]	RT [min]	# Missed Cleavages
	Low	HAVsEGTKAVTkYTSSNPR	3	1	1	IPI00646240.3	S4(Acetyl); K12(Acetyl)	0	0.997	1	0.245	3	2117.08	7.98006	94.8474	2
	Low	LAhyNkR	1	19	2	IPI00646240.3;IPI00454695.4	H3(Acetyl); Y4(Acetyl); K6(Acetyl)	0	0.997	1	0.05	2	1027.54	4.21025	59.1569	1
	Low	HAVSEGTkAVTKYTSSNPR	8	1	1	IPI00646240.3	K8(Acetyl)	0	0.998	1	0.192977	3	2075.05	0.261637	4.3701	2
IPI00453473.6	Histone H4	123.863	82.52	1	7	15	137	103	11.3604	11.356
	A2	Sequence	# PSMs	# Proteins	# Protein Groups	Protein Group Accessions	Modifications	ΔCn	q-Value	PEP	XCorr	Charge	MH+ [Da]	ΔM [ppm]	RT [min]	# Missed Cleavages
	Low	GLGkGGAkR	2	1	1	IPI00453473.6	K4(Acetyl); K8(Acetyl)	0	0.702	0.9515	1.32129	2	927.538	0.520647	41.897	2
	Low	HRkVLR	18	1	1	IPI00453473.6	K3(Acetyl)	0	0.986	1	0.295689	2	850.527	-11.8905	63.4597	2
IPI00339274.5	Histone H2A type 2-C	62.2677	82.17	25	4	19	188	129	13.9798	10.9019
	A2	Sequence	# PSMs	# Proteins	# Protein Groups	Protein Group Accessions	Modifications	ΔCn	q-Value	PEP	XCorr	Charge	MH+ [Da]	ΔM [ppm]	RT [min]	# Missed Cleavages
	Low	LLGkVTIAQGGVLPNIQAVLLPK	3	8	1	IPI00339274.5	K4(Acetyl)	0	0.987	1	0.704711	6	2384.47	2.11943	79.1026	1
	Low	QGGkAR	1	11	1	IPI00339274.5	K4(Acetyl)	0.0323	0.997	1	0.603418	1	658.366	4.85553	38.9167	1
IPI00867533.1	60S ribosomal protein L6	45.955	52.78	5	2	23	110	288	32.7216	10.6089
	A2	Sequence	# PSMs	# Proteins	# Protein Groups	Protein Group Accessions	Modifications	ΔCn	q-Value	PEP	XCorr	Charge	MH+ [Da]	ΔM [ppm]	RT [min]	# Missed Cleavages
	Low	SkVEkK	1	4	1	IPI00867533.1	K2(Acetyl); K5(Acetyl)	0	0.974	1	0.113431	2	802.456	-13.4948	106.033	2
	Low	IkAIPQLQGYLR	10	3	1	IPI00867533.1	K2(Acetyl)	0	0.986	1	0.302297	3	1441.84	-11.3536	62.4913	1
	Low	IDISNVkIPkHLTDAYFK	4	3	1	IPI00867533.1	K7(Acetyl); K10(Acetyl)	0	0.987	1	0.0490001	3	2186.22	14.0061	115.426	2
	Low	AkkPkK	16	3	1	IPI00867533.1	K2(Acetyl); K3(Acetyl); K5(Acetyl)	0	0.997	1	0.228832	2	825.526	7.64971	13.3183	2
	Low	VVFLkQLAsGLLLVTGPLVLnR	2	2	1	IPI00867533.1	K5(Acetyl); S9(Acetyl); N21(Deamidated)	0	0.998	1	1.26139	3	2435.43	-14.1593	65.9279	1
IPI00021439.1	Actin, cytoplasmic 1	42.6259	54.13	37	8	16	53	375	41.7097	5.47803
	A2	Sequence	# PSMs	# Proteins	# Protein Groups	Protein Group Accessions	Modifications	ΔCn	q-Value	PEP	XCorr	Charge	MH+ [Da]	ΔM [ppm]	RT [min]	# Missed Cleavages
	Low	HQGVMVGMGQKDsYVGDEAqskR	3	25	1	IPI00021439.1	S13(Acetyl); Q20(Deamidated); S21(Acetyl); K22(Acetyl)	0	0.997	1	0.248333	2	2634.2	3.06915	68.7458	2
IPI00387144.5	cDNA FLJ55956, highly similar to Tubulin alpha-6 chain	41.7885	25.24	12	1	8	34	519	57.7232	5.07178
	A2	Sequence	# PSMs	# Proteins	# Protein Groups	Protein Group Accessions	Modifications	ΔCn	q-Value	PEP	XCorr	Charge	MH+ [Da]	ΔM [ppm]	RT [min]	# Missed Cleavages
	Low	GDVVPkDVnAAITTIKTK	3	1	1	IPI00387144.5	K6(Acetyl); N9(Deamidated)	0	0.997	1	0.248333	3	1913.06	0.815323	11.255	2
	Low	FDLMyAkR	1	14	2	IPI00936821.1;IPI00387144.5	Y5(Acetyl); K7(Acetyl)	0	0.998	1	0.318521	2	1127.56	4.89498	19.812	1
IPI00607578.1	Isoform 1 of Nephrocystin-3	41.7152	24.74	3	1	29	233	1330	150.769	6.75635
	A2	Sequence	# PSMs	# Proteins	# Protein Groups	Protein Group Accessions	Modifications	ΔCn	q-Value	PEP	XCorr	Charge	MH+ [Da]	ΔM [ppm]	RT [min]	# Missed Cleavages
	Low	KkGnLyGFALLR	2	3	1	IPI00607578.1	K2(Acetyl); N4(Deamidated); Y6(Acetyl)	0	0.69	0.9471	1.22049	2	1464.82	0.40517	50.107	2
	Low	kGnLyGFALLR	2	3	1	IPI00607578.1	K1(Acetyl); N3(Deamidated); Y5(Acetyl)	0	0.957	0.9906	1.0461	2	1336.71	-9.96715	64.0939	1
	Low	FLkDLGLLsqAIVPLQR	2	3	1	IPI00607578.1	K3(Acetyl); S9(Acetyl); Q10(Deamidated)	0	0.987	1	0.1225	2	1996.14	-2.42736	38.3827	1
	Low	MGKLDkAVPLYELAVEIR	1	3	1	IPI00607578.1	K6(Acetyl)	0.0279	0.997	1	1.73727	3	2087.18	9.87465	59.5699	2
	Low	ESALEAkYqAmER	1	1	1	IPI00607578.1	K7(Acetyl); Q9(Deamidated); M11(Oxidation)	0	0.997	1	1.58166	2	1584.72	-2.44625	47.3639	1
	Low	qFkIFR	2	1	1	IPI00607578.1	Q1(Deamidated); K3(Acetyl)	0	0.997	1	0.678659	2	881.498	11.6566	30.9951	1
	Low	QkLINYFTLqLsqDRVTWR	9	2	1	IPI00607578.1	K2(Acetyl); Q10(Deamidated); S12(Acetyl); Q13(Deamidated)	0.0465	0.997	1	0.40572	3	2495.3	3.38334	27.5654	2
	Low	QYEkNcEGEDNmscLADLYEtLGR	3	2	1	IPI00607578.1	K4(Acetyl); C6(Carbamidomethyl); M12(Oxidation); S13(Acetyl); C14(Carbamidomethyl); T21(Acetyl)	0	0.997	1	0.247433	3	3037.22	-9.05669	31.7657	1
	Low	LnDLVAAPAPIPPLLVSGGPGSGkSLLLSkWIQLQQK	10	1	1	IPI00607578.1	N2(Deamidated); K24(Acetyl); K30(Acetyl)	0	0.997	1	0.05	3	3891.21	1.5924	69.2596	2
	Low	NPEGkPR	1	1	1	IPI00607578.1	K5(Acetyl)	0.0588			0.636317	1	839.447	11.9677	58.6206	0
IPI00375380.4	Isoform 2 of 26S proteasome non-ATPase regulatory subunit 13	35.7768	28.84	6	1	7	24	378	42.9151	6.53662
	A2	Sequence	# PSMs	# Proteins	# Protein Groups	Protein Group Accessions	Modifications	ΔCn	q-Value	PEP	XCorr	Charge	MH+ [Da]	ΔM [ppm]	RT [min]	# Missed Cleavages
	Low	VLDLQQIkGmK	1	4	1	IPI00375380.4	K8(Acetyl); M10(Oxidation)	0.048	0.998	1	1.19437	3	1330.72	-12.0688	46.4873	1
IPI00219217.3	L-lactate dehydrogenase B chain	26.8099	32.63	4	2	7	31	334	36.6151	6.04932
	A2	Sequence	# PSMs	# Proteins	# Protein Groups	Protein Group Accessions	Modifications	ΔCn	q-Value	PEP	XCorr	Charge	MH+ [Da]	ΔM [ppm]	RT [min]	# Missed Cleavages
	Low	LNLVQRnVnVFkFIIPQIVK	1	3	1	IPI00219217.3	N7(Deamidated); N9(Deamidated); K12(Acetyl)	0.1357			1.21403	3	2426.45	14.0608	66.1076	2
IPI00794900.3	cDNA FLJ56016, highly similar to C-1-tetrahydrofolate synthase, cytoplasmic	26.3606	25.59	3	2	19	42	1020	110.428	8.55811
	A2	Sequence	# PSMs	# Proteins	# Protein Groups	Protein Group Accessions	Modifications	ΔCn	q-Value	PEP	XCorr	Charge	MH+ [Da]	ΔM [ppm]	RT [min]	# Missed Cleavages
	Low	ATHIkLPR	1	3	1	IPI00794900.3	K5(Acetyl)	0	0.997	1	0.1225	2	977.602	12.7176	80.6676	1
	Low	IYGADDIELLPEAqHKAEVYTkQGFGnLPIcMAK	10	2	1	IPI00794900.3	Q14(Deamidated); K22(Acetyl); N27(Deamidated); C31(Carbamidomethyl)	0	0.998	1	0.298004	3	3863.87	-3.60989	80.0875	2
	Low	mhGGGPTVTAGLPLPkAYIQENLELVEKGFSnLK	1	2	1	IPI00794900.3	M1(Oxidation); H2(Acetyl); K16(Acetyl); N32(Deamidated)	0.5455			0.0488334	3	3709.95	9.41464	83.1555	2
IPI00295851.4	Coatomer subunit beta	25.9688	29.8	1	3	35	120	953	107.074	6.04932
	A2	Sequence	# PSMs	# Proteins	# Protein Groups	Protein Group Accessions	Modifications	ΔCn	q-Value	PEP	XCorr	Charge	MH+ [Da]	ΔM [ppm]	RT [min]	# Missed Cleavages
	Low	kVIImILNGEkLPGLLMTIIR	2	1	1	IPI00295851.4	K1(Acetyl); M5(Oxidation); K11(Acetyl)	0	0.997	1	1.49929	3	2465.45	-2.56744	63.499	2
	Low	LIELkEhPAhERVLQDLVmDILR	1	1	1	IPI00295851.4	K5(Acetyl); H7(Acetyl); H10(Acetyl); M19(Oxidation)	0	0.997	1	0.0403942	2	2909.59	10.8195	76.0101	2
	Low	FVLPLqDhTIkkLLLVFWEIVPK	2	1	1	IPI00295851.4	Q6(Deamidated); H8(Acetyl); K11(Acetyl); K12(Acetyl)	0	0.998	1	0.0493928	2	2903.69	6.59831	81.3889	2
	Low	kVIIMILNGEkLPGLLMTIIR	1	1	1	IPI00295851.4	K1(Acetyl); K11(Acetyl)	0.1111			0.0824659	3	2449.5	13.2306	121.147	2
IPI00022891.3	ADP/ATP translocase 1	25.1292	18.12	3	1	6	32	298	33.0432	9.75928
	A2	Sequence	# PSMs	# Proteins	# Protein Groups	Protein Group Accessions	Modifications	ΔCn	q-Value	PEP	XCorr	Charge	MH+ [Da]	ΔM [ppm]	RT [min]	# Missed Cleavages
	Low	hkqFWR	1	1	1	IPI00022891.3	H1(Acetyl); K2(Acetyl); Q3(Deamidated)	0.15			0.338708	1	986.497	13.1852	61.8853	1
IPI00018219.1	Transforming growth factor-beta-induced protein ig-h3	24.8245	18.3	4	1	11	57	683	74.634	7.7085
	A2	Sequence	# PSMs	# Proteins	# Protein Groups	Protein Group Accessions	Modifications	ΔCn	q-Value	PEP	XCorr	Charge	MH+ [Da]	ΔM [ppm]	RT [min]	# Missed Cleavages
	Low	LAPVYqkLLER	1	2	1	IPI00018219.1	Q6(Deamidated); K7(Acetyl)	0	0.998	1	0.738062	3	1372.76	-13.8201	66.211	1
IPI00947127.1	L-lactate dehydrogenase A chain isoform 3	24.4848	52.08	16	2	18	92	361	39.8119	8.42627
	A2	Sequence	# PSMs	# Proteins	# Protein Groups	Protein Group Accessions	Modifications	ΔCn	q-Value	PEP	XCorr	Charge	MH+ [Da]	ΔM [ppm]	RT [min]	# Missed Cleavages
	Low	LLIVsNPVDILTYVAWKIsGFPknR	2	7	1	IPI00947127.1	S5(Acetyl); S19(Acetyl); K23(Acetyl); N24(Deamidated)	0	0.99	1	0.0497166	2	2970.64	1.08473	84.2537	2
	Low	LKGYTSWAIGLSVADLAESIMkNLR	1	4	1	IPI00947127.1	K22(Acetyl)	0.0551			1.19561	3	2778.47	-6.67811	66.1637	2
IPI00607584.1	Isoform 2 of Myb-binding protein 1A	23.8901	35.44	4	2	39	184	1332	149.274	9.27588
	A2	Sequence	# PSMs	# Proteins	# Protein Groups	Protein Group Accessions	Modifications	ΔCn	q-Value	PEP	XCorr	Charge	MH+ [Da]	ΔM [ppm]	RT [min]	# Missed Cleavages
	Low	LVnVLkmAASSVkK	7	3	1	IPI00607584.1	N3(Deamidated); K6(Acetyl); M7(Oxidation); K13(Acetyl)	0	0.96	0.9965	0.05	4	1588.88	-8.97146	73.6047	2
	Low	KGVLGksPLsALAR	1	2	1	IPI00607584.1	K6(Acetyl); S7(Acetyl); S10(Acetyl)	0.048	0.966	1	1.19219	3	1522.91	9.47877	43.7778	2
	Low	SPkLqKK	11	3	1	IPI00607584.1	K3(Acetyl); Q5(Deamidated)	0	0.986	1	0.105509	2	871.516	-9.6123	99.2342	2
IPI00454695.4	Putative histone H2B type 2-C	17.6544	53.37	2	1	7	27	193	21.4582	10.6968
	A2	Sequence	# PSMs	# Proteins	# Protein Groups	Protein Group Accessions	Modifications	ΔCn	q-Value	PEP	XCorr	Charge	MH+ [Da]	ΔM [ppm]	RT [min]	# Missed Cleavages
	Low	LAhyNkR	1	19	2	IPI00646240.3;IPI00454695.4	H3(Acetyl); Y4(Acetyl); K6(Acetyl)	0	0.997	1	0.05	2	1027.54	4.21025	59.1569	1
IPI00936821.1	cDNA FLJ53743, highly similar to Tubulin alpha-3 chain	17.4671	27.01	9	1	7	14	385	42.7021	5.23682
	A2	Sequence	# PSMs	# Proteins	# Protein Groups	Protein Group Accessions	Modifications	ΔCn	q-Value	PEP	XCorr	Charge	MH+ [Da]	ΔM [ppm]	RT [min]	# Missed Cleavages
	Low	FDLMyAkR	1	14	2	IPI00936821.1;IPI00387144.5	Y5(Acetyl); K7(Acetyl)	0	0.998	1	0.318521	2	1127.56	4.89498	19.812	1
IPI00031836.3	Developmentally-regulated GTP-binding protein 1	17.2693	26.7	1	1	8	18	367	40.5168	8.89502
	A2	Sequence	# PSMs	# Proteins	# Protein Groups	Protein Group Accessions	Modifications	ΔCn	q-Value	PEP	XCorr	Charge	MH+ [Da]	ΔM [ppm]	RT [min]	# Missed Cleavages
	Low	GGGGGGPGEGFDVAktGDAR	1	1	1	IPI00031836.3	K15(Acetyl); T16(Acetyl)	0	0.929	0.9812	0.708895	4	1845.82	-6.81004	49.073	1
	Low	IIEnELEGFGIRLnSkPPNIGFkK	2	1	1	IPI00031836.3	N4(Deamidated); N14(Deamidated); K16(Acetyl); K23(Acetyl)	0	0.997	1	0.0486668	3	2799.49	-0.970478	82.3023	2
	Low	LAkLRR	1	1	1	IPI00031836.3	K3(Acetyl)	0	0.998	1	0.450533	2	798.532	0.909763	102.295	2
IPI00645078.1	Ubiquitin-like modifier-activating enzyme 1	16.83	15.78	4	3	11	41	1058	117.774	5.75732
	A2	Sequence	# PSMs	# Proteins	# Protein Groups	Protein Group Accessions	Modifications	ΔCn	q-Value	PEP	XCorr	Charge	MH+ [Da]	ΔM [ppm]	RT [min]	# Missed Cleavages
	Low	MSSSPLSkkR	7	2	1	IPI00645078.1	K8(Acetyl); K9(Acetyl)	0	0.96	0.9927	0.248333	3	1204.63	-7.69281	82.5315	2
	Low	GGIVSqVkVPK	2	1	1	IPI00645078.1	Q6(Deamidated); K8(Acetyl)	0.0625			0.446282	2	1282.76	-12.9308	53.6892	2
IPI00921118.1	Actinin alpha 1 isoform 3	15.5577	35.27	14	2	26	67	930	107.074	5.57959
	A2	Sequence	# PSMs	# Proteins	# Protein Groups	Protein Group Accessions	Modifications	ΔCn	q-Value	PEP	XCorr	Charge	MH+ [Da]	ΔM [ppm]	RT [min]	# Missed Cleavages
	Low	ILAGDKLqEGGkMQtAHAAFTPPGFAAVsGR	1	1	1	IPI00921118.1	Q8(Deamidated); K12(Acetyl); T15(Acetyl); S29(Acetyl)	0.046	0.996	1	2.48657	3	3253.64	2.09991	55.368	2
IPI00013949.1	Small glutamine-rich tetratricopeptide repeat-containing protein alpha	14.9111	24.6	2	1	7	53	313	34.0417	4.86865
	A2	Sequence	# PSMs	# Proteins	# Protein Groups	Protein Group Accessions	Modifications	ΔCn	q-Value	PEP	XCorr	Charge	MH+ [Da]	ΔM [ppm]	RT [min]	# Missed Cleavages
	Low	SnLkIAELkLR	1	2	1	IPI00013949.1	N2(Deamidated); K4(Acetyl); K9(Acetyl)	0	0.99	1	0.1225	2	1369.79	-8.21914	75.2519	2
IPI00007402.3	Importin-7	14.6345	13.2	1	2	11	39	1038	119.44	4.81787
	A2	Sequence	# PSMs	# Proteins	# Protein Groups	Protein Group Accessions	Modifications	ΔCn	q-Value	PEP	XCorr	Charge	MH+ [Da]	ΔM [ppm]	RT [min]	# Missed Cleavages
	Low	qAGVIYLkNMItQYWPDR	2	1	1	IPI00007402.3	Q1(Deamidated); K8(Acetyl); T12(Acetyl)	0.0152	0.998	1	1.95152	3	2281.13	0.664091	43.6616	1
	Low	sPLVAAMqhFLPVLkDR	1	1	1	IPI00007402.3	S1(Acetyl); Q8(Deamidated); H9(Acetyl); K15(Acetyl)	0	0.998	1	1.50177	3	2049.08	-0.191837	57.9496	1
IPI01026194.1	88 kDa protein	13.9913	12.8	7	1	10	32	797	88.3245	5.85889
	A2	Sequence	# PSMs	# Proteins	# Protein Groups	Protein Group Accessions	Modifications	ΔCn	q-Value	PEP	XCorr	Charge	MH+ [Da]	ΔM [ppm]	RT [min]	# Missed Cleavages
	Low	LhkRQRPVhQGFGLK	1	1	1	IPI01026194.1	H2(Acetyl); K3(Acetyl); H9(Acetyl)	0	0.997	1	0.0440662	3	1927.08	3.02985	120.727	2
IPI00440493.2	ATP synthase subunit alpha, mitochondrial	13.3183	37.25	3	2	22	92	553	59.7136	9.12939
	A2	Sequence	# PSMs	# Proteins	# Protein Groups	Protein Group Accessions	Modifications	ΔCn	q-Value	PEP	XCorr	Charge	MH+ [Da]	ΔM [ppm]	RT [min]	# Missed Cleavages
	Low	HALIIyDDLskqAVAYR	2	3	1	IPI00440493.2	Y6(Acetyl); S10(Acetyl); K11(Acetyl); Q12(Deamidated)	0	0.967	1	0.248333	3	2103.05	-12.878	15.8264	1
	Low	GPIGskTRR	3	2	1	IPI00440493.2	S5(Acetyl); K6(Acetyl)	0	0.997	1	0.168834	2	1055.6	-0.271683	16.6806	2
	Low	LycIyVAIGqkR	1	3	1	IPI00440493.2	Y2(Acetyl); C3(Carbamidomethyl); Y5(Acetyl); Q10(Deamidated); K11(Acetyl)	0	0.997	1	0.048091	2	1610.84	10.6964	112.827	1
	Low	VGLkAPGIIPRISVR	1	2	1	IPI00440493.2	K4(Acetyl)	0.2			0.321178	2	1618.02	3.94703	36.6153	2
IPI00909530.1	cDNA FLJ52843, highly similar to Histone H3.3	12.5156	59.29	9	2	12	61	113	12.9103	11.9272
	A2	Sequence	# PSMs	# Proteins	# Protein Groups	Protein Group Accessions	Modifications	ΔCn	q-Value	PEP	XCorr	Charge	MH+ [Da]	ΔM [ppm]	RT [min]	# Missed Cleavages
	Low	mARtkQtAR	3	8	1	IPI00909530.1	M1(Oxidation); T4(Acetyl); K5(Acetyl); T7(Acetyl)	0	0.998	1	0.332456	3	1204.62	11.057	46.823	2
IPI00657775.2	Isoform 2 of Kinesin-like protein KIF21B	11.6824	24.45	5	1	44	105	1624	181.157	7.28369
	A2	Sequence	# PSMs	# Proteins	# Protein Groups	Protein Group Accessions	Modifications	ΔCn	q-Value	PEP	XCorr	Charge	MH+ [Da]	ΔM [ppm]	RT [min]	# Missed Cleavages
	Low	EIAQLkkEqR	2	5	1	IPI00657775.2	K6(Acetyl); K7(Acetyl); Q9(Deamidated)	0	0.996	1	0.12	3	1327.74	10.4471	164.836	2
	Low	HQyEEKLILLQNkIR	2	5	1	IPI00657775.2	Y3(Acetyl); K13(Acetyl)	0	0.997	1	0.248333	2	2009.14	9.5719	56.6793	2
	Low	FhFVDLAGSERLkR	1	5	1	IPI00657775.2	H2(Acetyl); K13(Acetyl)	0	0.997	1	0.220002	3	1758.92	-6.54544	99.1208	2
	Low	RVLAIkGR	2	3	1	IPI00657775.2	K6(Acetyl)	0	0.997	1	0.121167	2	954.634	13.6276	20.3638	2
	Low	LQTLkhQYEEkLILLqNK	4	5	1	IPI00657775.2	K5(Acetyl); H6(Acetyl); K11(Acetyl); Q16(Deamidated)	0	0.997	1	0.039386	2	2366.32	8.67338	152.472	2
	Low	qkLIDELENSQRR	1	5	1	IPI00657775.2	Q1(Deamidated); K2(Acetyl)	0	0.998	1	1.53642	3	1671.86	-1.67292	108.571	2
IPI00216951.2	Aspartyl-tRNA synthetase, cytoplasmic	11.2805	33.53	3	1	17	44	501	57.1	6.55127
	A2	Sequence	# PSMs	# Proteins	# Protein Groups	Protein Group Accessions	Modifications	ΔCn	q-Value	PEP	XCorr	Charge	MH+ [Da]	ΔM [ppm]	RT [min]	# Missed Cleavages
	Low	mPsASASRkSQEkPR	1	1	1	IPI00216951.2	M1(Oxidation); S3(Acetyl); K9(Acetyl); K13(Acetyl)	0	0.99	1	0.1225	3	1801.9	7.17673	71.884	2
	Low	IHDPQLLTERALHhGIDLEkIK	4	3	1	IPI00216951.2	H14(Acetyl); K20(Acetyl)	0	0.997	1	0.169082	3	2660.47	5.08067	129.363	2
	Low	QmVkFAAnInK	1	1	1	IPI00216951.2	M2(Oxidation); K4(Acetyl); N8(Deamidated); N10(Deamidated)	0.0202	0.998	1	0.967763	2	1323.68	13.1265	54.0689	1
	Low	kSqEkPR	1	1	1	IPI00216951.2	K1(Acetyl); Q3(Deamidated); K5(Acetyl)	0.4			0.2975	2	957.499	-1.31743	72.7655	1
IPI00179964.5	Isoform 1 of Polypyrimidine tract-binding protein 1	11.1358	29	5	2	12	41	531	57.1856	9.17334
	A2	Sequence	# PSMs	# Proteins	# Protein Groups	Protein Group Accessions	Modifications	ΔCn	q-Value	PEP	XCorr	Charge	MH+ [Da]	ΔM [ppm]	RT [min]	# Missed Cleavages
	Low	FkKPGSK	2	4	1	IPI00179964.5	K2(Acetyl)	0	0.985	1	0.0495229	2	833.48	-9.86511	67.9334	1
IPI00298731.2	Serine/threonine-protein phosphatase 1 regulatory subunit 10	10.9682	26.6	2	1	21	66	940	98.996	9.17334
	A2	Sequence	# PSMs	# Proteins	# Protein Groups	Protein Group Accessions	Modifications	ΔCn	q-Value	PEP	XCorr	Charge	MH+ [Da]	ΔM [ppm]	RT [min]	# Missed Cleavages
	Low	YnLkPIPLkR	5	2	1	IPI00298731.2	N2(Deamidated); K4(Acetyl); K9(Acetyl)	0	0.983	1	0.1225	3	1326.79	6.92483	95.3501	1
	Low	HFMMkGNcR	1	1	1	IPI00298731.2	K5(Acetyl); C8(Carbamidomethyl)	0	0.997	1	0.361956	1	1222.53	3.85469	83.0359	1
	Low	IIPPQPMEGLGFLDALNSAPVPGIkIkK	1	2	1	IPI00298731.2	K25(Acetyl); K27(Acetyl)	0	0.997	1	0.0326576	3	3027.7	2.63564	158.335	2
IPI00001159.11	Translational activator GCN1	10.6129	23.81	1	1	52	217	2671	292.572	7.47412
	A2	Sequence	# PSMs	# Proteins	# Protein Groups	Protein Group Accessions	Modifications	ΔCn	q-Value	PEP	XCorr	Charge	MH+ [Da]	ΔM [ppm]	RT [min]	# Missed Cleavages
	Low	LkAADALGkLISIhIK	1	1	1	IPI00001159.11	K2(Acetyl); K9(Acetyl); H14(Acetyl)	0	0.99	1	0.05	3	1817.08	-3.53438	79.8816	2
	Low	LkALGTLVSHVTLR	2	1	1	IPI00001159.11	K2(Acetyl)	0	0.996	1	0.149638	3	1549.96	9.11758	54.5245	1
	Low	VQkAGQqALRqIGSVIR	1	1	1	IPI00001159.11	K3(Acetyl); Q7(Deamidated); Q11(Deamidated)	0.2119			0.926073	3	1896.07	1.657	66.8695	2
IPI00844578.1	ATP-dependent RNA helicase A	10.4352	18.5	1	1	20	63	1270	140.869	6.84424
	A2	Sequence	# PSMs	# Proteins	# Protein Groups	Protein Group Accessions	Modifications	ΔCn	q-Value	PEP	XCorr	Charge	MH+ [Da]	ΔM [ppm]	RT [min]	# Missed Cleavages
	Low	FmcEVQVEGYnYTGMGNSTNkK	4	1	1	IPI00844578.1	M2(Oxidation); C3(Carbamidomethyl); N11(Deamidated); K21(Acetyl)	0	0.98	1	0.05	3	2616.11	0.511906	115.32	1
	Low	NRQkFmcEVQVEGYnYTGMGNSTNK	10	1	1	IPI00844578.1	K4(Acetyl); M6(Oxidation); C7(Carbamidomethyl); N15(Deamidated)	0	0.99	1	0.24699	3	3014.31	0.729988	130.923	2
	Low	ILTTEGRNALIhkSSVNcPFSSQDmK	1	1	1	IPI00844578.1	H12(Acetyl); K13(Acetyl); C18(Carbamidomethyl); M25(Oxidation)	0	0.991	1	0.0491869	3	3033.49	5.43336	65.8088	2
	Low	MTPSYEIRAVGnknR	1	1	1	IPI00844578.1	N12(Deamidated); K13(Acetyl); N14(Deamidated)	0.0741			0.996686	2	1779.88	4.08359	41.9575	2
IPI00880052.1	Isoform 2 of CCR4-NOT transcription complex subunit 1	10.2104	18.85	5	1	30	77	2371	266.211	7.04932
	A2	Sequence	# PSMs	# Proteins	# Protein Groups	Protein Group Accessions	Modifications	ΔCn	q-Value	PEP	XCorr	Charge	MH+ [Da]	ΔM [ppm]	RT [min]	# Missed Cleavages
	Low	TAVEkAGPEMDKR	2	3	1	IPI00880052.1	K5(Acetyl)	0	0.987	1	1.27908	2	1473.73	-5.60154	54.7522	2
	Low	LIVnRPhPWGLLITFIELIknPAFK	1	4	1	IPI00880052.1	N4(Deamidated); H7(Acetyl); K20(Acetyl); N21(Deamidated)	0	0.99	1	0.0490001	3	3015.73	8.55215	100.3	1
	Low	IREhGEPFIQAcmtFLkR	1	3	1	IPI00880052.1	H4(Acetyl); C12(Carbamidomethyl); M13(Oxidation); T14(Acetyl); K17(Acetyl)	0	0.997	1	0.0296395	2	2375.17	3.71155	126.202	2
IPI00916111.3	Malate dehydrogenase, cytoplasmic	9.94754	21.86	5	1	6	24	334	36.403	7.35693
	A2	Sequence	# PSMs	# Proteins	# Protein Groups	Protein Group Accessions	Modifications	ΔCn	q-Value	PEP	XCorr	Charge	MH+ [Da]	ΔM [ppm]	RT [min]	# Missed Cleavages
	Low	LsSAmSAAkAIcDhVR	3	2	1	IPI00916111.3	S2(Acetyl); M5(Oxidation); K9(Acetyl); C12(Carbamidomethyl); H14(Acetyl)	0	0.997	1	0.05	2	1858.89	5.59495	121.626	1
IPI01017942.1	34 kDa protein	9.73433	17.17	2	1	5	12	297	34.0599	8.39697
	A2	Sequence	# PSMs	# Proteins	# Protein Groups	Protein Group Accessions	Modifications	ΔCn	q-Value	PEP	XCorr	Charge	MH+ [Da]	ΔM [ppm]	RT [min]	# Missed Cleavages
	Low	TTGQVVAmKkIR	4	2	1	IPI01017942.1	M8(Oxidation); K10(Acetyl)	0	0.995	1	0.700645	2	1389.8	5.83756	63.059	2
IPI00218414.5	Carbonic anhydrase 2	9.2507	22.31	1	1	5	8	260	29.2279	7.40088
	A2	Sequence	# PSMs	# Proteins	# Protein Groups	Protein Group Accessions	Modifications	ΔCn	q-Value	PEP	XCorr	Charge	MH+ [Da]	ΔM [ppm]	RT [min]	# Missed Cleavages
	Low	EPISVSSEQVLkFR	1	1	1	IPI00218414.5	K12(Acetyl)	0.3056			0.247337	3	1660.9	6.83564	13.198	1
IPI00100160.3	Isoform 1 of Cullin-associated NEDD8-dissociated protein 1	9.09546	23.58	3	1	19	82	1230	136.289	5.78271
	A2	Sequence	# PSMs	# Proteins	# Protein Groups	Protein Group Accessions	Modifications	ΔCn	q-Value	PEP	XCorr	Charge	MH+ [Da]	ΔM [ppm]	RT [min]	# Missed Cleavages
	Low	EKsVktR	1	3	1	IPI00100160.3	S3(Acetyl); K5(Acetyl); T6(Acetyl)	0	0.998	1	0.423452	2	973.527	-4.41812	45.4729	2
	Low	VVkMILK	2	2	1	IPI00100160.3	K3(Acetyl)	0	0.998	1	0.245	2	872.554	-10.6989	82.6767	1
IPI00412579.6	60S ribosomal protein L10a	8.50769	51.15	1	2	12	37	217	24.8155	9.93506
	A2	Sequence	# PSMs	# Proteins	# Protein Groups	Protein Group Accessions	Modifications	ΔCn	q-Value	PEP	XCorr	Charge	MH+ [Da]	ΔM [ppm]	RT [min]	# Missed Cleavages
	Low	ILGPGLNkAGK	2	1	1	IPI00412579.6	K8(Acetyl)	0	0.998	1	0.317339	2	1109.68	8.2377	78.576	1
	Low	LVkKLAK	1	1	1	IPI00412579.6	K3(Acetyl)	0	0.998	1	0.0426007	1	841.594	7.95238	48.1514	2
IPI00556075.1	Isoform 1 of Ubiquitin conjugation factor E4 A	8.37736	27.02	3	1	18	50	1066	122.482	5.23682
	A2	Sequence	# PSMs	# Proteins	# Protein Groups	Protein Group Accessions	Modifications	ΔCn	q-Value	PEP	XCorr	Charge	MH+ [Da]	ΔM [ppm]	RT [min]	# Missed Cleavages
	Low	IISMLNYFLQHLVGPkMGALkVK	1	3	1	IPI00556075.1	K16(Acetyl); K21(Acetyl)	0	0.99	1	0.0491294	3	2684.47	-11.0325	121.5	2
IPI00106509.3	Isoform 4 of Heterogeneous nuclear ribonucleoprotein A/B	8.25372	44.06	7	1	9	23	286	30.6821	7.91357
	A2	Sequence	# PSMs	# Proteins	# Protein Groups	Protein Group Accessions	Modifications	ΔCn	q-Value	PEP	XCorr	Charge	MH+ [Da]	ΔM [ppm]	RT [min]	# Missed Cleavages
	Low	VIDPkKAMAMK	2	7	1	IPI00106509.3	K5(Acetyl)	0.0327	0.998	1	1.48211	3	1273.7	-1.59551	38.4189	2
	Low	VLDQkEHRLDGR	1	7	1	IPI00106509.3	K5(Acetyl)	0	0.998	1	1.03549	2	1507.81	11.1037	51.7022	2
IPI00019502.3	Isoform 1 of Myosin-9	7.95882	21.43	2	1	43	107	1960	226.392	5.60498
	A2	Sequence	# PSMs	# Proteins	# Protein Groups	Protein Group Accessions	Modifications	ΔCn	q-Value	PEP	XCorr	Charge	MH+ [Da]	ΔM [ppm]	RT [min]	# Missed Cleavages
	Low	EkkLLEDR	1	1	1	IPI00019502.3	K2(Acetyl); K3(Acetyl)	0	0.642	0.9354	1.71645	3	1114.61	1.94698	29.8516	2
	Low	ETkALsLAR	9	2	1	IPI00019502.3	K3(Acetyl); S6(Acetyl)	0	0.809	0.9812	1.21741	3	1072.61	10.9388	49.2484	1
	Low	VkPLLQVSR	2	2	1	IPI00019502.3	K2(Acetyl)	0	0.986	1	0.1225	3	1081.68	5.38769	88.4037	0
	Low	SkSLAKLK	6	1	1	IPI00019502.3	K2(Acetyl)	0	0.987	1	0.279901	2	916.571	-12.3948	104.94	2
	Low	TRkGMFR	1	2	1	IPI00019502.3	K3(Acetyl)	0.0227	0.997	1	0.85976	2	937.509	5.29836	43.9066	2
	Low	LFTkVkPLLQVSR	12	2	1	IPI00019502.3	K4(Acetyl); K6(Acetyl)	0	0.997	1	0.0489048	2	1613	13.9261	145.442	1
	Low	LkQLkR	1	2	1	IPI00019502.3	K2(Acetyl); K5(Acetyl)	0	0.998	1	0.601975	2	869.553	-4.07345	35.3708	2
	Low	FGkFIR	2	2	1	IPI00019502.3	K3(Acetyl)	0	0.998	1	0.420679	1	809.473	7.2158	58.5343	1
	Low	NMALKkIR	1	1	1	IPI00019502.3	K6(Acetyl)	0.025	0.998	1	0.39487	1	1015.6	-6.4324	133.727	2
	Low	IGQskVFFRAGVLAHLEEER	2	2	1	IPI00019502.3	S4(Acetyl); K5(Acetyl)	0	0.998	1	0.32952	3	2370.28	11.0956	116.764	2
	Low	cQhLqAEkkK	1	2	1	IPI00019502.3	C1(Carbamidomethyl); H3(Acetyl); Q5(Deamidated); K8(Acetyl); K9(Acetyl)	0.0513			0.741733	3	1396.69	1.61129	50.0389	2
	Low	qnkELK	1	2	1	IPI00019502.3	Q1(Deamidated); N2(Deamidated); K3(Acetyl)	0.1591			0.367766	2	803.412	-3.14085	59.6138	1
IPI01014221.2	Condensin complex subunit 1	7.91746	21.24	3	1	22	54	1356	152.079	6.69775
	A2	Sequence	# PSMs	# Proteins	# Protein Groups	Protein Group Accessions	Modifications	ΔCn	q-Value	PEP	XCorr	Charge	MH+ [Da]	ΔM [ppm]	RT [min]	# Missed Cleavages
	Low	NFFNELsHkGNAIYNLLPDIISR	2	2	1	IPI01014221.2	S7(Acetyl); K9(Acetyl)	0	0.929	0.9812	1.09761	3	2759.39	-7.40443	132.032	1
	Low	TAGLVMThLILkDMVkVK	2	2	1	IPI01014221.2	H8(Acetyl); K12(Acetyl); K16(Acetyl)	0	0.997	1	0.0496667	2	2123.18	-7.69072	86.3176	2
IPI00947227.4	plastin-3 isoform 2	7.87624	34	4	1	15	29	603	67.5566	5.65576
	A2	Sequence	# PSMs	# Proteins	# Protein Groups	Protein Group Accessions	Modifications	ΔCn	q-Value	PEP	XCorr	Charge	MH+ [Da]	ΔM [ppm]	RT [min]	# Missed Cleavages
	Low	AGkPHLVLGLLWQIIkIGLFADIELsRnEALAALLR	1	3	1	IPI00947227.4	K3(Acetyl); K16(Acetyl); S26(Acetyl); N28(Deamidated)	0.0189	0.998	1	0.516931	5	4079.4	13.0887	137.373	2
	Low	DSkAYFHLLNQIAPkGqK	2	3	1	IPI00947227.4	K3(Acetyl); K15(Acetyl); Q17(Deamidated)	0	0.998	1	0.489536	3	2143.09	-12.8669	75.1217	2
	Low	INNFSADIkDSK	2	2	1	IPI00947227.4	K9(Acetyl)	0	0.998	1	0.295515	3	1393.7	5.81638	70.3648	1
IPI00026089.4	Splicing factor 3B subunit 1	7.6964	19.4	1	1	30	90	1304	145.738	7.09326
	A2	Sequence	# PSMs	# Proteins	# Protein Groups	Protein Group Accessions	Modifications	ΔCn	q-Value	PEP	XCorr	Charge	MH+ [Da]	ΔM [ppm]	RT [min]	# Missed Cleavages
	Low	HTGIkIVQQIAILMGcAILPhLR	1	1	1	IPI00026089.4	K5(Acetyl); C16(Carbamidomethyl); H21(Acetyl)	0	0.99	1	0.243334	3	2666.52	6.42621	46.6255	1
	Low	IVLkVVK	5	1	1	IPI00026089.4	K4(Acetyl)	0	0.99	1	0.168612	1	840.588	-4.87731	88.605	1
	Low	kIVLKVVK	1	1	1	IPI00026089.4	K1(Acetyl)	0	0.997	1	0.197891	1	968.676	-11.3517	61.8109	2
	Low	IMkLLLkIK	2	1	1	IPI00026089.4	K3(Acetyl); K7(Acetyl)	0	0.997	1	0.0498381	1	1183.78	-2.01275	78.1786	2
	Low	HLLVkVIDRILYK	3	1	1	IPI00026089.4	K5(Acetyl)	0	0.997	1	0.0493334	2	1652.03	2.86246	108.705	2
	Low	SkkSWqAR	3	1	1	IPI00026089.4	K2(Acetyl); K3(Acetyl); Q6(Deamidated)	0	0.998	1	0.62129	1	1075.56	10.3031	61.7077	2
	Low	IMkLLLK	2	1	1	IPI00026089.4	K3(Acetyl)	0	0.998	1	0.0493466	1	900.606	12.5682	69.937	1
IPI00219568.4	Phosphoglycerate kinase 2	7.30011	21.82	4	1	11	44	417	44.7673	8.54346
	A2	Sequence	# PSMs	# Proteins	# Protein Groups	Protein Group Accessions	Modifications	ΔCn	q-Value	PEP	XCorr	Charge	MH+ [Da]	ΔM [ppm]	RT [min]	# Missed Cleavages
	Low	GkRVImR	1	1	1	IPI00219568.4	K2(Acetyl); M6(Oxidation)	0	0.987	1	0.248333	2	917.542	7.14976	52.9506	2
	Low	MSLSkkLTLDK	2	1	1	IPI00219568.4	K5(Acetyl); K6(Acetyl)	0	0.988	1	0.248333	3	1347.75	-3.12339	56.9726	2
	Low	ASGFLmkkELDYFAK	1	1	1	IPI00219568.4	M6(Oxidation); K7(Acetyl); K8(Acetyl)	0	0.994	1	0.111165	3	1847.93	3.27721	119.222	2
	Low	AHSSmVGVNLPhkASGFLMK	10	1	1	IPI00219568.4	M5(Oxidation); H12(Acetyl); K13(Acetyl)	0	0.998	1	0.248333	3	2211.1	-2.70595	26.2216	1
	Low	AqknGVR	1	1	1	IPI00219568.4	Q2(Deamidated); K3(Acetyl); N4(Deamidated)	0.1026			0.351164	1	816.428	8.2642	65.8021	1
IPI00006451.7	Vesicle-fusing ATPase	7.2065	24.19	2	1	20	64	744	82.5421	6.94678
	A2	Sequence	# PSMs	# Proteins	# Protein Groups	Protein Group Accessions	Modifications	ΔCn	q-Value	PEP	XCorr	Charge	MH+ [Da]	ΔM [ppm]	RT [min]	# Missed Cleavages
	Low	IcSPDkmIGFSETAkcQAmK	1	2	1	IPI00006451.7	C2(Carbamidomethyl); K6(Acetyl); M7(Oxidation); K15(Acetyl); C16(Carbamidomethyl); M19(Oxidation)	0	0.997	1	0.05	3	2418.09	2.18623	98.4366	2
	Low	AKTkENR	2	2	1	IPI00006451.7	K4(Acetyl)	0	0.998	1	0.247027	2	888.494	4.32486	85.9066	2
	Low	TTIAQQVkGkK	1	2	1	IPI00006451.7	K8(Acetyl); K10(Acetyl)	0.0566			0.998428	2	1285.75	3.70489	60.9075	2
	Low	FSNLVLQALLVLLkKAPPQGR	1	2	1	IPI00006451.7	K14(Acetyl)	0.7826			0.04938	2	2347.41	-4.10107	72.5039	2
IPI00921422.1	Isoform 3 of Cytoskeleton-associated protein 5	7.13987	25.01	3	1	49	133	2039	226.114	7.76709
	A2	Sequence	# PSMs	# Proteins	# Protein Groups	Protein Group Accessions	Modifications	ΔCn	q-Value	PEP	XCorr	Charge	MH+ [Da]	ΔM [ppm]	RT [min]	# Missed Cleavages
	Low	IILLkPIIK	4	3	1	IPI00921422.1	K5(Acetyl)	0	0.968	1	0.0486168	2	1092.78	2.70291	120.985	0
	Low	LkGPkScMcLPqILDhLTMIDNK	2	1	1	IPI00921422.1	K2(Acetyl); K5(Acetyl); C7(Carbamidomethyl); C9(Carbamidomethyl); Q12(Deamidated); H16(Acetyl)	0	0.986	1	0.0493334	3	2839.42	12.1356	153.13	2
	Low	IFqkIK	1	3	1	IPI00921422.1	Q3(Deamidated); K4(Acetyl)	0	0.989	1	0.2965	2	819.499	2.06322	68.2031	1
	Low	MPSkTSLK	10	3	1	IPI00921422.1	K4(Acetyl)	0	0.991	1	0.248333	2	933.51	3.21076	53.0243	1
	Low	ILLDIhIFmkVFPKEK	2	3	1	IPI00921422.1	H6(Acetyl); M9(Oxidation); K10(Acetyl)	0	0.992	1	0.05	3	2071.17	1.7853	120.554	2
	Low	GkPAAPGGAGnTGTKNK	1	3	1	IPI00921422.1	K2(Acetyl); N11(Deamidated)	0	0.997	1	1.68764	2	1568.81	2.08794	49.7758	1
	Low	LKqcksEFPIR	1	3	1	IPI00921422.1	Q3(Deamidated); C4(Carbamidomethyl); K5(Acetyl); S6(Acetyl)	0	0.997	1	1.15632	4	1490.78	8.59195	40.2745	2
	Low	ScmcLPQILDHLTMIDNkNESELEAhLcR	6	1	1	IPI00921422.1	C2(Carbamidomethyl); M3(Oxidation); C4(Carbamidomethyl); K18(Acetyl); H26(Acetyl); C28(Carbamidomethyl)	0	0.997	1	0.248333	3	3627.64	0.549366	76.1067	1
	Low	IILLKPIIkVLPkLFESR	3	3	1	IPI00921422.1	K9(Acetyl); K13(Acetyl)	0	0.997	1	0.205358	3	2204.43	6.48506	102.835	2
	Low	ATGkLkPTSKDQVLAMLEK	1	3	1	IPI00921422.1	K4(Acetyl); K6(Acetyl)	0	0.998	1	1.44409	3	2142.2	7.69877	63.8249	2
	Low	RPSAAPIkQVEEKPQR	2	3	1	IPI00921422.1	K8(Acetyl)	0	0.998	1	1.12926	2	1876.06	8.62642	61.1874	1
	Low	cEHkLWK	5	3	1	IPI00921422.1	C1(Carbamidomethyl); K4(Acetyl)	0	0.998	1	0.491336	2	1042.51	-4.38879	42.5278	1
	Low	kPGWkETnFQVmQMK	4	3	1	IPI00921422.1	K1(Acetyl); K5(Acetyl); N8(Deamidated); M12(Oxidation)	0	0.998	1	0.246334	3	1952.94	7.9446	10.3563	1
	Low	AFIsNVktALAATNPAVR	1	3	1	IPI00921422.1	S4(Acetyl); K7(Acetyl); T8(Acetyl)	0.0588			0.639005	3	1970.09	9.88571	89.7093	1
IPI00010278.6	28S ribosomal protein S30, mitochondrial	7.11756	16.63	1	1	4	23	439	50.3328	7.97217
	A2	Sequence	# PSMs	# Proteins	# Protein Groups	Protein Group Accessions	Modifications	ΔCn	q-Value	PEP	XCorr	Charge	MH+ [Da]	ΔM [ppm]	RT [min]	# Missed Cleavages
	Low	YPPIVAsMTADskAAR	2	1	1	IPI00010278.6	S7(Acetyl); S12(Acetyl); K13(Acetyl)	0	0.987	1	1.23239	2	1803.91	10.1807	39.2565	1
IPI00873472.1	Isoform 1 of Protein transport protein Sec24A	7.04478	7.23	1	1	6	15	1093	119.674	7.66455
	A2	Sequence	# PSMs	# Proteins	# Protein Groups	Protein Group Accessions	Modifications	ΔCn	q-Value	PEP	XCorr	Charge	MH+ [Da]	ΔM [ppm]	RT [min]	# Missed Cleavages
	Low	TLETQsALGPALqAAFkLMsPTGGR	1	1	1	IPI00873472.1	S6(Acetyl); Q13(Deamidated); K17(Acetyl); S20(Acetyl)	0	0.967	1	2.26292	3	2672.33	-10.183	60.2948	1
	Low	LPLGLLLHPFkDLVQLPVVTssTIVR	1	1	1	IPI00873472.1	K11(Acetyl); S21(Acetyl); S22(Acetyl)	0.1667			0.147263	3	2981.79	13.8387	57.2098	1
	Low	AKLPLGLLLHPFkDLVqLPVVTssTIVR	1	1	1	IPI00873472.1	K13(Acetyl); Q17(Deamidated); S23(Acetyl); S24(Acetyl)	0.5833			0.0458338	3	3181.86	-0.483577	45.9231	2
IPI00289435.3	Isoform 1 of Rho GTPase-activating protein 36	6.69754	20.29	5	1	12	29	547	61.6257	9.42236
	A2	Sequence	# PSMs	# Proteins	# Protein Groups	Protein Group Accessions	Modifications	ΔCn	q-Value	PEP	XCorr	Charge	MH+ [Da]	ΔM [ppm]	RT [min]	# Missed Cleavages
	Low	LLkALHK	1	5	1	IPI00289435.3	K3(Acetyl)	0	0.995	1	0.0492363	1	864.561	-6.13837	86.5131	1
	Low	FGkREsR	1	5	1	IPI00289435.3	K3(Acetyl); S6(Acetyl)	0	0.998	1	0.329647	2	963.488	-12.778	49.7703	2
IPI00215901.1	Isoform 1 of Adenylate kinase 2, mitochondrial	6.66606	38.49	6	1	9	14	239	26.4608	7.81104
	A2	Sequence	# PSMs	# Proteins	# Protein Groups	Protein Group Accessions	Modifications	ΔCn	q-Value	PEP	XCorr	Charge	MH+ [Da]	ΔM [ppm]	RT [min]	# Missed Cleavages
	Low	TVRQAEMLDDLMEkR	1	6	1	IPI00215901.1	K14(Acetyl)	0	0.986	1	0.990519	3	1876.9	-13.7359	45.4559	2
	Low	ItGRLIHPksGR	2	5	1	IPI00215901.1	T2(Acetyl); K9(Acetyl); S10(Acetyl)	0	0.997	1	0.05	2	1460.85	11.4569	114.045	2
IPI00000690.1	Isoform 1 of Apoptosis-inducing factor 1, mitochondrial	6.65888	26.43	4	1	17	58	613	66.8589	8.95361
	A2	Sequence	# PSMs	# Proteins	# Protein Groups	Protein Group Accessions	Modifications	ΔCn	q-Value	PEP	XCorr	Charge	MH+ [Da]	ΔM [ppm]	RT [min]	# Missed Cleavages
	Low	GNmGKILPEYLsNWTMEkVR	1	2	1	IPI00000690.1	M3(Oxidation); S12(Acetyl); K18(Acetyl)	0	0.998	1	0.756137	2	2466.22	0.0695848	53.7124	2
	Low	LLIkLkDGR	1	2	1	IPI00000690.1	K4(Acetyl); K6(Acetyl)	0	0.998	1	0.247334	2	1139.72	2.71097	149.805	2
IPI00414676.6	Heat shock protein HSP 90-beta	6.42246	27.21	1	1	20	44	724	83.2121	5.03369
	A2	Sequence	# PSMs	# Proteins	# Protein Groups	Protein Group Accessions	Modifications	ΔCn	q-Value	PEP	XCorr	Charge	MH+ [Da]	ΔM [ppm]	RT [min]	# Missed Cleavages
	Low	khLEINPDhPIVETLR	1	1	1	IPI00414676.6	K1(Acetyl); H2(Acetyl); H9(Acetyl)	0.0076	0.997	1	1.30158	3	2037.05	-13.9906	56.2501	1
	Low	KVEkVTIsNR	1	1	1	IPI00414676.6	K4(Acetyl); S8(Acetyl)	0	0.997	1	0.207997	2	1257.73	11.2034	64.6634	2
IPI00291930.7	Isoform 1 of Clathrin interactor 1	6.14891	4.96	3	1	5	19	625	68.2158	6.41748
	A2	Sequence	# PSMs	# Proteins	# Protein Groups	Protein Group Accessions	Modifications	ΔCn	q-Value	PEP	XCorr	Charge	MH+ [Da]	ΔM [ppm]	RT [min]	# Missed Cleavages
	Low	VyksLLLLAYLIR	2	3	1	IPI00291930.7	Y2(Acetyl); K3(Acetyl); S4(Acetyl)	0	0.99	1	0.1225	3	1691.02	4.25849	131.527	1
IPI00297572.6	157 kDa protein	5.92059	18.77	2	1	22	64	1353	156.84	7.04932
	A2	Sequence	# PSMs	# Proteins	# Protein Groups	Protein Group Accessions	Modifications	ΔCn	q-Value	PEP	XCorr	Charge	MH+ [Da]	ΔM [ppm]	RT [min]	# Missed Cleavages
	Low	WImIGDHHqLPPVIkNMAFQK	6	2	1	IPI00297572.6	M3(Oxidation); Q9(Deamidated); K15(Acetyl)	0	0.96	0.9986	0.248333	2	2562.33	12.7289	129.561	1
	Low	LELELkkTPK	1	2	1	IPI00297572.6	K6(Acetyl); K7(Acetyl)	0	0.987	1	0.05	3	1282.76	-3.79745	61.4172	2
	Low	IsILtTYNGqkHLIRDIINR	6	2	1	IPI00297572.6	S2(Acetyl); T5(Acetyl); Q10(Deamidated); K11(Acetyl)	0	0.99	1	0.05	2	2495.4	13.9455	134.566	2
	Low	EnnFkAVLEtIR	1	2	1	IPI00297572.6	N2(Deamidated); N3(Deamidated); K5(Acetyl); T10(Acetyl)	0.0288	0.997	1	1.34799	3	1519.77	4.08742	43.7121	1
	Low	MAAPAQPkK	2	2	1	IPI00297572.6	K8(Acetyl)	0	0.998	1	0.293293	2	983.521	-13.2569	14.7306	1
IPI00376215.2	Isoform 2 of DNA-dependent protein kinase catalytic subunit	5.76892	24.99	2	1	102	247	4097	465.202	7.1665
	A2	Sequence	# PSMs	# Proteins	# Protein Groups	Protein Group Accessions	Modifications	ΔCn	q-Value	PEP	XCorr	Charge	MH+ [Da]	ΔM [ppm]	RT [min]	# Missed Cleavages
	Low	IPALDLLIkLLqtFR	2	2	1	IPI00376215.2	K9(Acetyl); Q12(Deamidated); T13(Acetyl)	0	0.986	1	0.158311	3	1839.08	-11.081	101.323	1
	Low	AIVkVFLALAAKGPVLR	2	2	1	IPI00376215.2	K4(Acetyl)	0	0.987	1	0.189017	3	1808.15	-2.70739	71.6453	2
	Low	LLEEALLRLLPAELPAkR	1	2	1	IPI00376215.2	K17(Acetyl)	0	0.987	1	0.122167	3	2087.29	14.0147	78.2954	2
	Low	VPADLLkR	1	2	1	IPI00376215.2	K7(Acetyl)	0	0.987	1	0.122167	1	953.566	-12.6896	125.839	1
	Low	LLkkDLcNThLmR	2	2	1	IPI00376215.2	K3(Acetyl); K4(Acetyl); C7(Carbamidomethyl); H10(Acetyl); M12(Oxidation)	0	0.99	1	0.155028	3	1783.9	-9.10584	60.115	2
	Low	LkFPRLLqIIER	1	2	1	IPI00376215.2	K2(Acetyl); Q8(Deamidated)	0	0.994	1	0.359821	3	1568.94	-6.41031	135.776	2
	Low	VFLALAAkGPVLR	1	2	1	IPI00376215.2	K8(Acetyl)	0	0.996	1	0.121334	3	1396.89	14.347	144.522	1
	Low	sPVNTkSLFkR	5	2	1	IPI00376215.2	S1(Acetyl); K6(Acetyl); K10(Acetyl)	0	0.998	1	0.966995	3	1402.76	-3.64866	37.6558	2
	Low	TPVNkK	1	2	1	IPI00376215.2	K5(Acetyl)	0.0476	0.998	1	0.796499	2	728.433	3.70877	41.7851	1
	Low	GFNkVVLKhLK	2	2	1	IPI00376215.2	K4(Acetyl); H9(Acetyl)	0.026	0.998	1	0.747494	3	1366.83	6.3629	43.6987	2
IPI00915363.1	40S ribosomal protein S24 isoform d	5.74721	26.64	5	1	9	16	289	32.4099	10.1548
	A2	Sequence	# PSMs	# Proteins	# Protein Groups	Protein Group Accessions	Modifications	ΔCn	q-Value	PEP	XCorr	Charge	MH+ [Da]	ΔM [ppm]	RT [min]	# Missed Cleavages
	Low	HGLYEkK	2	5	1	IPI00915363.1	K6(Acetyl)	0	0.996	1	0.049637	2	916.49	1.30876	88.8831	1
IPI01020720.1	cDNA FLJ54328, highly similar to Heat shock 70 kDa protein 1	5.29168	24.92	10	1	11	27	618	67.4896	5.50342
	A2	Sequence	# PSMs	# Proteins	# Protein Groups	Protein Group Accessions	Modifications	ΔCn	q-Value	PEP	XCorr	Charge	MH+ [Da]	ΔM [ppm]	RT [min]	# Missed Cleavages
	Low	mkEMAEAYLGYPVTnAVITVPAYFNDsQR	3	1	1	IPI01020720.1	M1(Oxidation); K2(Acetyl); N15(Deamidated); S27(Acetyl)	0	0.987	1	0.0496667	3	3379.62	9.69026	156.773	1
	Low	ItItnDkGR	1	9	1	IPI01020720.1	T2(Acetyl); T4(Acetyl); N5(Deamidated); K7(Acetyl)	0	0.998	1	0.0493334	1	1144.59	9.15469	83.7252	1
	Low	LVNHFVEEFkR	1	9	1	IPI01020720.1	K10(Acetyl)	0.2148			1.17321	2	1459.75	-13.3467	48.3166	1
IPI00005158.1	Lon protease homolog, mitochondrial	5.10892	22	3	1	20	42	959	106.422	6.39209
	A2	Sequence	# PSMs	# Proteins	# Protein Groups	Protein Group Accessions	Modifications	ΔCn	q-Value	PEP	XCorr	Charge	MH+ [Da]	ΔM [ppm]	RT [min]	# Missed Cleavages
	Low	ALTAEIVkTIRDIIALnPLYR	1	3	1	IPI00005158.1	K8(Acetyl); N17(Deamidated)	0	0.986	1	0.248333	3	2426.38	-10.7427	2.04906	2
	Low	IkqTHR	2	3	1	IPI00005158.1	K2(Acetyl); Q3(Deamidated)	0	0.988	1	0.298333	2	825.463	6.35638	52.2368	1
	Low	FIkIIEVK	2	2	1	IPI00005158.1	K3(Acetyl)	0	0.997	1	0.05	1	1031.66	4.87858	130.886	1
	Low	LkELVVPkhVmDVVDEELSK	3	3	1	IPI00005158.1	K2(Acetyl); K8(Acetyl); H9(Acetyl); M11(Oxidation)	0	0.997	1	0.0493334	2	2449.29	2.19989	142.789	2
	Low	LssDVLTLLIkQYcRESGVR	1	3	1	IPI00005158.1	S2(Acetyl); S3(Acetyl); K11(Acetyl); C14(Carbamidomethyl)	0.0423	0.998	1	1.36092	3	2463.29	-2.52182	61.7065	2
	Low	RLYkALSLLK	1	3	1	IPI00005158.1	K4(Acetyl)	0.0326	0.998	1	0.892226	3	1246.78	-4.21379	41.5878	2
	Low	KEFELSkLqqR	1	3	1	IPI00005158.1	K7(Acetyl); Q9(Deamidated); Q10(Deamidated)	0.1222			0.792409	2	1449.77	7.76166	59.5605	2
	Low	RVhISR	1	3	1	IPI00005158.1	H3(Acetyl)	0.2472			0.669628	1	809.479	6.08739	42.0211	1
IPI00220578.3	Guanine nucleotide-binding protein G(k) subunit alpha	5.08218	29.94	1	1	9	22	354	40.5063	5.69385
	A2	Sequence	# PSMs	# Proteins	# Protein Groups	Protein Group Accessions	Modifications	ΔCn	q-Value	PEP	XCorr	Charge	MH+ [Da]	ΔM [ppm]	RT [min]	# Missed Cleavages
	Low	IIhEDGYSEDEckqYKVVVYSNTIQSIIAIIR	2	1	1	IPI00220578.3	H3(Acetyl); C12(Carbamidomethyl); K13(Acetyl); Q14(Deamidated)	0.0333	0.997	1	0.294617	3	3868.95	4.70641	85.4278	2
IPI00027270.1	60S ribosomal protein L26	5.01978	56.55	2	1	14	38	145	17.2475	10.5503
	A2	Sequence	# PSMs	# Proteins	# Protein Groups	Protein Group Accessions	Modifications	ΔCn	q-Value	PEP	XCorr	Charge	MH+ [Da]	ΔM [ppm]	RT [min]	# Missed Cleavages
	Low	GqQIGkVVQVYR	3	2	1	IPI00027270.1	Q2(Deamidated); K6(Acetyl)	0	0.996	1	1.4013	2	1417.78	1.62916	51.7447	1
IPI00942979.1	Transketolase	4.89394	16.53	4	1	6	6	623	67.8347	7.66455
	A2	Sequence	# PSMs	# Proteins	# Protein Groups	Protein Group Accessions	Modifications	ΔCn	q-Value	PEP	XCorr	Charge	MH+ [Da]	ΔM [ppm]	RT [min]	# Missed Cleavages
	Low	SGkPAELLkMFGIDRDAIAqAVR	1	2	1	IPI00942979.1	K3(Acetyl); K9(Acetyl); Q20(Deamidated)	0.0055	0.997	1	1.80147	3	2571.37	1.94376	62.3723	2
	Low	LILDsARAtkGR	1	2	1	IPI00942979.1	S5(Acetyl); T9(Acetyl); K10(Acetyl)	0.2609			0.168744	3	1426.8	1.56692	97.748	2
IPI00219155.5	60S ribosomal protein L27	4.82189	30.88	1	1	9	28	136	15.7877	10.5649
	A2	Sequence	# PSMs	# Proteins	# Protein Groups	Protein Group Accessions	Modifications	ΔCn	q-Value	PEP	XCorr	Charge	MH+ [Da]	ΔM [ppm]	RT [min]	# Missed Cleavages
	Low	FmKPGkVVLVLAGRysGR	2	1	1	IPI00219155.5	M2(Oxidation); K6(Acetyl); Y15(Acetyl); S16(Acetyl)	0	0.99	1	0.1225	3	2120.16	-5.83834	101.524	2
IPI00007074.5	Tyrosyl-tRNA synthetase, cytoplasmic	4.81808	33.9	1	1	13	37	528	59.1061	7.04932
	A2	Sequence	# PSMs	# Proteins	# Protein Groups	Protein Group Accessions	Modifications	ΔCn	q-Value	PEP	XCorr	Charge	MH+ [Da]	ΔM [ppm]	RT [min]	# Missed Cleavages
	Low	qkPmAkGPAK	1	1	1	IPI00007074.5	Q1(Deamidated); K2(Acetyl); M4(Oxidation); K6(Acetyl)	0	0.99	1	0.248333	3	1156.59	-8.22306	92.7394	1
	Low	APWELLELRVSYYENVIkAMLESIGVPLEK	5	1	1	IPI00007074.5	K18(Acetyl)	0	0.99	1	0.17962	3	3531.83	-14.471	26.6063	2
	Low	RVhLmnPMVPGLTGSkMSSSEEESK	5	1	1	IPI00007074.5	H3(Acetyl); M5(Oxidation); N6(Deamidated); K16(Acetyl)	0	0.996	1	0.248333	3	2832.36	12.5173	92.8647	2
	Low	EkFNTPALKK	1	1	1	IPI00007074.5	K2(Acetyl)	0	0.998	1	0.548616	3	1217.68	-11.3773	45.1995	2
	Low	LVVVLcNLkPQkMRGVESqGmLLcASIEGINR	10	1	1	IPI00007074.5	C6(Carbamidomethyl); K9(Acetyl); K12(Acetyl); Q19(Deamidated); M21(Oxidation); C24(Carbamidomethyl)	0	0.998	1	0.294006	3	3713.91	-2.04446	74.1721	2
IPI00215914.5	ADP-ribosylation factor 1	4.77883	45.3	8	1	8	25	181	20.6837	6.80029
	A2	Sequence	# PSMs	# Proteins	# Protein Groups	Protein Group Accessions	Modifications	ΔCn	q-Value	PEP	XCorr	Charge	MH+ [Da]	ΔM [ppm]	RT [min]	# Missed Cleavages
	Low	DAVLLVFANkQDLPNAmNAAEITDkLGLHsLR	3	3	1	IPI00215914.5	K10(Acetyl); M17(Oxidation); K25(Acetyl); S30(Acetyl)	0	0.932	0.9814	0.248333	3	3619.88	0.191321	102.675	2
IPI00217466.3	Histone H1.3	4.59669	73.3	5	2	29	151	221	22.3363	11.019
	A2	Sequence	# PSMs	# Proteins	# Protein Groups	Protein Group Accessions	Modifications	ΔCn	q-Value	PEP	XCorr	Charge	MH+ [Da]	ΔM [ppm]	RT [min]	# Missed Cleavages
	Low	SGkPkVTkAK	1	1	1	IPI00217466.3	K3(Acetyl); K5(Acetyl); K8(Acetyl)	0	0.99	1	0.1225	2	1169.67	-12.0153	103.364	2
	Low	KPKkVAGAATPK	4	1	1	IPI00217466.3	K4(Acetyl)	0	0.997	1	0.148415	1	1237.78	10.2073	72.0689	2
	Low	TPkkVK	5	1	1	IPI00217466.3	K3(Acetyl); K4(Acetyl)	0	0.998	1	0.356127	2	784.488	-6.02639	49.0252	2
	Low	TPVkkK	4	2	1	IPI00217466.3	K4(Acetyl); K5(Acetyl)	0	0.998	1	0.35546	2	784.488	-6.02639	49.0252	2
	Low	AAKPkSGkPKVTK	2	1	1	IPI00217466.3	K5(Acetyl); K8(Acetyl)	0.04	0.998	1	0.243834	3	1423.85	-11.9225	77.8492	2
IPI00645805.4	Isovaleryl-CoA dehydrogenase, mitochondrial	4.31322	30.5	5	1	13	66	423	46.2896	8.19189
	A2	Sequence	# PSMs	# Proteins	# Protein Groups	Protein Group Accessions	Modifications	ΔCn	q-Value	PEP	XCorr	Charge	MH+ [Da]	ΔM [ppm]	RT [min]	# Missed Cleavages
	Low	kGnHYILnGnK	1	4	1	IPI00645805.4	K1(Acetyl); N3(Deamidated); N8(Deamidated); N10(Deamidated)	0	0.967	1	0.248333	3	1302.64	4.15946	129.737	1
	Low	snEFkNLR	1	2	1	IPI00645805.4	S1(Acetyl); N2(Deamidated); K5(Acetyl)	0	0.998	1	0.248333	1	1092.55	12.2218	122.428	1
IPI00921414.1	Chaperonin Cpn60/TCP-1 family protein	3.81365	18.46	5	1	12	21	493	53.102	7.98682
	A2	Sequence	# PSMs	# Proteins	# Protein Groups	Protein Group Accessions	Modifications	ΔCn	q-Value	PEP	XCorr	Charge	MH+ [Da]	ΔM [ppm]	RT [min]	# Missed Cleavages
	Low	HAqGEkncR	1	1	1	IPI00921414.1	Q3(Deamidated); K6(Acetyl); N7(Deamidated); C8(Carbamidomethyl)	0	0.986	1	0.248333	1	1143.49	6.57397	54.819	1
	Low	LLQkGIHPTIISESFQKALEK	4	4	1	IPI00921414.1	K4(Acetyl)	0	0.995	1	0.0493334	3	2422.4	11.8638	189.105	2
IPI00647217.2	Superkiller viralicidic activity 2-like 2	3.71502	27.54	2	1	21	34	1042	117.729	6.52197
	A2	Sequence	# PSMs	# Proteins	# Protein Groups	Protein Group Accessions	Modifications	ΔCn	q-Value	PEP	XCorr	Charge	MH+ [Da]	ΔM [ppm]	RT [min]	# Missed Cleavages
	Low	FAEGItkIkR	1	2	1	IPI00647217.2	T6(Acetyl); K7(Acetyl); K9(Acetyl)	0	0.98	1	0.368271	3	1288.72	-5.90382	89.8226	2
	Low	qSVLkSIQEVQkR	2	2	1	IPI00647217.2	Q1(Deamidated); K5(Acetyl); K12(Acetyl)	0	0.987	1	0.313115	3	1627.88	-11.3015	62.2197	2
	Low	MSPTIGKQLLkGSADPLNSAFHLTYNmVLNLLR	3	2	1	IPI00647217.2	K11(Acetyl); M27(Oxidation)	0	0.998	1	1.75935	4	3700.93	-8.18976	65.0412	2
	Low	LQSESTNnGKnkR	2	1	1	IPI00647217.2	N8(Deamidated); N11(Deamidated); K12(Acetyl)	0	0.998	1	0.972416	2	1519.74	4.12313	40.7019	2
	Low	AIPGVVEkVK	1	2	1	IPI00647217.2	K8(Acetyl)	0	0.998	1	0.248333	3	1081.65	-9.9702	89.723	1
IPI00923593.1	Isoform 2 of Ubiquitin carboxyl-terminal hydrolase 22	3.67686	32.94	3	1	13	38	513	58.1416	8.14795
	A2	Sequence	# PSMs	# Proteins	# Protein Groups	Protein Group Accessions	Modifications	ΔCn	q-Value	PEP	XCorr	Charge	MH+ [Da]	ΔM [ppm]	RT [min]	# Missed Cleavages
	Low	HnPkRR	1	2	1	IPI00923593.1	N2(Deamidated); K4(Acetyl)	0.0725			0.640598	1	850.463	-1.01519	60.1572	2
IPI00847261.1	Similar to Proline rich 4 (lacrimal) isoform 1	3.2761	22.54	3	1	2	7	244	25.7766	6.37939
	A2	Sequence	# PSMs	# Proteins	# Protein Groups	Protein Group Accessions	Modifications	ΔCn	q-Value	PEP	XCorr	Charge	MH+ [Da]	ΔM [ppm]	RT [min]	# Missed Cleavages
	Low	FsqHkVGSDTR	4	1	1	IPI00847261.1	S2(Acetyl); Q3(Deamidated); K5(Acetyl)	0	0.995	1	0.05	1	1346.63	-3.82386	77.0636	1
IPI00015602.1	Mitochondrial import receptor subunit TOM70	3.00925	26.97	2	1	10	35	608	67.412	7.12256
	A2	Sequence	# PSMs	# Proteins	# Protein Groups	Protein Group Accessions	Modifications	ΔCn	q-Value	PEP	XCorr	Charge	MH+ [Da]	ΔM [ppm]	RT [min]	# Missed Cleavages
	Low	EAnVkLRAnALIK	2	2	1	IPI00015602.1	N3(Deamidated); K5(Acetyl); N9(Deamidated)	0	0.997	1	0.0496667	1	1483.85	1.28397	76.3435	2
	Low	AVELnPKYVkALFR	1	2	1	IPI00015602.1	N5(Deamidated); K10(Acetyl)	0.0926			0.494835	3	1690.95	-3.76005	8.84005	2
IPI00409717.1	Isoform 2 of Eukaryotic initiation factor 4A-II	2.97592	37.75	8	1	12	24	408	46.4598	5.47803
	A2	Sequence	# PSMs	# Proteins	# Protein Groups	Protein Group Accessions	Modifications	ΔCn	q-Value	PEP	XCorr	Charge	MH+ [Da]	ΔM [ppm]	RT [min]	# Missed Cleavages
	Low	kVDWLTEKmhAR	1	8	1	IPI00409717.1	K1(Acetyl); M9(Oxidation); H10(Acetyl)	0.0397	0.998	1	1.20647	2	1613.81	-1.61567	53.506	2
IPI00514561.1	cDNA FLJ54552, highly similar to Heterogeneous nuclear ribonucleoprotein K	2.87617	12.62	7	1	7	38	428	47.5276	5.63037
	A2	Sequence	# PSMs	# Proteins	# Protein Groups	Protein Group Accessions	Modifications	ΔCn	q-Value	PEP	XCorr	Charge	MH+ [Da]	ΔM [ppm]	RT [min]	# Missed Cleavages
	Low	LLIHQSLAGGIIGVkGAkIK	3	7	1	IPI00514561.1	K15(Acetyl); K18(Acetyl)	0	0.988	1	0.05	3	2100.27	-8.83055	97.6451	2
	Low	ILLQskNIkALR	1	1	1	IPI00514561.1	S5(Acetyl); K6(Acetyl); K9(Acetyl)	0	0.997	1	0.0493128	2	1522.92	-5.55707	102.637	2
IPI01015383.1	cDNA FLJ60587, highly similar to Glomulin	2.80186	27.24	3	1	13	33	580	66.6667	5.31299
	A2	Sequence	# PSMs	# Proteins	# Protein Groups	Protein Group Accessions	Modifications	ΔCn	q-Value	PEP	XCorr	Charge	MH+ [Da]	ΔM [ppm]	RT [min]	# Missed Cleavages
	Low	sTsEEnIGIK	1	2	1	IPI01015383.1	S1(Acetyl); S3(Acetyl); N6(Deamidated)	0	0.998	1	0.248333	3	1162.56	10.6758	132.089	0
IPI00910650.1	cDNA FLJ54979, highly similar to Homo sapiens cyclin-dependent kinase 2 (CDK2), transcript variant 2, mRNA	2.79125	36.13	4	1	5	13	238	27.1455	9.31982
	A2	Sequence	# PSMs	# Proteins	# Protein Groups	Protein Group Accessions	Modifications	ΔCn	q-Value	PEP	XCorr	Charge	MH+ [Da]	ΔM [ppm]	RT [min]	# Missed Cleavages
	Low	ISAKAALAHPFFqDVTkPVPHLR	4	4	1	IPI00910650.1	Q13(Deamidated); K17(Acetyl)	0	0.943	0.9876	0.248333	2	2586.45	12.6542	11.988	1
	Low	IRLDTLLDVIhTEnkLYLVFEFLhQDLK	4	1	1	IPI00910650.1	H11(Acetyl); N14(Deamidated); K15(Acetyl); H24(Acetyl)	0	0.96	0.9996	0.05	3	3552.95	13.4103	136.578	2
IPI00946212.2	cDNA FLJ53884, highly similar to mRNA decapping enzyme 1A	2.73688	26.29	2	1	10	62	544	59.2934	6.63916
	A2	Sequence	# PSMs	# Proteins	# Protein Groups	Protein Group Accessions	Modifications	ΔCn	q-Value	PEP	XCorr	Charge	MH+ [Da]	ΔM [ppm]	RT [min]	# Missed Cleavages
	Low	KPSIILSkSQLQDTLIHLIK	8	2	1	IPI00946212.2	K8(Acetyl)	0	0.986	1	0.122964	3	2317.4	4.8612	113.647	1
IPI00909172.1	cDNA FLJ54087, highly similar to Homo sapiens CaM kinase-like vesicle-associated (CAMKV), mRNA	2.55095	30.72	1	1	11	27	433	47.2576	5.57959
	A2	Sequence	# PSMs	# Proteins	# Protein Groups	Protein Group Accessions	Modifications	ΔCn	q-Value	PEP	XCorr	Charge	MH+ [Da]	ΔM [ppm]	RT [min]	# Missed Cleavages
	Low	WkKAVR	1	1	1	IPI00909172.1	K2(Acetyl)	0	0.987	1	0.0496667	2	829.506	1.90556	147.772	2
IPI00978010.1	BIVM-ERCC5 protein	2.47433	24.88	3	1	42	121	1640	184.537	6.30322
	A2	Sequence	# PSMs	# Proteins	# Protein Groups	Protein Group Accessions	Modifications	ΔCn	q-Value	PEP	XCorr	Charge	MH+ [Da]	ΔM [ppm]	RT [min]	# Missed Cleavages
	Low	TAFRskR	1	2	1	IPI00978010.1	S5(Acetyl); K6(Acetyl)	0	0.844	0.9812	1.09912	2	949.514	-7.86475	32.3537	2
	Low	LKTEkEPDATPPSPR	3	3	1	IPI00978010.1	K5(Acetyl)	0	0.96	0.9918	1.68438	3	1707.87	-14.0131	39.875	2
	Low	SVFGkkR	2	3	1	IPI00978010.1	K5(Acetyl); K6(Acetyl)	0	0.987	1	0.1225	2	905.52	-0.133696	151.62	2
	Low	LLkTFLK	4	2	1	IPI00978010.1	K3(Acetyl)	0	0.987	1	0.0491668	2	904.583	-4.31808	81.8941	1
	Low	kGRYQK	1	1	1	IPI00978010.1	K1(Acetyl)	0	0.99	1	0.248333	2	821.473	12.5321	112.173	2
	Low	LsDskR	1	1	1	IPI00978010.1	S2(Acetyl); S4(Acetyl); K5(Acetyl)	0	0.996	1	0.0482072	1	831.429	10.1414	108.954	1
	Low	SVFGKkR	2	3	1	IPI00978010.1	K6(Acetyl)	0	0.997	1	0.100439	2	863.512	2.34054	48.3479	2
	Low	QRkVLDLR	4	1	1	IPI00978010.1	K3(Acetyl)	0.0476	0.998	1	1.00472	3	1069.63	-14.092	42.1795	2
	Low	LLKTFLkR	15	2	1	IPI00978010.1	K7(Acetyl)	0	0.998	1	0.261623	1	1060.69	4.45802	75.6954	2
	Low	TSDkkGR	1	1	1	IPI00978010.1	K4(Acetyl); K5(Acetyl)	0.0635			0.587869	1	875.46	2.6134	59.5855	2
	Low	KTSDkK	1	1	1	IPI00978010.1	K5(Acetyl)	0.2745			0.370834	2	748.43	13.3652	44.071	2
	Low	IRPIFVFDGDAPLLKkqTLVK	1	2	1	IPI00978010.1	K16(Acetyl); Q17(Deamidated)	0.6429			0.05	2	2441.45	13.0093	74.1518	2
IPI00020599.1	Calreticulin	2.36569	27.82	2	1	11	31	417	48.1118	4.43701
	A2	Sequence	# PSMs	# Proteins	# Protein Groups	Protein Group Accessions	Modifications	ΔCn	q-Value	PEP	XCorr	Charge	MH+ [Da]	ΔM [ppm]	RT [min]	# Missed Cleavages
	Low	DkGLQTsQDAR	3	1	1	IPI00020599.1	K2(Acetyl); S7(Acetyl)	0	0.986	1	0.0492624	3	1302.64	6.88104	169.637	1
	Low	GkNVLINkDIR	3	2	1	IPI00020599.1	K2(Acetyl); K8(Acetyl)	0.0455	0.998	1	0.63089	3	1353.78	-5.13603	55.7879	2
	Low	QmKDkQDEEQR	2	2	1	IPI00020599.1	M2(Oxidation); K5(Acetyl)	0.0345	0.998	1	0.284092	3	1492.66	-8.96128	13.3934	2
	Low	EDDEDkDEDEEDEEDKEEDEEEDVPGqAK	1	2	1	IPI00020599.1	K6(Acetyl); Q27(Deamidated)	0.5			0.12971	3	3482.28	-3.86764	69.2037	2
IPI00894213.1	Isoform 6 of Reticulon-4	2.29101	16.43	11	1	12	30	986	108.383	4.58936
	A2	Sequence	# PSMs	# Proteins	# Protein Groups	Protein Group Accessions	Modifications	ΔCn	q-Value	PEP	XCorr	Charge	MH+ [Da]	ΔM [ppm]	RT [min]	# Missed Cleavages
	Low	EVSEKAkTLLIDR	3	2	1	IPI00894213.1	K7(Acetyl)	0	0.987	1	0.369713	3	1543.87	-2.34779	60.1869	2
	Low	IQAKIPGLkR	7	9	1	IPI00894213.1	K9(Acetyl)	0	0.997	1	0.157079	3	1165.75	7.27333	71.891	2
	Low	IPGLkR	1	9	1	IPI00894213.1	K5(Acetyl)	0	0.997	1	0.0475235	1	725.474	9.22913	127.979	1
IPI00893179.1	X-ray repair complementing defective repair in Chinese hamster cells 6	2.15649	28.01	4	1	17	63	557	64.0351	6.82959
	A2	Sequence	# PSMs	# Proteins	# Protein Groups	Protein Group Accessions	Modifications	ΔCn	q-Value	PEP	XCorr	Charge	MH+ [Da]	ΔM [ppm]	RT [min]	# Missed Cleavages
	Low	LkLNKDIVISVGIYNLVQK	1	4	1	IPI00893179.1	K2(Acetyl)	0	0.997	1	0.05	3	2199.32	5.84884	113.948	2
	Low	LnkDIVISVGIYNLVQkALKPPPIK	10	4	1	IPI00893179.1	N2(Deamidated); K3(Acetyl); K17(Acetyl)	0	0.997	1	0.0493418	2	2845.71	9.85423	76.3962	2
	Low	ImLFTNEDNPHGNDsAkAsRAR	3	4	1	IPI00893179.1	M2(Oxidation); S15(Acetyl); K17(Acetyl); S19(Acetyl)	0	0.998	1	0.286919	3	2586.17	-13.1579	137.934	2
	Low	EEtEELkR	1	4	1	IPI00893179.1	T3(Acetyl); K7(Acetyl)	0	0.998	1	0.248	3	1117.54	-1.6172	59.5528	1
	Low	ALKPPPIkLYR	1	4	1	IPI00893179.1	K8(Acetyl)	0.641			0.97874	2	1337.85	13.3706	57.6978	1
IPI00607548.4	Isoform 5 of InaD-like protein	2.0136	13.67	7	1	17	67	1134	125.154	4.88135
	A2	Sequence	# PSMs	# Proteins	# Protein Groups	Protein Group Accessions	Modifications	ΔCn	q-Value	PEP	XCorr	Charge	MH+ [Da]	ΔM [ppm]	RT [min]	# Missed Cleavages
	Low	VkLVFIR	1	7	1	IPI00607548.4	K2(Acetyl)	0	0.99	1	0.322381	1	916.609	12.3233	47.7815	1
	Low	tAPsKVkLVFIR	1	7	1	IPI00607548.4	T1(Acetyl); S4(Acetyl); K7(Acetyl)	0	0.99	1	0.1225	3	1484.88	-5.17022	65.2374	2
	Low	QtPQkVRLVVyR	3	7	1	IPI00607548.4	T2(Acetyl); K5(Acetyl); Y11(Acetyl)	0	0.997	1	0.247667	2	1612.9	-8.60717	163.096	2
IPI00470765.2	Isoform 7 of Membrane-associated guanylate kinase, WW and PDZ domain-containing protein 1	1.95151	14.46	7	1	20	33	1425	157.685	7.50342
	A2	Sequence	# PSMs	# Proteins	# Protein Groups	Protein Group Accessions	Modifications	ΔCn	q-Value	PEP	XCorr	Charge	MH+ [Da]	ΔM [ppm]	RT [min]	# Missed Cleavages
	Low	GkFIHtkLR	2	7	1	IPI00470765.2	K2(Acetyl); T6(Acetyl); K7(Acetyl)	0	0.99	1	0.103473	3	1225.72	8.60445	92.2071	2
IPI00910781.1	glucose-6-phosphate isomerase isoform 1	1.81391	25.66	3	1	12	35	569	64.2839	8.90967
	A2	Sequence	# PSMs	# Proteins	# Protein Groups	Protein Group Accessions	Modifications	ΔCn	q-Value	PEP	XCorr	Charge	MH+ [Da]	ΔM [ppm]	RT [min]	# Missed Cleavages
	Low	LTPFmLGALVAMYEhkIFVQGIIWDINSFDqWGVELGK	6	3	1	IPI00910781.1	M5(Oxidation); H15(Acetyl); K16(Acetyl); Q31(Deamidated)	0	0.986	1	0.0496799	3	4467.28	7.21833	84.6136	1
	Low	GLhhkILLAnFLAQTEALMRGK	1	3	1	IPI00910781.1	H3(Acetyl); H4(Acetyl); K5(Acetyl); N10(Deamidated)	0	0.997	1	1.98968	3	2588.42	5.62262	65.0374	2
IPI00077711.6	Protein FAM43B	1.64893	31	1	1	13	41	329	36.7532	10.3452
	A2	Sequence	# PSMs	# Proteins	# Protein Groups	Protein Group Accessions	Modifications	ΔCn	q-Value	PEP	XCorr	Charge	MH+ [Da]	ΔM [ppm]	RT [min]	# Missed Cleavages
	Low	HkAVVLR	1	1	1	IPI00077711.6	K2(Acetyl)	0	0.997	1	0.29936	1	864.551	11.5856	53.1793	1
IPI00293188.5	Protein FAM178A	1.3523	32.65	3	1	34	90	1173	131.792	8.96826
	A2	Sequence	# PSMs	# Proteins	# Protein Groups	Protein Group Accessions	Modifications	ΔCn	q-Value	PEP	XCorr	Charge	MH+ [Da]	ΔM [ppm]	RT [min]	# Missed Cleavages
	Low	TNkADSNVSSGkISGGPLR	1	3	1	IPI00293188.5	K3(Acetyl); K12(Acetyl)	0.0083	0.984	1	1.19623	3	1972	-5.60551	46.4895	2
	Low	FIkHIALKTPGDVLR	1	3	1	IPI00293188.5	K3(Acetyl)	0	0.99	1	0.212772	3	1750.03	-4.31131	103.833	2
	Low	EKETkLPLLsR	3	3	1	IPI00293188.5	K5(Acetyl); S10(Acetyl)	0	0.997	1	0.122169	3	1397.81	6.29425	91.9933	2
	Low	HkEhKAK	2	3	1	IPI00293188.5	K2(Acetyl); H4(Acetyl)	0	0.997	1	0.05	2	961.518	-3.05879	52.5278	2
	Low	TKVkDLVAR	2	2	1	IPI00293188.5	K4(Acetyl)	0.0417	0.998	1	0.45509	2	1071.65	0.0195102	64.5682	2
	Low	FsVTIDAIPDHHPGEEIFNFLNSGkIFnQYTLDLR	10	2	1	IPI00293188.5	S2(Acetyl); K25(Acetyl); N28(Deamidated)	0	0.998	1	0.333757	3	4133.05	6.08973	76.502	1
	Low	YLVQMkPSDLLkkMVLK	3	2	1	IPI00293188.5	K6(Acetyl); K12(Acetyl); K13(Acetyl)	0	0.998	1	0.05	2	2160.25	13.6296	152.271	2
	Low	TnADsKkQTTVAEADIFNNsSR	1	3	1	IPI00293188.5	N2(Deamidated); S5(Acetyl); K7(Acetyl); S20(Acetyl)	0.0588			0.475492	5	2524.17	-4.7411	52.9453	2
IPI00019329.1	Dynein light chain 1, cytoplasmic	0	69.66	2	1	3	5	89	10.3591	7.40088
	A2	Sequence	# PSMs	# Proteins	# Protein Groups	Protein Group Accessions	Modifications	ΔCn	q-Value	PEP	XCorr	Charge	MH+ [Da]	ΔM [ppm]	RT [min]	# Missed Cleavages
	Low	DIAAhIkK	3	1	1	IPI00019329.1	H5(Acetyl); K7(Acetyl)	0	0.997	1	0.297334	2	979.56	2.6427	6.14054	1
IPI00306290.5	Exportin-T	0	25.88	1	1	16	60	962	109.893	5.38916
	A2	Sequence	# PSMs	# Proteins	# Protein Groups	Protein Group Accessions	Modifications	ΔCn	q-Value	PEP	XCorr	Charge	MH+ [Da]	ΔM [ppm]	RT [min]	# Missed Cleavages
	Medium	QLTVLSDqqKANVEAIMLAVMkK	6	1	1	IPI00306290.5	Q8(Deamidated); Q9(Deamidated); K22(Acetyl)	0.0124	0.033	0.1578	1.59156	4	2602.42	13.8924	63.6485	2
	Low	FFcFQVLEhqVkYK	2	1	1	IPI00306290.5	C3(Carbamidomethyl); H9(Acetyl); Q10(Deamidated); K12(Acetyl)	0	0.995	1	0.0461941	3	1957.95	1.37878	101.613	1
	Low	kQLKLLLDR	1	1	1	IPI00306290.5	K1(Acetyl)	0.1379			0.253635	3	1168.74	1.74887	51.0882	2
IPI00182533.5	60S ribosomal protein L28	0	62.04	6	1	11	32	137	15.7377	12.0151
	A2	Sequence	# PSMs	# Proteins	# Protein Groups	Protein Group Accessions	Modifications	ΔCn	q-Value	PEP	XCorr	Charge	MH+ [Da]	ΔM [ppm]	RT [min]	# Missed Cleavages
	Low	SGQRkPATSYVR	8	3	1	IPI00182533.5	K5(Acetyl)	0	0.96	0.9916	0.331839	2	1391.72	-14.5422	12.3478	1
	Low	AsAILRSQkPVmVkR	2	2	1	IPI00182533.5	S2(Acetyl); K9(Acetyl); M12(Oxidation); K14(Acetyl)	0	0.986	1	0.248333	2	1826.04	6.02993	33.1602	2
	Low	SqkPVmVkR	4	2	1	IPI00182533.5	Q2(Deamidated); K3(Acetyl); M6(Oxidation); K8(Acetyl)	0	0.986	1	0.1225	2	1173.63	1.56354	67.4065	1
	Low	TTINkNAR	1	4	1	IPI00182533.5	K5(Acetyl)	0	0.987	1	1.12956	2	959.541	14.1814	34.2355	1
IPI00026781.3	Fatty acid synthase	0	20.71	2	1	34	95	2511	273.254	6.44287
	A2	Sequence	# PSMs	# Proteins	# Protein Groups	Protein Group Accessions	Modifications	ΔCn	q-Value	PEP	XCorr	Charge	MH+ [Da]	ΔM [ppm]	RT [min]	# Missed Cleavages
	Low	GLVQALQTKVTQQGLkMVVPGLDGAqIPR	1	2	1	IPI00026781.3	K16(Acetyl); Q26(Deamidated)	0.0217	0.987	1	1.35358	3	3088.69	-10.1691	65.6936	2
	Low	GVQkLVLTSRSGIR	1	1	1	IPI00026781.3	K4(Acetyl)	0.0238	0.997	1	1.23244	2	1555.95	13.0091	63.7911	2
	Low	SGkLKDLSR	7	1	1	IPI00026781.3	K3(Acetyl)	0	0.997	1	0.275107	2	1045.6	1.22385	98.6376	2
	Low	HIGkVVVQVLAEEPEAVLK	1	1	1	IPI00026781.3	K4(Acetyl)	0.0481	0.998	1	0.987885	3	2100.22	5.09943	67.4513	1
IPI00965991.1	Isoform 3 of Serine/threonine-protein kinase N1	0	30.18	3	1	12	24	603	66.0194	8.48486
	A2	Sequence	# PSMs	# Proteins	# Protein Groups	Protein Group Accessions	Modifications	ΔCn	q-Value	PEP	XCorr	Charge	MH+ [Da]	ΔM [ppm]	RT [min]	# Missed Cleavages
	Low	LTEsNQkLGLLR	2	3	1	IPI00965991.1	S4(Acetyl); K7(Acetyl)	0	0.99	1	0.266464	3	1455.82	0.93796	63.4349	1
	Low	HHFRVEhAVAEGAkNVLR	1	3	1	IPI00965991.1	H7(Acetyl); K14(Acetyl)	0	0.998	1	1.4624	3	2154.16	12.9223	55.3201	2
	Low	LGELPADHPkGR	1	3	1	IPI00965991.1	K10(Acetyl)	0.0278	0.998	1	1.40276	2	1331.71	2.21221	48.4054	1
IPI00394998.4	Methyltransferase-like protein 4	0	25.42	1	1	12	28	472	54.0067	6.85889
	A2	Sequence	# PSMs	# Proteins	# Protein Groups	Protein Group Accessions	Modifications	ΔCn	q-Value	PEP	XCorr	Charge	MH+ [Da]	ΔM [ppm]	RT [min]	# Missed Cleavages
	Low	EISISIIGkkR	1	1	1	IPI00394998.4	K9(Acetyl); K10(Acetyl)	0.0141	0.998	1	0.703208	3	1327.79	-4.64579	35.3662	2
IPI00844249.1	Glycerol-3-phosphate acyltransferase 1, mitochondrial	0	27.17	2	1	17	39	828	93.7355	7.73779
	A2	Sequence	# PSMs	# Proteins	# Protein Groups	Protein Group Accessions	Modifications	ΔCn	q-Value	PEP	XCorr	Charge	MH+ [Da]	ΔM [ppm]	RT [min]	# Missed Cleavages
	Low	AVnkVKK	1	2	1	IPI00844249.1	N3(Deamidated); K4(Acetyl)	0	0.992	1	0.0496667	2	829.506	-10.0244	147.772	2
	Low	ILQEMVATVSPAMIRLTGWVLLkLFnSFFWnIQIhK	8	2	1	IPI00844249.1	K23(Acetyl); N26(Deamidated); N31(Deamidated); H35(Acetyl)	0	0.996	1	0.05	3	4330.26	-13.0352	78.2574	2
	Low	HRqGIDLsTLVEDFFVmkEEVLAR	1	2	1	IPI00844249.1	Q3(Deamidated); S8(Acetyl); M17(Oxidation); K18(Acetyl)	0	0.997	1	0.158734	2	2933.51	11.6518	72.6023	2
IPI00329672.4	Myosin-Ie	0	22	1	1	21	44	1109	126.961	8.92432
	A2	Sequence	# PSMs	# Proteins	# Protein Groups	Protein Group Accessions	Modifications	ΔCn	q-Value	PEP	XCorr	Charge	MH+ [Da]	ΔM [ppm]	RT [min]	# Missed Cleavages
	Low	QTTSRPPPAGGRPKPQPkPKPQVPqcK	1	1	1	IPI00329672.4	K18(Acetyl); Q25(Deamidated); C26(Carbamidomethyl)	0	0.997	1	0.954098	4	3005.64	10.8625	67.0289	0
	Low	ItEnsIVENLKkR	4	1	1	IPI00329672.4	T2(Acetyl); N4(Deamidated); S5(Acetyl); K12(Acetyl)	0	0.997	1	0.05	2	1670.91	8.78553	116.955	2
	Low	VLqVsIGPGLPkNSRPTRR	2	1	1	IPI00329672.4	Q3(Deamidated); S5(Acetyl); K12(Acetyl)	0	0.998	1	0.780165	3	2160.23	3.45641	108.641	2
IPI01009629.1	cDNA FLJ51373, highly similar to 26S proteasome non-ATPase regulatory subunit 7	0	56.68	2	1	12	19	247	28.28	7.62061
	A2	Sequence	# PSMs	# Proteins	# Protein Groups	Protein Group Accessions	Modifications	ΔCn	q-Value	PEP	XCorr	Charge	MH+ [Da]	ΔM [ppm]	RT [min]	# Missed Cleavages
	Low	ITNQVHGLKGLnSkLLDIR	1	2	1	IPI01009629.1	N12(Deamidated); K14(Acetyl)	0.1958			1.15372	3	2162.25	8.38819	54.9855	2

## Sheet: SICS
SICS (285 proteins)
Accession	Description	Score	Coverage	# Proteins	# Unique Peptides	# Peptides	# PSMs	# AAs	MW [kDa]	calc. pI
IPI00018534.4	Histone H2B type 1-L	505.229	80.16	3	8	15	433	126	13.9436	10.3159
	A2	Sequence	# PSMs	# Proteins	# Protein Groups	Protein Group Accessions	Modifications	ΔCn	q-Value	PEP	XCorr	Charge	MH+ [Da]	ΔM [ppm]	RT [min]	# Missed Cleavages
	Low	sAPAPkK	2	17	1	IPI00018534.4	S1(Acetyl); K6(Acetyl); K7(Acetyl)	0	0.996	1	0.276526	2	824.449	-2.96828	40.1295	1
	Low	SAPAPkkGSK	1	17	1	IPI00018534.4	K6(Acetyl); K7(Acetyl); K10(Acetyl)	0	0.998	1	0.1225	2	1096.59	-10.6658	143.748	2
IPI00396485.3	Elongation factor 1-alpha 1	322.715	46.1	11	13	19	161	462	50.1091	9.01221
	A2	Sequence	# PSMs	# Proteins	# Protein Groups	Protein Group Accessions	Modifications	ΔCn	q-Value	PEP	XCorr	Charge	MH+ [Da]	ΔM [ppm]	RT [min]	# Missed Cleavages
	Low	SAQkAqKAK	7	4	1	IPI00396485.3	K4(Acetyl); Q6(Deamidated)	0	0.998	1	0.343789	2	1002.57	13.4807	90.1604	2
IPI00453473.6	Histone H4	300.623	83.5	1	9	16	306	103	11.3604	11.356
	A2	Sequence	# PSMs	# Proteins	# Protein Groups	Protein Group Accessions	Modifications	ΔCn	q-Value	PEP	XCorr	Charge	MH+ [Da]	ΔM [ppm]	RT [min]	# Missed Cleavages
	Low	GLGkGGAkR	1	1	1	IPI00453473.6	K4(Acetyl); K8(Acetyl)	0	0.188	0.7561	1.63768	2	927.539	2.03412	28.2367	2
	Low	HRkVLR	14	1	1	IPI00453473.6	K3(Acetyl)	0	0.996	1	0.297667	2	850.542	5.54742	74.7164	2
IPI00339274.5	Histone H2A type 2-C	195.106	73.64	5	2	16	299	129	13.9798	10.9019
	A2	Sequence	# PSMs	# Proteins	# Protein Groups	Protein Group Accessions	Modifications	ΔCn	q-Value	PEP	XCorr	Charge	MH+ [Da]	ΔM [ppm]	RT [min]	# Missed Cleavages
	Low	LLGkVTIAQGGVLPNIQAVLLPK	14	8	1	IPI00339274.5	K4(Acetyl)	0	0.998	1	1.33423	6	2384.46	-0.721831	47.6414	1
IPI00026272.2	Histone H2A type 1-B/E	194.545	77.69	6	2	16	252	130	14.127	11.0483
	A2	Sequence	# PSMs	# Proteins	# Protein Groups	Protein Group Accessions	Modifications	ΔCn	q-Value	PEP	XCorr	Charge	MH+ [Da]	ΔM [ppm]	RT [min]	# Missed Cleavages
	Low	LLGRVTIAqGGVLPnIQAVLLPkK	12	3	1	IPI00026272.2	Q9(Deamidated); N15(Deamidated); K23(Acetyl)	0	0.992	1	0.105755	2	2542.55	7.12231	49.7784	2
IPI00219037.5	Histone H2A.x	121.06	72.03	6	1	15	215	143	15.1354	10.7407
	A2	Sequence	# PSMs	# Proteins	# Protein Groups	Protein Group Accessions	Modifications	ΔCn	q-Value	PEP	XCorr	Charge	MH+ [Da]	ΔM [ppm]	RT [min]	# Missed Cleavages
	Low	TGGkAR	2	1	1	IPI00219037.5	K4(Acetyl)	0	0.993	1	0.426068	1	631.354	2.41303	48.9743	1
IPI00218448.4	Histone H2A.Z	87.606	91.41	9	3	16	166	128	13.5446	10.5796
	A2	Sequence	# PSMs	# Proteins	# Protein Groups	Protein Group Accessions	Modifications	ΔCn	q-Value	PEP	XCorr	Charge	MH+ [Da]	ΔM [ppm]	RT [min]	# Missed Cleavages
	Low	TkAVsRSqR	1	1	1	IPI00218448.4	K2(Acetyl); S5(Acetyl); Q8(Deamidated)	0	0.998	1	0.248333	2	1117.61	11.4127	77.4596	2
IPI00023006.1	Actin, alpha cardiac muscle 1	72.7606	59.95	45	2	19	60	377	41.9919	5.38916
	A2	Sequence	# PSMs	# Proteins	# Protein Groups	Protein Group Accessions	Modifications	ΔCn	q-Value	PEP	XCorr	Charge	MH+ [Da]	ΔM [ppm]	RT [min]	# Missed Cleavages
	Low	EkmTQImFETFNVPAmYVAIQAVLSLYASGR	3	12	1	IPI00023006.1	K2(Acetyl); M3(Oxidation); M7(Oxidation); M16(Oxidation)	0	0.995	1	0.248581	3	3598.74	-6.48839	178.152	1
IPI00909530.1	cDNA FLJ52843, highly similar to Histone H3.3	71.5876	86.73	8	2	20	119	113	12.9103	11.9272
	A2	Sequence	# PSMs	# Proteins	# Protein Groups	Protein Group Accessions	Modifications	ΔCn	q-Value	PEP	XCorr	Charge	MH+ [Da]	ΔM [ppm]	RT [min]	# Missed Cleavages
	High	KQLATkAAR	4	7	2	IPI00909530.1;IPI00455457.4	K6(Acetyl)	0	0.006	0.06246	2.05521	2	1028.62	1.40955	22.6902	2
	High	STGGkAPR	1	8	2	IPI00909530.1;IPI00455457.4	K5(Acetyl)	0	0.006	0.05517	1.76109	2	815.436	-1.76817	18.5674	1
	Low	FQsAAIhAkR	1	1	1	IPI00909530.1	S3(Acetyl); H7(Acetyl); K9(Acetyl)	0	0.986	1	0.0475002	1	1254.66	0.146173	122.745	1
	Low	mARtkQtAR	3	8	2	IPI00909530.1;IPI00455457.4	M1(Oxidation); T4(Acetyl); K5(Acetyl); T7(Acetyl)	0	0.995	1	0.1225	3	1204.62	7.409	87.4695	2
	Low	SAPSTGGVkkPHR	1	3	1	IPI00909530.1	K9(Acetyl); K10(Acetyl)	0	0.998	1	1.48996	3	1405.75	-0.606401	34.3693	1
	Low	KstGGkAPR	1	8	2	IPI00909530.1;IPI00455457.4	S2(Acetyl); T3(Acetyl); K6(Acetyl)	0	0.998	1	0.0875834	2	1027.56	2.86269	82.0262	2
	Low	sAPSTGGVkkPHR	1	3	1	IPI00909530.1	S1(Acetyl); K9(Acetyl); K10(Acetyl)	0	0.998	1	0.0496667	1	1447.78	12.5578	80.885	1
IPI00217466.3	Histone H1.3	68.071	86.88	5	6	36	269	221	22.3363	11.019
	A2	Sequence	# PSMs	# Proteins	# Protein Groups	Protein Group Accessions	Modifications	ΔCn	q-Value	PEP	XCorr	Charge	MH+ [Da]	ΔM [ppm]	RT [min]	# Missed Cleavages
	Low	SGkPkVTK	3	1	1	IPI00217466.3	K3(Acetyl); K5(Acetyl)	0	0.991	1	0.1225	2	928.545	-1.11754	77.5793	1
	Low	kAGATAGkR	1	1	1	IPI00217466.3	K1(Acetyl); K8(Acetyl)	0.0194	0.995	1	1.00756	2	943.534	2.60735	40.6242	2
	Low	IkLGLK	1	5	2	IPI00217466.3;IPI00217468.3	K2(Acetyl)	0	0.995	1	0.0477259	2	713.492	-0.306167	74.5951	1
	Low	AkAPkPK	2	1	1	IPI00217466.3	K2(Acetyl); K5(Acetyl)	0	0.998	1	0.585986	2	823.502	-1.42355	26.6432	1
	Low	SGKPKVTkAK	4	1	1	IPI00217466.3	K8(Acetyl)	0	0.998	1	0.291524	3	1085.68	9.56909	52.4996	2
	Low	AkkAAPK	1	1	1	IPI00217466.3	K2(Acetyl); K3(Acetyl)	0	0.998	1	0.248333	2	797.491	3.61261	134.688	2
	Low	AAPkkK	2	3	1	IPI00217466.3	K4(Acetyl); K5(Acetyl)	0	0.998	1	0.246834	2	726.458	10.3658	85.7725	2
	Low	kVKKPATAAGTK	3	1	1	IPI00217466.3	K1(Acetyl)	0	0.998	1	0.119544	2	1241.75	-3.97273	11.4692	2
	Low	IkLGLkSLVSK	5	5	2	IPI00217466.3;IPI00217468.3	K2(Acetyl); K6(Acetyl)	0	0.998	1	0.05	3	1269.8	-12.73	118.92	2
	Low	KPAGAAKKPkK	1	2	1	IPI00217466.3	K10(Acetyl)	0.2778			0.520422	2	1165.75	5.75794	67.4091	2
	Low	kPAGAAkKPKK	1	2	1	IPI00217466.3	K1(Acetyl); K7(Acetyl)	0.5			0.121836	3	1207.74	-8.558	108.868	2
	Low	APKPKAAkPK	1	1	1	IPI00217466.3	K8(Acetyl)	0.5833			0.0496667	1	1077.68	2.28605	82.0565	1
IPI00867533.1	60S ribosomal protein L6	48.4864	62.85	5	1	29	179	288	32.7216	10.6089
	A2	Sequence	# PSMs	# Proteins	# Protein Groups	Protein Group Accessions	Modifications	ΔCn	q-Value	PEP	XCorr	Charge	MH+ [Da]	ΔM [ppm]	RT [min]	# Missed Cleavages
	Low	KVDAGGkVK	6	3	1	IPI00867533.1	K7(Acetyl)	0.0247	0.866	1	1.58178	2	943.558	0.722363	17.0424	2
	Low	kPFsqHVR	1	5	1	IPI00867533.1	K1(Acetyl); S4(Acetyl); Q5(Deamidated)	0.0092	0.998	1	1.0815	2	1083.56	1.52714	78.1033	0
	Low	IkAIPQLQGYLR	17	3	1	IPI00867533.1	K2(Acetyl)	0	0.998	1	0.930226	3	1441.83	-12.433	56.3917	1
	Low	KGnLkAK	2	3	1	IPI00867533.1	N3(Deamidated); K5(Acetyl)	0	0.998	1	0.830359	2	801.485	2.17651	86.0359	2
	Low	AkkPkK	69	3	1	IPI00867533.1	K2(Acetyl); K3(Acetyl); K5(Acetyl)	0	0.998	1	0.339493	2	825.525	6.68856	24.9777	2
	Low	KLLsHGkkPFSQHVR	2	5	1	IPI00867533.1	S4(Acetyl); K7(Acetyl); K8(Acetyl)	0	0.998	1	0.124319	2	1888.07	6.00065	72.2372	2
	Low	KPFsQHVRkLR	1	5	1	IPI00867533.1	S4(Acetyl); K9(Acetyl)	0	0.998	1	0.1225	3	1479.87	11.9964	94.0183	2
	Low	RVVFLkQLAsGLLLVTGPLVLNR	1	2	1	IPI00867533.1	K6(Acetyl); S10(Acetyl)	0.5833			0.0473336	3	2590.61	9.64515	30.5386	2
IPI00908963.1	ATP synthase subunit alpha	43.9373	36.53	3	5	22	89	531	57.5424	9.21729
	A2	Sequence	# PSMs	# Proteins	# Protein Groups	Protein Group Accessions	Modifications	ΔCn	q-Value	PEP	XCorr	Charge	MH+ [Da]	ΔM [ppm]	RT [min]	# Missed Cleavages
	Low	VGLkAPGIIPR	3	3	1	IPI00908963.1	K4(Acetyl)	0	0.991	1	0.31502	3	1162.74	11.9336	80.6166	1
	Low	HALIIYDDLSkqAVAYRQmSLLLR	10	3	1	IPI00908963.1	K11(Acetyl); Q12(Deamidated); M19(Oxidation)	0	0.998	1	0.248333	3	2876.57	13.2976	20.283	2
	Low	STVAqLVkR	8	3	1	IPI00908963.1	Q5(Deamidated); K8(Acetyl)	0	0.998	1	0.221189	2	1044.61	9.53595	60.7056	1
IPI00219018.7	Glyceraldehyde-3-phosphate dehydrogenase	43.0019	35.82	4	3	10	33	335	36.0304	8.45557
	A2	Sequence	# PSMs	# Proteins	# Protein Groups	Protein Group Accessions	Modifications	ΔCn	q-Value	PEP	XCorr	Charge	MH+ [Da]	ΔM [ppm]	RT [min]	# Missed Cleavages
	Low	LEkPAkYDDIkK	1	3	1	IPI00219018.7	K3(Acetyl); K6(Acetyl); K11(Acetyl)	0	0.995	1	0.0493334	3	1573.85	3.29437	55.0445	2
	Low	VIPELNGkLtGmAFR	1	3	1	IPI00219018.7	K8(Acetyl); T10(Acetyl); M12(Oxidation)	0	0.998	1	0.247334	4	1745.92	-4.82917	83.969	1
IPI00607708.3	Isoform 2 of L-lactate dehydrogenase A chain	41.4887	45.48	22	4	14	61	332	36.4569	7.76709
	A2	Sequence	# PSMs	# Proteins	# Protein Groups	Protein Group Accessions	Modifications	ΔCn	q-Value	PEP	XCorr	Charge	MH+ [Da]	ΔM [ppm]	RT [min]	# Missed Cleavages
	Low	TLHPDLGTDKDkEqWK	2	7	1	IPI00607708.3	K12(Acetyl); Q14(Deamidated)	0.0213	0.998	1	0.922508	3	1953.94	-5.29793	67.3635	2
	Low	FIIPnVVKYSPNcKLLIVsNPVDILTYVAWK	1	7	1	IPI00607708.3	N5(Deamidated); C13(Carbamidomethyl); S19(Acetyl)	0.0686			0.951788	4	3647.01	5.12221	65.7519	2
IPI00465248.5	Isoform alpha-enolase of Alpha-enolase	35.3369	40.55	10	8	23	40	434	47.1393	7.38623
	A2	Sequence	# PSMs	# Proteins	# Protein Groups	Protein Group Accessions	Modifications	ΔCn	q-Value	PEP	XCorr	Charge	MH+ [Da]	ΔM [ppm]	RT [min]	# Missed Cleavages
	Low	TRYMGk	1	1	1	IPI00465248.5	K6(Acetyl)	0	0.996	1	0.1225	2	797.402	6.25291	53.5867	1
	Low	FGAnAILGVsLAVckAGAVEkGVPLYR	1	2	1	IPI00465248.5	N4(Deamidated); S10(Acetyl); C14(Carbamidomethyl); K15(Acetyl); K21(Acetyl)	0.0108	0.998	1	1.82832	4	2887.54	1.07861	65.7544	2
IPI00003269.1	Beta-actin-like protein 2	33.5823	42.29	1	1	14	43	376	41.976	5.59229
	A2	Sequence	# PSMs	# Proteins	# Protein Groups	Protein Group Accessions	Modifications	ΔCn	q-Value	PEP	XCorr	Charge	MH+ [Da]	ΔM [ppm]	RT [min]	# Missed Cleavages
	Low	HQGVMVGMGqKDcyVGDEAQskR	5	1	1	IPI00003269.1	Q10(Deamidated); C13(Carbamidomethyl); Y14(Acetyl); S21(Acetyl); K22(Acetyl)	0	0.998	1	0.247667	2	2707.21	6.01974	75.1344	2
IPI00794900.3	cDNA FLJ56016, highly similar to C-1-tetrahydrofolate synthase, cytoplasmic	33.4711	26.86	3	2	19	52	1020	110.428	8.55811
	A2	Sequence	# PSMs	# Proteins	# Protein Groups	Protein Group Accessions	Modifications	ΔCn	q-Value	PEP	XCorr	Charge	MH+ [Da]	ΔM [ppm]	RT [min]	# Missed Cleavages
	Low	IIAQkIYGADDIELLPEAQHkAEVYTK	2	2	1	IPI00794900.3	K5(Acetyl); K21(Acetyl)	0	0.976	1	0.146461	3	3140.66	1.10522	74.7116	2
	Low	SckPkPIGKLAR	1	3	1	IPI00794900.3	C2(Carbamidomethyl); K3(Acetyl); K5(Acetyl)	0	0.995	1	0.1225	3	1438.81	-5.85777	97.7299	1
	Low	LkAAEEIGIKAThIK	2	2	1	IPI00794900.3	K2(Acetyl); H13(Acetyl)	0	0.996	1	0.0469093	3	1706	8.1894	97.8772	2
	Low	IVGAPmHDLLLWNNATVTTchSkTAhLDEEVNK	6	3	1	IPI00794900.3	M6(Oxidation); C20(Carbamidomethyl); H21(Acetyl); K23(Acetyl); H26(Acetyl)	0	0.998	1	0.248333	3	3856.85	-2.80308	177.183	1
IPI00007188.6	ADP/ATP translocase 2	27.72	36.58	4	4	11	27	298	32.8312	9.68604
	A2	Sequence	# PSMs	# Proteins	# Protein Groups	Protein Group Accessions	Modifications	ΔCn	q-Value	PEP	XCorr	Charge	MH+ [Da]	ΔM [ppm]	RT [min]	# Missed Cleavages
	Low	AFFkGAWsNVLR	1	3	1	IPI00007188.6	K4(Acetyl); S8(Acetyl)	0	0.996	1	0.248064	3	1479.79	7.26326	53.6202	1
IPI00412579.6	60S ribosomal protein L10a	24.6011	41.94	1	2	13	89	217	24.8155	9.93506
	A2	Sequence	# PSMs	# Proteins	# Protein Groups	Protein Group Accessions	Modifications	ΔCn	q-Value	PEP	XCorr	Charge	MH+ [Da]	ΔM [ppm]	RT [min]	# Missed Cleavages
	Low	sTMGkPqR	3	1	1	IPI00412579.6	S1(Acetyl); K5(Acetyl); Q7(Deamidated)	0.037	0.954	1	0.522258	2	989.476	4.24227	60.9914	0
	Low	qIPRILGPGLNkAGK	1	1	1	IPI00412579.6	Q1(Deamidated); K12(Acetyl)	0	0.998	1	0.870822	3	1604.97	13.2066	44.0296	2
IPI00022744.5	Isoform 1 of Exportin-2	24.0385	20.7	6	4	18	138	971	110.346	5.77002
	A2	Sequence	# PSMs	# Proteins	# Protein Groups	Protein Group Accessions	Modifications	ΔCn	q-Value	PEP	XCorr	Charge	MH+ [Da]	ΔM [ppm]	RT [min]	# Missed Cleavages
	Low	nPSVNWkHK	3	5	1	IPI00022744.5	N1(Deamidated); K7(Acetyl)	0	0.996	1	0.246114	1	1152.59	7.02442	66.2626	1
	Low	kqIFILLFQRLQNSK	1	6	1	IPI00022744.5	K1(Acetyl); Q2(Deamidated)	0	0.998	1	0.348017	2	1919.1	-3.8783	66.0677	2
IPI00965868.1	Transforming growth factor, beta-induced, 68kDa variant (Fragment)	23.1294	17.57	4	1	12	52	683	74.604	7.7085
	A2	Sequence	# PSMs	# Proteins	# Protein Groups	Protein Group Accessions	Modifications	ΔCn	q-Value	PEP	XCorr	Charge	MH+ [Da]	ΔM [ppm]	RT [min]	# Missed Cleavages
	Low	LAPVYQkLLER	3	2	1	IPI00965868.1	K7(Acetyl)	0	0.996	1	0.220713	3	1371.81	7.26493	90.7558	1
IPI00218414.5	Carbonic anhydrase 2	22.1309	21.92	1	2	7	19	260	29.2279	7.40088
	A2	Sequence	# PSMs	# Proteins	# Protein Groups	Protein Group Accessions	Modifications	ΔCn	q-Value	PEP	XCorr	Charge	MH+ [Da]	ΔM [ppm]	RT [min]	# Missed Cleavages
	Low	VGSAkPGLQkVVDVLDSIK	1	1	1	IPI00218414.5	K5(Acetyl); K10(Acetyl)	0	0.919	1	0.121834	3	2037.16	-1.19279	115.954	1
IPI00975690.1	Vimentin variant 3	19.5942	30.86	2	2	12	35	431	49.6231	5.24951
	A2	Sequence	# PSMs	# Proteins	# Protein Groups	Protein Group Accessions	Modifications	ΔCn	q-Value	PEP	XCorr	Charge	MH+ [Da]	ΔM [ppm]	RT [min]	# Missed Cleavages
	Low	LREkLqEEMLQR	1	2	1	IPI00975690.1	K4(Acetyl); Q6(Deamidated)	0.0215	0.998	1	0.908926	3	1615.86	9.53222	79.5382	2
IPI00217030.10	40S ribosomal protein S4, X isoform	19.197	60.08	3	2	14	44	263	29.5791	10.1548
	A2	Sequence	# PSMs	# Proteins	# Protein Groups	Protein Group Accessions	Modifications	ΔCn	q-Value	PEP	XCorr	Charge	MH+ [Da]	ΔM [ppm]	RT [min]	# Missed Cleavages
	Low	GnkPWISLPRGkGIR	4	1	1	IPI00217030.10	N2(Deamidated); K3(Acetyl); K12(Acetyl)	0	0.998	1	0.21996	3	1764	4.22352	96.8334	2
	Low	GPkkhLK	1	3	1	IPI00217030.10	K3(Acetyl); K4(Acetyl); H5(Acetyl)	0.52			0.120882	2	933.559	7.73298	136.344	2
IPI00020599.1	Calreticulin	18.5941	33.33	2	3	13	59	417	48.1118	4.43701
	A2	Sequence	# PSMs	# Proteins	# Protein Groups	Protein Group Accessions	Modifications	ΔCn	q-Value	PEP	XCorr	Charge	MH+ [Da]	ΔM [ppm]	RT [min]	# Missed Cleavages
	Low	DkGLQTsQDAR	3	1	1	IPI00020599.1	K2(Acetyl); S7(Acetyl)	0	0.961	1	0.0460003	3	1302.63	1.46929	57.5976	1
	Low	NVLInkDIR	1	2	1	IPI00020599.1	N5(Deamidated); K6(Acetyl)	0	0.998	1	0.298333	2	1127.64	-4.81546	28.7315	1
	Low	GkNVLINkDIR	1	2	1	IPI00020599.1	K2(Acetyl); K8(Acetyl)	0	0.998	1	0.1225	3	1353.78	-3.03957	92.8235	2
IPI00022977.1	Creatine kinase B-type	17.6892	25.46	5	2	8	16	381	42.6173	5.59229
	A2	Sequence	# PSMs	# Proteins	# Protein Groups	Protein Group Accessions	Modifications	ΔCn	q-Value	PEP	XCorr	Charge	MH+ [Da]	ΔM [ppm]	RT [min]	# Missed Cleavages
	Low	AGVHIkLPNLGK	2	3	1	IPI00022977.1	K6(Acetyl)	0	0.998	1	0.362953	3	1288.79	12.9117	67.5288	1
IPI00983633.1	HSPE1-MOBKL3 protein	17.6406	38.31	3	1	8	17	261	29.7177	6.16357
	A2	Sequence	# PSMs	# Proteins	# Protein Groups	Protein Group Accessions	Modifications	ΔCn	q-Value	PEP	XCorr	Charge	MH+ [Da]	ΔM [ppm]	RT [min]	# Missed Cleavages
	Low	FVmkYNLMSK	3	1	1	IPI00983633.1	M3(Oxidation); K4(Acetyl)	0	0.998	1	0.624428	3	1318.64	-8.08097	94.3821	1
IPI00911039.1	cDNA FLJ54408, highly similar to Heat shock 70 kDa protein 1	16.8567	24.06	27	2	13	26	586	63.8849	5.5542
	A2	Sequence	# PSMs	# Proteins	# Protein Groups	Protein Group Accessions	Modifications	ΔCn	q-Value	PEP	XCorr	Charge	MH+ [Da]	ΔM [ppm]	RT [min]	# Missed Cleavages
	Low	STGNANKITITnDkGR	1	1	1	IPI00911039.1	N12(Deamidated); K14(Acetyl)	0	0.998	1	0.949096	3	1732.89	2.95178	2.81105	2
	Low	AmTkDNNLLGR	2	16	2	IPI00911039.1;IPI00981943.1	M2(Oxidation); K4(Acetyl)	0	0.998	1	0.289431	3	1290.65	0.731124	68.2041	1
IPI00217468.3	Histone H1.5	16.7865	61.06	1	3	28	90	226	22.5665	10.9165
	A2	Sequence	# PSMs	# Proteins	# Protein Groups	Protein Group Accessions	Modifications	ΔCn	q-Value	PEP	XCorr	Charge	MH+ [Da]	ΔM [ppm]	RT [min]	# Missed Cleavages
	Low	kAAGAK	4	1	1	IPI00217468.3	K1(Acetyl)	0.04	0.498	0.9993	0.244675	1	587.351	-0.0698664	31.7612	1
	Low	AVKPkAAkPkAAKPK	1	1	1	IPI00217468.3	K5(Acetyl); K8(Acetyl); K10(Acetyl)	0	0.967	1	0.106464	3	1659.03	0.640552	22.3613	2
	Low	IkLGLK	1	5	2	IPI00217466.3;IPI00217468.3	K2(Acetyl)	0	0.995	1	0.0477259	2	713.492	-0.306167	74.5951	1
	Low	SPAKPkAVkPK	1	1	1	IPI00217468.3	K6(Acetyl); K9(Acetyl)	0.033	0.998	1	0.884284	3	1234.75	-3.57251	19.6648	1
	Low	SPAKPKAVKPKAAkPK	4	1	1	IPI00217468.3	K14(Acetyl)	0	0.998	1	0.861172	4	1688.07	9.3355	39.2354	2
	Low	ATKSPAKPkAVkPK	7	1	1	IPI00217468.3	K9(Acetyl); K12(Acetyl)	0	0.998	1	0.664669	4	1534.92	-4.6661	45.7558	2
	Low	SPAKPkAVkPkAAKPK	3	1	1	IPI00217468.3	K6(Acetyl); K9(Acetyl); K11(Acetyl)	0.0345	0.998	1	0.276206	3	1772.06	-9.94638	74.0148	2
	Low	AkkPAGATPkK	1	1	1	IPI00217468.3	K2(Acetyl); K3(Acetyl); K10(Acetyl)	0	0.998	1	0.245834	3	1222.73	10.1262	131.659	2
	Low	IkLGLkSLVSK	5	5	2	IPI00217466.3;IPI00217468.3	K2(Acetyl); K6(Acetyl)	0	0.998	1	0.05	3	1269.8	-12.73	118.92	2
	Low	LnkkAASGEAkPK	1	3	2	IPI00217466.3;IPI00217468.3	N2(Deamidated); K3(Acetyl); K4(Acetyl); K11(Acetyl)	0	0.998	1	0.0452289	3	1468.79	-4.44599	86.3494	2
IPI00414676.6	Heat shock protein HSP 90-beta	15.4851	35.36	8	4	22	45	724	83.2121	5.03369
	A2	Sequence	# PSMs	# Proteins	# Protein Groups	Protein Group Accessions	Modifications	ΔCn	q-Value	PEP	XCorr	Charge	MH+ [Da]	ΔM [ppm]	RT [min]	# Missed Cleavages
	Low	ILkVIR	1	7	2	IPI00784295.2;IPI00414676.6	K3(Acetyl)	0	0.815	1	0.05	1	783.547	2.85495	43.4827	1
	Low	ELIsnAsDALDkIR	1	4	2	IPI00414676.6;IPI00027230.3	S4(Acetyl); N5(Deamidated); S7(Acetyl); K12(Acetyl)	0	0.966	1	0.1225	3	1671.85	5.628	97.6222	1
IPI00607642.1	Isoform 4 of Myelin basic protein	15.1975	55.91	19	2	11	29	186	20.2333	11.1362
	A2	Sequence	# PSMs	# Proteins	# Protein Groups	Protein Group Accessions	Modifications	ΔCn	q-Value	PEP	XCorr	Charge	MH+ [Da]	ΔM [ppm]	RT [min]	# Missed Cleavages
	Low	GSGKVPWLkPGR	2	2	1	IPI00607642.1	K9(Acetyl)	0	0.916	1	0.0496667	1	1323.76	4.64067	83.7481	1
IPI00020008.1	NEDD8	15.1908	54.32	1	1	7	39	81	9.06595	8.42627
	A2	Sequence	# PSMs	# Proteins	# Protein Groups	Protein Group Accessions	Modifications	ΔCn	q-Value	PEP	XCorr	Charge	MH+ [Da]	ΔM [ppm]	RT [min]	# Missed Cleavages
	Low	LIYSGkQMNDEK	4	1	1	IPI00020008.1	K6(Acetyl)	0	0.998	1	0.248	2	1467.7	-7.38515	148.6	1
IPI01011340.1	cDNA FLJ53313, highly similar to Alpha-actinin-1	14.9453	25.67	14	3	21	54	822	94.7657	5.69385
	A2	Sequence	# PSMs	# Proteins	# Protein Groups	Protein Group Accessions	Modifications	ΔCn	q-Value	PEP	XCorr	Charge	MH+ [Da]	ΔM [ppm]	RT [min]	# Missed Cleavages
	Low	LHkPPK	1	5	1	IPI01011340.1	K3(Acetyl)	0	0.998	1	1.25019	2	761.458	-11.1703	23.7784	0
	Low	kDDPLTNLnTAFDVAEK	1	5	1	IPI01011340.1	K1(Acetyl); N9(Deamidated)	0.1			0.99065	3	1933.95	5.03753	93.3115	1
	Low	VHkISnVNkALDFIASK	1	5	1	IPI01011340.1	K3(Acetyl); N6(Deamidated); K9(Acetyl)	0.1892			0.295	3	1969.05	-12.0141	31.1624	2
IPI00299904.3	Isoform 1 of DNA replication licensing factor MCM7	14.6305	31.85	4	1	26	75	719	81.2566	6.45557
	A2	Sequence	# PSMs	# Proteins	# Protein Groups	Protein Group Accessions	Modifications	ΔCn	q-Value	PEP	XCorr	Charge	MH+ [Da]	ΔM [ppm]	RT [min]	# Missed Cleavages
	Low	kqFkYGNQLVR	1	1	1	IPI00299904.3	K1(Acetyl); Q2(Deamidated); K4(Acetyl)	0	0.928	1	1.37169	2	1465.78	1.2461	55.3587	2
	Low	EVRADsVGkLVTVR	1	3	1	IPI00299904.3	S6(Acetyl); K9(Acetyl)	0.0075	0.998	1	1.31747	3	1612.9	-3.45214	81.6974	2
	Low	qFkYGNqLVR	4	1	1	IPI00299904.3	Q1(Deamidated); K3(Acetyl); Q7(Deamidated)	0.0303	0.998	1	0.324054	3	1296.64	-11.2185	83.0665	1
	Low	FIkFqEMK	1	4	1	IPI00299904.3	K3(Acetyl); Q5(Deamidated)	0.2154			0.508287	2	1113.55	-9.28493	54.061	1
IPI00186290.6	Elongation factor 2	14.1462	27.27	3	4	23	65	858	95.277	6.82959
	A2	Sequence	# PSMs	# Proteins	# Protein Groups	Protein Group Accessions	Modifications	ΔCn	q-Value	PEP	XCorr	Charge	MH+ [Da]	ΔM [ppm]	RT [min]	# Missed Cleavages
	Low	IKPVLMMNkmDR	9	3	1	IPI00186290.6	K9(Acetyl); M10(Oxidation)	0.04	0.991	1	0.243834	3	1533.8	5.74153	75.8321	1
	Low	KVEDMMkK	2	3	1	IPI00186290.6	K7(Acetyl)	0	0.998	1	0.396323	1	1050.52	-7.72602	60.771	2
IPI00007074.5	Tyrosyl-tRNA synthetase, cytoplasmic	13.9753	26.33	1	1	12	23	528	59.1061	7.04932
	A2	Sequence	# PSMs	# Proteins	# Protein Groups	Protein Group Accessions	Modifications	ΔCn	q-Value	PEP	XCorr	Charge	MH+ [Da]	ΔM [ppm]	RT [min]	# Missed Cleavages
	Low	LDIRVGkIITVEK	1	1	1	IPI00007074.5	K7(Acetyl)	0	0.998	1	0.0496834	3	1525.93	0.954559	124.119	2
IPI00026087.1	Barrier-to-autointegration factor	13.614	26.97	1	2	3	11	89	10.052	6.0874
	A2	Sequence	# PSMs	# Proteins	# Protein Groups	Protein Group Accessions	Modifications	ΔCn	q-Value	PEP	XCorr	Charge	MH+ [Da]	ΔM [ppm]	RT [min]	# Missed Cleavages
	Low	DTcGANAkQsR	4	1	1	IPI00026087.1	C3(Carbamidomethyl); K8(Acetyl); S10(Acetyl)	0	0.998	1	0.794451	3	1291.55	-13.2882	45.7208	1
IPI00027230.3	Endoplasmin	13.4853	26.03	3	3	25	59	803	92.4113	4.84326
	A2	Sequence	# PSMs	# Proteins	# Protein Groups	Protein Group Accessions	Modifications	ΔCn	q-Value	PEP	XCorr	Charge	MH+ [Da]	ΔM [ppm]	RT [min]	# Missed Cleavages
	Low	ELIsnAsDALDkIR	1	4	2	IPI00414676.6;IPI00027230.3	S4(Acetyl); N5(Deamidated); S7(Acetyl); K12(Acetyl)	0	0.966	1	0.1225	3	1671.85	5.628	97.6222	1
	Low	ETLQQHkLLKVIR	2	1	1	IPI00027230.3	K7(Acetyl)	0	0.996	1	0.1225	3	1647.99	-0.721733	104.355	2
	Low	KTLDMIkK	5	1	1	IPI00027230.3	K7(Acetyl)	0.0303	0.998	1	0.324157	2	1018.6	3.91341	49.9142	2
	Low	kTLDmIK	1	1	1	IPI00027230.3	K1(Acetyl); M5(Oxidation)	0.2857			0.296082	2	906.503	6.77418	48.3276	1
IPI00375380.4	Isoform 2 of 26S proteasome non-ATPase regulatory subunit 13	12.0048	32.8	6	1	7	23	378	42.9151	6.53662
	A2	Sequence	# PSMs	# Proteins	# Protein Groups	Protein Group Accessions	Modifications	ΔCn	q-Value	PEP	XCorr	Charge	MH+ [Da]	ΔM [ppm]	RT [min]	# Missed Cleavages
	Low	kIQLLcLMEMtFtRPAnHR	4	4	1	IPI00375380.4	K1(Acetyl); C6(Carbamidomethyl); T11(Acetyl); T13(Acetyl); N17(Deamidated)	0	0.998	1	0.0403505	2	2486.27	13.1634	130.136	1
IPI00018140.3	Isoform 1 of Heterogeneous nuclear ribonucleoprotein Q	11.9122	27.93	12	2	19	55	623	69.5596	8.5874
	A2	Sequence	# PSMs	# Proteins	# Protein Groups	Protein Group Accessions	Modifications	ΔCn	q-Value	PEP	XCorr	Charge	MH+ [Da]	ΔM [ppm]	RT [min]	# Missed Cleavages
	Low	KADGyNqPDskR	2	7	1	IPI00018140.3	Y5(Acetyl); Q7(Deamidated); S10(Acetyl); K11(Acetyl)	0	0.998	1	0.217685	2	1505.67	-12.1871	69.8091	2
	Low	LmSGkVK	1	10	1	IPI00018140.3	M2(Oxidation); K5(Acetyl)	0	0.998	1	0.0493334	2	820.469	10.9514	94.5514	1
IPI00031836.3	Developmentally-regulated GTP-binding protein 1	11.9071	42.23	1	1	17	40	367	40.5168	8.89502
	A2	Sequence	# PSMs	# Proteins	# Protein Groups	Protein Group Accessions	Modifications	ΔCn	q-Value	PEP	XCorr	Charge	MH+ [Da]	ΔM [ppm]	RT [min]	# Missed Cleavages
	Low	IhkNLIK	3	1	1	IPI00031836.3	H2(Acetyl); K3(Acetyl)	0	0.958	1	0.0497624	1	949.589	6.41225	72.0399	1
IPI00377261.1	Isoform 1 of Far upstream element-binding protein 3	11.7741	31.82	7	1	13	41	572	61.6022	8.38232
	A2	Sequence	# PSMs	# Proteins	# Protein Groups	Protein Group Accessions	Modifications	ΔCn	q-Value	PEP	XCorr	Charge	MH+ [Da]	ΔM [ppm]	RT [min]	# Missed Cleavages
	Low	ItGDAFkVqQAR	2	2	1	IPI00377261.1	T2(Acetyl); K7(Acetyl); Q9(Deamidated)	0	0.998	1	0.401748	3	1418.72	-4.37063	26.2598	1
IPI01011191.1	cDNA FLJ59681, highly similar to Plastin-3	11.0403	30.31	5	3	13	21	617	69.3065	5.8335
	A2	Sequence	# PSMs	# Proteins	# Protein Groups	Protein Group Accessions	Modifications	ΔCn	q-Value	PEP	XCorr	Charge	MH+ [Da]	ΔM [ppm]	RT [min]	# Missed Cleavages
	Low	IkVPVDWSkVNkPPYPK	1	5	1	IPI01011191.1	K2(Acetyl); K9(Acetyl); K12(Acetyl)	0	0.984	1	0.05	3	2121.19	6.34693	54.7888	2
	Low	RytLNVLEDLGDGQkANDDIIVNWVNR	1	4	1	IPI01011191.1	Y2(Acetyl); T3(Acetyl); K15(Acetyl)	0	0.998	1	1.19236	4	3256.59	-11.6209	55.9453	2
	Low	AGKPHLVLGLLWQIIkIGLFADIELsR	1	3	1	IPI01011191.1	K16(Acetyl); S26(Acetyl)	0	0.998	1	0.288313	3	3084.8	-0.766416	66.5002	1
IPI00219568.4	Phosphoglycerate kinase 2	10.6551	32.61	4	1	10	73	417	44.7673	8.54346
	A2	Sequence	# PSMs	# Proteins	# Protein Groups	Protein Group Accessions	Modifications	ΔCn	q-Value	PEP	XCorr	Charge	MH+ [Da]	ΔM [ppm]	RT [min]	# Missed Cleavages
	Low	ALENPVRPFLAILGGAkVADkIqLIK	2	1	1	IPI00219568.4	K17(Acetyl); K21(Acetyl); Q23(Deamidated)	0	0.991	1	0.121834	3	2859.68	4.76768	119.897	2
	Low	GTKALmDEIVkATSK	4	1	1	IPI00219568.4	M6(Oxidation); K11(Acetyl)	0	0.995	1	0.0961765	3	1649.87	-7.71809	97.4362	2
	Low	GkRVImR	1	1	1	IPI00219568.4	K2(Acetyl); M6(Oxidation)	0	0.998	1	0.248333	2	917.542	7.54888	82.034	2
	Low	AHSSMVGVNLPHkASGFLmkK	9	1	1	IPI00219568.4	K13(Acetyl); M19(Oxidation); K20(Acetyl)	0	0.998	1	0.247468	3	2339.23	11.741	18.0391	2
	Low	IVkDImAkAQK	1	1	1	IPI00219568.4	K3(Acetyl); M6(Oxidation); K8(Acetyl)	0	0.998	1	0.05	3	1344.76	6.96141	70.9417	2
IPI00031697.1	Transmembrane protein 109	10.4438	34.98	1	1	9	47	243	26.1936	10.4771
	A2	Sequence	# PSMs	# Proteins	# Protein Groups	Protein Group Accessions	Modifications	ΔCn	q-Value	PEP	XCorr	Charge	MH+ [Da]	ΔM [ppm]	RT [min]	# Missed Cleavages
	Low	HVFkAILmVLVALILLHSALAqSR	6	1	1	IPI00031697.1	K4(Acetyl); M8(Oxidation); Q22(Deamidated)	0	0.964	1	0.05	3	2702.61	11.3476	20.396	1
	Low	MAASSISSPWGkHVFKAILMVLVALILLhSALAQSR	5	1	1	IPI00031697.1	K12(Acetyl); H29(Acetyl)	0	0.998	1	0.248	3	3930.18	-0.515009	180.756	2
IPI00291930.7	Isoform 1 of Clathrin interactor 1	10.4097	13.12	3	1	12	151	625	68.2158	6.41748
	A2	Sequence	# PSMs	# Proteins	# Protein Groups	Protein Group Accessions	Modifications	ΔCn	q-Value	PEP	XCorr	Charge	MH+ [Da]	ΔM [ppm]	RT [min]	# Missed Cleavages
	Low	WDEEWDkNK	1	3	1	IPI00291930.7	K7(Acetyl)	0	0.998	1	0.526996	3	1291.55	-9.06697	46.2993	1
	Low	VYksLLLLAYLIR	1	3	1	IPI00291930.7	K3(Acetyl); S4(Acetyl)	0	0.998	1	0.238448	3	1649.01	5.55498	51.7949	1
IPI00059366.4	Isoform 3 of Core histone macro-H2A.1	10.1694	52.83	7	3	21	63	371	39.4644	9.77393
	A2	Sequence	# PSMs	# Proteins	# Protein Groups	Protein Group Accessions	Modifications	ΔCn	q-Value	PEP	XCorr	Charge	MH+ [Da]	ΔM [ppm]	RT [min]	# Missed Cleavages
	Low	KAkSPSQK	3	4	1	IPI00059366.4	K3(Acetyl)	0	0.998	1	0.836963	2	915.52	-6.31244	42.0733	2
	Low	SKkqGEVSK	7	1	1	IPI00059366.4	K3(Acetyl); Q4(Deamidated)	0	0.998	1	0.491137	2	1033.56	8.69485	54.4324	2
IPI00974484.1	28 kDa protein	10.06	38.22	12	2	11	27	259	28.4685	9.72998
	A2	Sequence	# PSMs	# Proteins	# Protein Groups	Protein Group Accessions	Modifications	ΔCn	q-Value	PEP	XCorr	Charge	MH+ [Da]	ΔM [ppm]	RT [min]	# Missed Cleavages
	Low	IRELtAVVqkR	2	11	1	IPI00974484.1	T5(Acetyl); Q9(Deamidated); K10(Acetyl)	0	0.995	1	0.303441	3	1397.81	-2.20253	61.9511	2
	Low	YkLLGGLAVRR	1	7	1	IPI00974484.1	K2(Acetyl)	0	0.995	1	0.120641	3	1287.8	6.24771	54.4571	2
	Low	HVLLRqGVLGIkVK	2	4	1	IPI00974484.1	Q6(Deamidated); K12(Acetyl)	0	0.998	1	0.0496667	2	1602.99	-11.1391	43.7234	2
IPI00915363.1	40S ribosomal protein S24 isoform d	9.81644	36.33	5	1	14	23	289	32.4099	10.1548
	A2	Sequence	# PSMs	# Proteins	# Protein Groups	Protein Group Accessions	Modifications	ΔCn	q-Value	PEP	XCorr	Charge	MH+ [Da]	ΔM [ppm]	RT [min]	# Missed Cleavages
	Low	kmRELGLGVQALGR	1	1	1	IPI00915363.1	K1(Acetyl); M2(Oxidation)	0	0.998	1	1.79022	3	1585.89	0.424128	63.9933	2
	Low	GTAKAnVGAGkK	1	4	1	IPI00915363.1	N6(Deamidated); K11(Acetyl)	0	0.998	1	0.248333	3	1144.64	9.15568	130.126	2
	Low	HGLYEkK	2	5	1	IPI00915363.1	K6(Acetyl)	0	0.998	1	0.05	2	916.488	-0.55595	90.1483	1
IPI00514053.1	Coatomer subunit delta	9.55104	31.12	3	1	12	27	511	57.1741	6.21436
	A2	Sequence	# PSMs	# Proteins	# Protein Groups	Protein Group Accessions	Modifications	ΔCn	q-Value	PEP	XCorr	Charge	MH+ [Da]	ΔM [ppm]	RT [min]	# Missed Cleavages
	Low	LFTAESLIGLknPEkSFPVNSDVGVLK	5	2	1	IPI00514053.1	K11(Acetyl); N12(Deamidated); K15(Acetyl)	0	0.998	1	0.0490809	3	2987.64	14.2677	73.409	2
IPI01009017.3	cDNA FLJ50585, highly similar to T-complex protein 1 subunit beta	9.44932	28.69	5	3	15	40	474	50.9117	6.80029
	A2	Sequence	# PSMs	# Proteins	# Protein Groups	Protein Group Accessions	Modifications	ΔCn	q-Value	PEP	XCorr	Charge	MH+ [Da]	ΔM [ppm]	RT [min]	# Missed Cleavages
	Low	LkGSGnLEAIhIIkK	4	5	1	IPI01009017.3	K2(Acetyl); N6(Deamidated); H11(Acetyl); K14(Acetyl)	0	0.996	1	0.0390857	2	1748	1.78397	182.502	2
	Low	SLhDALcVLAQTVkDSR	1	5	1	IPI01009017.3	H3(Acetyl); C7(Carbamidomethyl); K14(Acetyl)	0	0.998	1	1.2424	3	1997.03	10.1693	57.8403	1
	Low	KIGVNQPkR	1	5	1	IPI01009017.3	K8(Acetyl)	0	0.998	1	0.348727	2	1081.64	-7.51852	86.472	2
IPI00795292.1	Isoform 3 of Nucleoside diphosphate kinase B	8.92466	37.83	11	2	8	19	267	30.1176	8.92432
	A2	Sequence	# PSMs	# Proteins	# Protein Groups	Protein Group Accessions	Modifications	ΔCn	q-Value	PEP	XCorr	Charge	MH+ [Da]	ΔM [ppm]	RT [min]	# Missed Cleavages
	Low	FEQkGFRLVAMK	1	5	1	IPI00795292.1	K4(Acetyl)	0	0.998	1	0.05	3	1495.8	-5.51604	54.8819	2
IPI00297859.2	Isoform 1 of Histone-lysine N-methyltransferase MLL2	8.88318	9.43	3	1	62	188	5537	593.017	5.57959
	A2	Sequence	# PSMs	# Proteins	# Protein Groups	Protein Group Accessions	Modifications	ΔCn	q-Value	PEP	XCorr	Charge	MH+ [Da]	ΔM [ppm]	RT [min]	# Missed Cleavages
	Low	kVMAQGSIGVAPGMNR	1	2	1	IPI00297859.2	K1(Acetyl)	0	0.962	1	2.4981	3	1657.84	-8.62329	65.7322	1
	Low	LqGtPsNkEDAAAR	2	2	1	IPI00297859.2	Q2(Deamidated); T4(Acetyl); S6(Acetyl); K8(Acetyl)	0	0.991	1	0.05	2	1584.76	3.59841	67.1406	1
	Low	SRIkQGR	1	2	1	IPI00297859.2	K4(Acetyl)	0	0.992	1	0.360826	2	886.521	-0.470865	77.3104	2
	Low	LLLTIqkGsGR	1	2	1	IPI00297859.2	Q6(Deamidated); K7(Acetyl); S9(Acetyl)	0.0395	0.998	1	0.731023	3	1270.75	9.69326	102.678	1
	Low	QRTAkK	3	2	1	IPI00297859.2	K5(Acetyl)	0	0.998	1	0.489878	2	773.465	2.24945	109.938	2
	Low	SRIkqGR	1	2	1	IPI00297859.2	K4(Acetyl); Q5(Deamidated)	0	0.998	1	0.298344	2	887.512	6.53619	84.5213	2
	Low	kPLTPKPKR	2	2	1	IPI00297859.2	K1(Acetyl)	0	0.998	1	0.161058	3	1106.72	13.3513	80.8918	1
	Low	ELPTsqkGDDGPDIADEEsR	2	2	1	IPI00297859.2	S5(Acetyl); Q6(Deamidated); K7(Acetyl); S19(Acetyl)	0	0.998	1	0.1225	3	2286.02	11.7966	40.6282	1
	Low	TAkkAGR	1	2	1	IPI00297859.2	K3(Acetyl); K4(Acetyl)	0	0.998	1	0.1225	2	815.466	-9.63691	73.4589	2
	Low	ITkVMLLkGWR	1	2	1	IPI00297859.2	K3(Acetyl); K8(Acetyl)	0	0.998	1	0.0493334	1	1428.86	12.2801	81.4278	2
	Low	LqGTPsNkEDAAAR	1	2	1	IPI00297859.2	Q2(Deamidated); S6(Acetyl); K8(Acetyl)	0.1233			0.644236	3	1542.76	11.6435	45.6484	1
	Low	kTDRPALHLR	1	2	1	IPI00297859.2	K1(Acetyl)	0.5833			0.0496667	3	1248.73	6.31402	94.4669	1
IPI00005614.6	Isoform Long of Spectrin beta chain, brain 1	8.82071	30.96	4	1	63	202	2364	274.439	5.56689
	A2	Sequence	# PSMs	# Proteins	# Protein Groups	Protein Group Accessions	Modifications	ΔCn	q-Value	PEP	XCorr	Charge	MH+ [Da]	ΔM [ppm]	RT [min]	# Missed Cleavages
	Low	AqQDkLNtR	1	3	1	IPI00005614.6	Q2(Deamidated); K5(Acetyl); T8(Acetyl)	0	0.961	1	0.0496667	1	1158.57	-2.13843	74.3487	1
	Low	QIEAqEkPR	3	3	1	IPI00005614.6	Q5(Deamidated); K7(Acetyl)	0	0.998	1	1.14356	2	1141.58	-2.30503	59.7162	0
	Low	FAtDGEGykPcDPqVIR	2	4	1	IPI00005614.6	T3(Acetyl); Y8(Acetyl); K9(Acetyl); C11(Carbamidomethyl); Q14(Deamidated)	0	0.998	1	0.327942	3	2079.92	-6.77427	49.5788	0
	Low	EGEDmIAEEhFGsEkIRER	1	3	1	IPI00005614.6	M5(Oxidation); H10(Acetyl); S13(Acetyl); K15(Acetyl)	0	0.998	1	0.289103	2	2404.1	12.7114	71.6219	2
	Low	KTFTkWVnsHLAR	1	4	1	IPI00005614.6	K5(Acetyl); N8(Deamidated); S9(Acetyl)	0	0.998	1	0.248333	2	1672.88	-2.24084	107.784	2
	Low	KDALLsALsIQnYHLEcNETkSWIR	10	3	1	IPI00005614.6	S6(Acetyl); S9(Acetyl); N12(Deamidated); C17(Carbamidomethyl); K21(Acetyl)	0	0.998	1	0.248333	3	3116.51	-8.64815	5.36026	2
	Low	LPkPtkGRMR	1	4	1	IPI00005614.6	K3(Acetyl); T5(Acetyl); K6(Acetyl)	0	0.998	1	0.05	2	1309.76	13.0772	44.0846	2
	Low	IqDkhkK	2	3	1	IPI00005614.6	Q2(Deamidated); K4(Acetyl); H5(Acetyl); K6(Acetyl)	0	0.998	1	0.05	2	1023.55	5.79525	83.0955	2
	Low	LQALDtGWNELhkmWENR	1	3	1	IPI00005614.6	T6(Acetyl); H12(Acetyl); K13(Acetyl); M14(Oxidation)	0	0.998	1	0.0497333	2	2383.13	6.72434	83.7329	1
	Low	HVFkLR	1	1	1	IPI00005614.6	K4(Acetyl)	0	0.998	1	0.0496184	2	841.511	7.91029	71.2757	1
	Low	LPkPTkGR	2	4	1	IPI00005614.6	K3(Acetyl); K6(Acetyl)	0	0.998	1	0.0493334	2	980.598	9.15114	99.2203	1
	Low	LLskHR	1	4	1	IPI00005614.6	S3(Acetyl); K4(Acetyl)	0.2857			0.2479	2	837.499	5.66763	109.137	1
IPI00784295.2	Isoform 1 of Heat shock protein HSP 90-alpha	8.80694	29.37	12	1	24	48	732	84.6067	5.021
	A2	Sequence	# PSMs	# Proteins	# Protein Groups	Protein Group Accessions	Modifications	ΔCn	q-Value	PEP	XCorr	Charge	MH+ [Da]	ΔM [ppm]	RT [min]	# Missed Cleavages
	Low	ILkVIR	1	7	2	IPI00784295.2;IPI00414676.6	K3(Acetyl)	0	0.815	1	0.05	1	783.547	2.85495	43.4827	1
	Low	KTkFENLcK	2	3	1	IPI00784295.2	K3(Acetyl); C8(Carbamidomethyl)	0	0.998	1	1.53128	2	1209.62	-10.583	52.9263	2
IPI00019380.1	Nuclear cap-binding protein subunit 1	8.80288	30	2	1	19	49	790	91.7805	6.43018
	A2	Sequence	# PSMs	# Proteins	# Protein Groups	Protein Group Accessions	Modifications	ΔCn	q-Value	PEP	XCorr	Charge	MH+ [Da]	ΔM [ppm]	RT [min]	# Missed Cleavages
	Low	LARqhkR	2	2	1	IPI00019380.1	Q4(Deamidated); H5(Acetyl); K6(Acetyl)	0	0.998	1	0.512165	2	993.556	-2.81758	75.6775	2
	Low	hVLkIQkELEEAK	1	2	1	IPI00019380.1	H1(Acetyl); K4(Acetyl); K7(Acetyl)	0.027	0.998	1	0.359967	3	1690.96	10.5681	16.5095	2
	Low	SkILRLLcTVAR	3	1	1	IPI00019380.1	K2(Acetyl); C8(Carbamidomethyl)	0	0.998	1	0.0496667	3	1471.88	4.05051	106.583	2
IPI00019927.2	26S proteasome non-ATPase regulatory subunit 7	8.52182	44.14	2	2	14	41	324	37.0025	6.771
	A2	Sequence	# PSMs	# Proteins	# Protein Groups	Protein Group Accessions	Modifications	ΔCn	q-Value	PEP	XCorr	Charge	MH+ [Da]	ΔM [ppm]	RT [min]	# Missed Cleavages
	Low	sVVALhNLINnkIANR	4	2	1	IPI00019927.2	S1(Acetyl); H6(Acetyl); N11(Deamidated); K12(Acetyl)	0	0.998	1	0.1225	3	1903.06	12.3071	143.343	1
	Low	LhkNDIAINELmkR	1	2	1	IPI00019927.2	H2(Acetyl); K3(Acetyl); M12(Oxidation); K13(Acetyl)	0	0.998	1	0.05	2	1836.99	12.194	140.807	2
	Low	IGkVGNqK	1	1	1	IPI00019927.2	K3(Acetyl); Q7(Deamidated)	0.2239			1.56138	2	886.493	-7.49014	62.8286	1
IPI00026089.4	Splicing factor 3B subunit 1	8.47006	24.23	1	2	35	154	1304	145.738	7.09326
	A2	Sequence	# PSMs	# Proteins	# Protein Groups	Protein Group Accessions	Modifications	ΔCn	q-Value	PEP	XCorr	Charge	MH+ [Da]	ΔM [ppm]	RT [min]	# Missed Cleavages
	Low	IMkLLLK	2	1	1	IPI00026089.4	K3(Acetyl)	0	0.963	1	0.0487222	1	900.603	8.97638	74.4249	1
	Low	DLLPRLTPILknR	3	1	1	IPI00026089.4	K11(Acetyl); N12(Deamidated)	0	0.986	1	0.122295	3	1591.95	0.738391	102.249	2
	Low	IVLkVVK	4	1	1	IPI00026089.4	K4(Acetyl)	0	0.99	1	0.108407	1	840.586	-7.41868	85.3845	1
	Low	ImkLLLkIK	2	1	1	IPI00026089.4	M2(Oxidation); K3(Acetyl); K7(Acetyl)	0	0.993	1	0.047167	1	1199.79	9.88306	69.1273	2
	Low	TPDPkmNAR	1	1	1	IPI00026089.4	K5(Acetyl); M6(Oxidation)	0	0.995	1	0.742523	2	1087.53	7.91043	46.1896	1
	Low	WDEtPktER	1	1	1	IPI00026089.4	T4(Acetyl); K6(Acetyl); T7(Acetyl)	0	0.998	1	0.84088	3	1287.59	2.66459	66.3261	1
	Low	HLLVkVIDR	2	1	1	IPI00026089.4	K5(Acetyl)	0	0.998	1	0.413455	3	1134.71	8.74004	51.51	1
	Low	LNnkSAK	4	1	1	IPI00026089.4	N3(Deamidated); K4(Acetyl)	0	0.998	1	0.279769	2	817.432	-11.4846	75.7435	1
	Low	HTGIkIVQQIAILMGcAILPhLR	3	1	1	IPI00026089.4	K5(Acetyl); C16(Carbamidomethyl); H21(Acetyl)	0	0.998	1	0.246052	3	2666.54	13.9796	17.6923	1
	Low	LLLKIkNGtPPMR	2	1	1	IPI00026089.4	K6(Acetyl); T9(Acetyl)	0	0.998	1	0.151928	3	1564.95	13.7939	95.7119	2
IPI00465028.7	triosephosphate isomerase isoform 2	8.06897	39.86	4	4	11	16	286	30.7717	5.92236
	A2	Sequence	# PSMs	# Proteins	# Protein Groups	Protein Group Accessions	Modifications	ΔCn	q-Value	PEP	XCorr	Charge	MH+ [Da]	ΔM [ppm]	RT [min]	# Missed Cleavages
	Low	EAGITEKVVFEQTKVIADNVk	1	4	1	IPI00465028.7	K21(Acetyl)	0	0.998	1	1.30868	3	2360.28	4.87081	58.7992	2
IPI00784154.1	60 kDa heat shock protein, mitochondrial	8.03766	51.66	2	2	20	47	573	61.0164	5.87158
	A2	Sequence	# PSMs	# Proteins	# Protein Groups	Protein Group Accessions	Modifications	ΔCn	q-Value	PEP	XCorr	Charge	MH+ [Da]	ΔM [ppm]	RT [min]	# Missed Cleavages
	Low	LkVGLQVVAVK	1	2	1	IPI00784154.1	K2(Acetyl)	0	0.958	1	0.05	1	1195.79	13.4812	122.742	1
	Low	GVmLAVDAVIAELkK	1	1	1	IPI00784154.1	M3(Oxidation); K14(Acetyl)	0	0.998	1	2.18001	4	1614.93	8.30462	65.5659	1
	Low	ISkGANPVEIR	13	1	1	IPI00784154.1	K3(Acetyl)	0	0.998	1	0.843757	2	1225.68	-9.65026	42.9301	1
	Low	EGFEkISKGAnPVEIR	1	1	1	IPI00784154.1	K5(Acetyl); N11(Deamidated)	0.0848			1.50529	3	1816.93	-7.88729	104.498	2
IPI00012772.8	60S ribosomal protein L8	7.91908	28.02	5	1	11	18	257	28.0073	11.0337
	A2	Sequence	# PSMs	# Proteins	# Protein Groups	Protein Group Accessions	Modifications	ΔCn	q-Value	PEP	XCorr	Charge	MH+ [Da]	ΔM [ppm]	RT [min]	# Missed Cleavages
	Low	kVIssANRAVVGVVAGGGR	1	4	1	IPI00012772.8	K1(Acetyl); S4(Acetyl); S5(Acetyl)	0.0495	0.998	1	0.96059	3	1923.1	10.7146	55.4442	2
	Low	VkLPSGSkK	1	3	1	IPI00012772.8	K2(Acetyl); K8(Acetyl)	0.0741			0.248046	2	1027.62	1.307	90.0242	2
IPI01025362.1	11 kDa protein	7.6989	59.18	5	3	5	11	98	11.1121	4.24658
	A2	Sequence	# PSMs	# Proteins	# Protein Groups	Protein Group Accessions	Modifications	ΔCn	q-Value	PEP	XCorr	Charge	MH+ [Da]	ΔM [ppm]	RT [min]	# Missed Cleavages
	Low	HVmtNLGEkLtDEEVDEMIR	2	4	1	IPI01025362.1	M3(Oxidation); T4(Acetyl); K9(Acetyl); T11(Acetyl)	0	0.998	1	0.157251	2	2501.16	4.21756	71.6847	1
IPI00790636.1	HLA-B associated transcript 1	7.63743	30.82	28	1	14	67	425	48.7938	7.07861
	A2	Sequence	# PSMs	# Proteins	# Protein Groups	Protein Group Accessions	Modifications	ΔCn	q-Value	PEP	XCorr	Charge	MH+ [Da]	ΔM [ppm]	RT [min]	# Missed Cleavages
	Low	SLNLkHIK	16	18	1	IPI00790636.1	K5(Acetyl)	0	0.998	1	0.122167	2	994.612	7.17117	134.497	1
IPI00010153.5	60S ribosomal protein L23	7.61423	68.57	4	2	13	28	140	14.8561	10.5063
	A2	Sequence	# PSMs	# Proteins	# Protein Groups	Protein Group Accessions	Modifications	ΔCn	q-Value	PEP	XCorr	Charge	MH+ [Da]	ΔM [ppm]	RT [min]	# Missed Cleavages
	Low	LNRLPAAGVGDmVmATVkK	1	3	1	IPI00010153.5	M12(Oxidation); M14(Oxidation); K18(Acetyl)	0	0.791	1	0.0493334	4	2045.08	-2.17267	81.0034	2
	Low	KGkPELR	3	3	1	IPI00010153.5	K3(Acetyl)	0	0.998	1	0.442653	2	869.531	12.7004	32.2223	1
	Low	NLYIISVKGIkGR	2	4	1	IPI00010153.5	K11(Acetyl)	0.4412			0.191193	2	1502.89	-13.4454	94.1522	2
IPI00645078.1	Ubiquitin-like modifier-activating enzyme 1	7.5352	25.52	3	2	18	59	1058	117.774	5.75732
	A2	Sequence	# PSMs	# Proteins	# Protein Groups	Protein Group Accessions	Modifications	ΔCn	q-Value	PEP	XCorr	Charge	MH+ [Da]	ΔM [ppm]	RT [min]	# Missed Cleavages
	Low	LksDTAAAAVR	1	2	1	IPI00645078.1	K2(Acetyl); S3(Acetyl)	0	0.993	1	0.167797	3	1186.66	12.2005	52.0896	1
	Low	hkSKLIAGK	2	2	1	IPI00645078.1	H1(Acetyl); K2(Acetyl)	0	0.995	1	0.1225	2	1065.64	1.46644	135.361	2
	Low	QLyVLGHEAMkR	1	1	1	IPI00645078.1	Y3(Acetyl); K11(Acetyl)	0	0.998	1	1.58015	3	1528.77	-13.0482	30.9329	1
	Low	DDDSNFHmDFIVAASNLRAENyDIPsADR	2	3	1	IPI00645078.1	M8(Oxidation); Y22(Acetyl); S26(Acetyl)	0	0.998	1	0.115664	3	3398.45	-9.76029	70.7811	1
	Low	GGIVsqVKVPKK	1	1	1	IPI00645078.1	S5(Acetyl); Q6(Deamidated)	0.1944			0.28603	2	1282.76	-10.4565	94.8899	2
IPI00031517.1	DNA replication licensing factor MCM6	7.51947	19.61	1	2	20	47	821	92.8312	5.41455
	A2	Sequence	# PSMs	# Proteins	# Protein Groups	Protein Group Accessions	Modifications	ΔCn	q-Value	PEP	XCorr	Charge	MH+ [Da]	ΔM [ppm]	RT [min]	# Missed Cleavages
	Low	EAFRLLnkSIIR	2	1	1	IPI00031517.1	N7(Deamidated); K8(Acetyl)	0	0.998	1	0.441702	3	1502.89	12.6369	99.7468	2
	Low	EWEkVFEmSQDK	1	1	1	IPI00031517.1	K4(Acetyl); M8(Oxidation)	0	0.998	1	0.248333	2	1613.72	4.67529	33.1205	1
	Low	TFVkDRK	1	1	1	IPI00031517.1	K4(Acetyl)	0	0.998	1	0.247689	2	935.542	11.6075	121.323	2
	Low	IIEkVIHR	1	1	1	IPI00031517.1	K4(Acetyl)	0	0.998	1	0.118834	2	1049.64	-2.30903	82.2258	1
IPI00295857.7	Isoform 1 of Coatomer subunit alpha	7.36341	25.74	2	1	33	69	1224	138.258	7.66455
	A2	Sequence	# PSMs	# Proteins	# Protein Groups	Protein Group Accessions	Modifications	ΔCn	q-Value	PEP	XCorr	Charge	MH+ [Da]	ΔM [ppm]	RT [min]	# Missed Cleavages
	Low	FkLALINRK	2	2	1	IPI00295857.7	K2(Acetyl)	0	0.983	1	0.05	3	1144.72	0.889495	71.514	2
	Low	LKNFktAAtFAR	2	2	1	IPI00295857.7	K5(Acetyl); T6(Acetyl); T9(Acetyl)	0.0139	0.995	1	0.707933	3	1493.8	-4.38927	88.997	2
	Low	NGVPAVGLkLnDLIqR	1	2	1	IPI00295857.7	K9(Acetyl); N11(Deamidated); Q15(Deamidated)	0.0185	0.998	1	2.64803	4	1750.97	-1.32401	65.6026	1
	Low	MMkIAEIR	1	2	1	IPI00295857.7	K3(Acetyl)	0.0323	0.998	1	0.300741	2	1033.56	7.73015	52.9714	1
	Low	TLASVKISkVK	4	2	1	IPI00295857.7	K9(Acetyl)	0	0.998	1	0.247727	2	1215.76	-2.82689	108.831	2
	Low	LALINRkyDEVLhmVR	1	2	1	IPI00295857.7	K7(Acetyl); Y8(Acetyl); H13(Acetyl); M14(Oxidation)	0	0.998	1	0.05	2	2112.13	2.49062	69.882	2
	Low	LERERPAyAVHGNmLHyVkDR	3	2	1	IPI00295857.7	Y8(Acetyl); M14(Oxidation); Y17(Acetyl); K19(Acetyl)	0	0.998	1	0.05	2	2696.37	11.3893	70.2836	2
IPI00015602.1	Mitochondrial import receptor subunit TOM70	6.54985	22.53	2	1	11	31	608	67.412	7.12256
	A2	Sequence	# PSMs	# Proteins	# Protein Groups	Protein Group Accessions	Modifications	ΔCn	q-Value	PEP	XCorr	Charge	MH+ [Da]	ΔM [ppm]	RT [min]	# Missed Cleavages
	Low	AIDmFNkAINLAK	1	2	1	IPI00015602.1	M4(Oxidation); K7(Acetyl)	0	0.998	1	0.805762	2	1506.81	7.90485	55.4847	1
	Low	VIsLkEANVkLR	1	2	1	IPI00015602.1	S3(Acetyl); K5(Acetyl); K10(Acetyl)	0	0.998	1	0.1225	3	1495.87	-11.8834	126.569	2
	Low	nsERktPEGR	1	1	1	IPI00015602.1	N1(Deamidated); S2(Acetyl); K5(Acetyl); T6(Acetyl)	0	0.998	1	0.111569	3	1300.6	-8.01296	54.8281	2
IPI00412105.2	harmonin isoform b3	6.39631	24.14	6	1	20	86	899	101.281	7.50342
	A2	Sequence	# PSMs	# Proteins	# Protein Groups	Protein Group Accessions	Modifications	ΔCn	q-Value	PEP	XCorr	Charge	MH+ [Da]	ΔM [ppm]	RT [min]	# Missed Cleavages
	Low	KPksFGWFYR	1	1	1	IPI00412105.2	K3(Acetyl); S4(Acetyl)	0	0.998	1	1.36476	3	1399.7	-8.58167	27.8574	1
	Low	RkEIAqK	2	6	1	IPI00412105.2	K2(Acetyl); Q6(Deamidated)	0	0.998	1	1.01459	2	915.521	-5.58566	11.981	2
	Low	QELLMQkR	1	6	1	IPI00412105.2	K7(Acetyl)	0.0312	0.998	1	0.620855	2	1087.58	-8.26272	19.9139	1
	Low	LAMESNkILqEQQEmERQR	7	6	1	IPI00412105.2	K7(Acetyl); Q10(Deamidated); M15(Oxidation)	0.0333	0.998	1	0.292557	3	2420.14	-5.21309	93.6466	2
	Low	SkRGnQIhR	3	1	1	IPI00412105.2	K2(Acetyl); N5(Deamidated); H8(Acetyl)	0	0.998	1	0.1225	2	1180.62	2.39872	73.0548	2
IPI00290566.1	T-complex protein 1 subunit alpha	6.37238	41.55	5	2	21	57	556	60.3056	6.11279
	A2	Sequence	# PSMs	# Proteins	# Protein Groups	Protein Group Accessions	Modifications	ΔCn	q-Value	PEP	XCorr	Charge	MH+ [Da]	ΔM [ppm]	RT [min]	# Missed Cleavages
	Low	LGVQVVITDPEkLDQIRQR	2	5	1	IPI00290566.1	K12(Acetyl)	0	0.998	1	0.395886	3	2249.28	10.0171	104.561	2
	Low	AHGRsQmESMLISGYALncVVGSQGMPkR	10	3	1	IPI00290566.1	S5(Acetyl); M7(Oxidation); N18(Deamidated); C19(Carbamidomethyl); K28(Acetyl)	0	0.998	1	0.248333	3	3265.56	11.3466	2.79801	2
IPI00843876.1	Isoform 2 of Transportin-1	6.36976	19.78	9	2	17	43	890	101.244	4.95752
	A2	Sequence	# PSMs	# Proteins	# Protein Groups	Protein Group Accessions	Modifications	ΔCn	q-Value	PEP	XCorr	Charge	MH+ [Da]	ΔM [ppm]	RT [min]	# Missed Cleavages
	Low	HLPkLIPVLVNGMK	1	3	1	IPI00843876.1	K4(Acetyl)	0.5			0.0496667	2	1600.96	-2.56326	39.2151	1
IPI00382869.1	Farnesyl pyrophosphate synthetase like-4 protein (Fragment)	6.28128	17.53	1	1	6	21	348	39.6277	4.98291
	A2	Sequence	# PSMs	# Proteins	# Protein Groups	Protein Group Accessions	Modifications	ΔCn	q-Value	PEP	XCorr	Charge	MH+ [Da]	ΔM [ppm]	RT [min]	# Missed Cleavages
	Low	ENyGqkEAEkVPR	1	1	1	IPI00382869.1	Y3(Acetyl); Q5(Deamidated); K6(Acetyl); K10(Acetyl)	0.0417	0.998	1	0.690734	3	1674.78	-13.0051	61.7093	2
	Low	EVLEYnAIGGkYnRR	2	1	1	IPI00382869.1	N6(Deamidated); K11(Acetyl); N13(Deamidated)	0.0172	0.998	1	0.571667	3	1825.91	1.78525	70.1571	2
IPI00607584.1	Isoform 2 of Myb-binding protein 1A	6.21076	43.54	2	1	57	300	1332	149.274	9.27588
	A2	Sequence	# PSMs	# Proteins	# Protein Groups	Protein Group Accessions	Modifications	ΔCn	q-Value	PEP	XCorr	Charge	MH+ [Da]	ΔM [ppm]	RT [min]	# Missed Cleavages
	Low	LSLVIRSPSLLqSGAkK	1	2	1	IPI00607584.1	Q12(Deamidated); K16(Acetyl)	0	0.721	1	0.0483335	4	1840.09	0.486351	86.2371	2
	Low	KkAqtLR	1	1	1	IPI00607584.1	K2(Acetyl); Q4(Deamidated); T5(Acetyl)	0	0.989	1	0.1225	1	929.548	7.16418	11.0537	2
	Low	KsLGEkPRR	1	2	1	IPI00607584.1	S2(Acetyl); K6(Acetyl)	0	0.993	1	0.248171	1	1154.68	11.4983	73.378	2
	Low	LVnVLkmAASSVkK	2	2	1	IPI00607584.1	N3(Deamidated); K6(Acetyl); M7(Oxidation); K13(Acetyl)	0	0.995	1	0.05	4	1588.88	-8.66414	74.8283	2
	Low	LLGAALPLLtkEQLhLVmQGDVIR	2	2	1	IPI00607584.1	T10(Acetyl); K11(Acetyl); H15(Acetyl); M18(Oxidation)	0	0.995	1	0.05	2	2770.57	5.31143	83.5798	1
	Low	KGVLGksPLsALAR	1	2	1	IPI00607584.1	K6(Acetyl); S7(Acetyl); S10(Acetyl)	0.0408	0.998	1	0.467522	3	1522.92	13.3863	72.2569	2
	Low	QhqkALPkK	1	2	1	IPI00607584.1	H2(Acetyl); Q3(Deamidated); K4(Acetyl); K8(Acetyl)	0	0.998	1	0.248	3	1204.68	11.652	63.7381	2
	Low	SPkLQkK	43	2	1	IPI00607584.1	K3(Acetyl); K6(Acetyl)	0	0.998	1	0.202574	2	912.541	-11.6535	84.0254	2
	Low	DRkLPAIALDLLR	2	2	1	IPI00607584.1	K3(Acetyl)	0	0.998	1	0.1225	3	1535.95	13.0188	150.065	2
	Low	LPkQFkFAPEMDDYVGtFLEGcqDDPER	4	2	1	IPI00607584.1	K3(Acetyl); K6(Acetyl); T17(Acetyl); C22(Carbamidomethyl); Q23(Deamidated)	0	0.998	1	0.1225	3	3459.5	-10.9941	14.3227	2
	Low	LkGAEDksEEGEDnR	1	2	1	IPI00607584.1	K2(Acetyl); K7(Acetyl); S8(Acetyl); N14(Deamidated)	0	0.998	1	0.0493334	2	1803.79	3.65949	125.044	2
IPI00219155.5	60S ribosomal protein L27	6.1867	65.44	1	1	13	61	136	15.7877	10.5649
	A2	Sequence	# PSMs	# Proteins	# Protein Groups	Protein Group Accessions	Modifications	ΔCn	q-Value	PEP	XCorr	Charge	MH+ [Da]	ΔM [ppm]	RT [min]	# Missed Cleavages
	Low	mGkFMKPGK	1	1	1	IPI00219155.5	M1(Oxidation); K3(Acetyl)	0	0.998	1	0.369578	2	1081.56	5.33335	90.7119	1
	Low	YSGRkAVIVK	3	1	1	IPI00219155.5	K5(Acetyl)	0	0.998	1	0.1225	3	1162.71	13.5634	104.021	2
	Low	SKIkSFVK	4	1	1	IPI00219155.5	K4(Acetyl)	0	0.998	1	0.122167	2	978.608	9.50866	151.316	2
IPI00785142.2	cDNA FLJ41124 fis, clone BRACE2014850, highly similar to Small nuclear ribonucleoprotein-associated protein N	6.07419	31.56	7	1	12	46	244	25.0592	11.0483
	A2	Sequence	# PSMs	# Proteins	# Protein Groups	Protein Group Accessions	Modifications	ΔCn	q-Value	PEP	XCorr	Charge	MH+ [Da]	ΔM [ppm]	RT [min]	# Missed Cleavages
	Low	sskMLqHIDYR	1	7	1	IPI00785142.2	S1(Acetyl); S2(Acetyl); K3(Acetyl); Q6(Deamidated)	0	0.998	1	0.90983	3	1504.73	13.6793	5.06482	1
	Low	IkPknAKQPER	1	2	1	IPI00785142.2	K2(Acetyl); K4(Acetyl); N5(Deamidated)	0.2727			0.0795119	3	1393.78	1.11131	90.7476	2
IPI00030179.3	60S ribosomal protein L7	5.85985	48.39	4	1	17	26	248	29.2072	10.6528
	A2	Sequence	# PSMs	# Proteins	# Protein Groups	Protein Group Accessions	Modifications	ΔCn	q-Value	PEP	XCorr	Charge	MH+ [Da]	ΔM [ppm]	RT [min]	# Missed Cleavages
	Low	kVLQLLRLR	1	4	1	IPI00030179.3	K1(Acetyl)	0.0294	0.998	1	1.32394	3	1180.79	-1.69117	66.4041	2
IPI00013296.3	40S ribosomal protein S18	5.83605	38.16	2	1	10	18	152	17.7079	10.9897
	A2	Sequence	# PSMs	# Proteins	# Protein Groups	Protein Group Accessions	Modifications	ΔCn	q-Value	PEP	XCorr	Charge	MH+ [Da]	ΔM [ppm]	RT [min]	# Missed Cleavages
	Low	IAFAItAIkGVGR	1	1	1	IPI00013296.3	T6(Acetyl); K9(Acetyl)	0	0.995	1	0.0494716	1	1400.84	11.9087	80.0225	1
	Low	kIAFAITAIkGVGR	1	1	1	IPI00013296.3	K1(Acetyl); K10(Acetyl)	0	0.998	1	0.293117	3	1528.93	7.70024	92.8999	2
IPI00026781.3	Fatty acid synthase	5.76719	19.28	2	2	41	98	2511	273.254	6.44287
	A2	Sequence	# PSMs	# Proteins	# Protein Groups	Protein Group Accessions	Modifications	ΔCn	q-Value	PEP	XCorr	Charge	MH+ [Da]	ΔM [ppm]	RT [min]	# Missed Cleavages
	Low	qEPLLIGSTkSNMGhPEPASGLAALAK	1	1	1	IPI00026781.3	Q1(Deamidated); K10(Acetyl); H15(Acetyl)	0.0213	0.998	1	1.83879	4	2802.41	-7.71723	52.6559	1
	Low	SGKLkDLSR	10	1	1	IPI00026781.3	K5(Acetyl)	0	0.998	1	0.719966	2	1045.6	2.15782	89.1841	2
	Low	GVQkLVLTSRSGIR	1	1	1	IPI00026781.3	K4(Acetyl)	0.0351	0.998	1	0.546557	2	1555.95	14.2643	105.727	2
	Low	TGYQAkQVRR	2	1	1	IPI00026781.3	K6(Acetyl)	0	0.998	1	0.343553	3	1248.66	-12.9994	95.8822	2
	Low	HIGkVVVqVLAEEPEAVLkGAkPK	2	1	1	IPI00026781.3	K4(Acetyl); Q8(Deamidated); K19(Acetyl); K22(Acetyl)	0	0.998	1	0.248333	2	2666.49	-9.02129	66.9766	2
	Low	EPkPRsAR	1	1	1	IPI00026781.3	K3(Acetyl); S6(Acetyl)	0.2119			0.926646	2	1024.55	-7.82156	68.2868	1
IPI00956559.1	eukaryotic translation initiation factor 4 gamma 1 isoform 6	5.74093	21.05	11	1	34	75	1606	176.128	5.33838
	A2	Sequence	# PSMs	# Proteins	# Protein Groups	Protein Group Accessions	Modifications	ΔCn	q-Value	PEP	XCorr	Charge	MH+ [Da]	ΔM [ppm]	RT [min]	# Missed Cleavages
	Low	AEKAWKPsskR	3	11	1	IPI00956559.1	S8(Acetyl); S9(Acetyl); K10(Acetyl)	0	0.996	1	0.0496667	1	1413.75	-0.964746	79.6348	2
	Low	GVALkSVTAFFK	1	11	1	IPI00956559.1	K5(Acetyl)	0	0.998	1	2.07347	3	1309.74	-12.5489	24.5242	1
	Low	QLEKLLkEGSSNQR	2	11	1	IPI00956559.1	K7(Acetyl)	0	0.998	1	1.95245	4	1671.91	6.41924	27.1607	2
	Low	DDDEVFEKkQK	2	11	1	IPI00956559.1	K9(Acetyl)	0	0.998	1	0.959228	2	1422.67	-3.72898	41.4639	2
	Low	LLkEGssNqR	2	11	1	IPI00956559.1	K3(Acetyl); S6(Acetyl); S7(Acetyl); Q9(Deamidated)	0	0.998	1	0.05	1	1258.64	9.03488	76.663	1
	Low	EDKIHNAENIqPGEqkYEYK	1	11	1	IPI00956559.1	Q11(Deamidated); Q15(Deamidated); K16(Acetyl)	0.0824			0.778749	3	2477.17	9.36057	56.7692	2
IPI00019359.4	Keratin, type I cytoskeletal 9	5.61548	23.76	1	1	12	17	623	62.0268	5.23682
	A2	Sequence	# PSMs	# Proteins	# Protein Groups	Protein Group Accessions	Modifications	ΔCn	q-Value	PEP	XCorr	Charge	MH+ [Da]	ΔM [ppm]	RT [min]	# Missed Cleavages
	Low	qEYEqLIAkNR	2	1	1	IPI00019359.4	Q1(Deamidated); Q5(Deamidated); K9(Acetyl)	0	0.998	1	0.895911	3	1435.7	-5.21077	45.9232	1
IPI00647674.1	Ribosomal protein L11	5.60723	43.1	4	1	8	17	174	19.9386	9.74463
	A2	Sequence	# PSMs	# Proteins	# Protein Groups	Protein Group Accessions	Modifications	ΔCn	q-Value	PEP	XCorr	Charge	MH+ [Da]	ΔM [ppm]	RT [min]	# Missed Cleavages
	Low	WFqqkVkLIYLK	1	1	1	IPI00647674.1	Q3(Deamidated); Q4(Deamidated); K5(Acetyl); K7(Acetyl)	0.5833			0.0496667	2	1679.96	10.0752	161.272	2
IPI00921414.1	Chaperonin Cpn60/TCP-1 family protein	5.58484	28.4	5	1	12	33	493	53.102	7.98682
	A2	Sequence	# PSMs	# Proteins	# Protein Groups	Protein Group Accessions	Modifications	ΔCn	q-Value	PEP	XCorr	Charge	MH+ [Da]	ΔM [ppm]	RT [min]	# Missed Cleavages
	Low	LLQKGIHPTIISESFqkALEK	5	4	1	IPI00921414.1	Q16(Deamidated); K17(Acetyl)	0	0.996	1	0.0496667	3	2423.37	6.03807	76.1227	2
	Low	KtGcNVLLIqksILR	4	5	1	IPI00921414.1	T2(Acetyl); C4(Carbamidomethyl); Q10(Deamidated); K11(Acetyl); S12(Acetyl)	0	0.998	1	0.196958	2	1870.03	-9.62134	62.1401	2
	Low	DkPAQIR	1	3	1	IPI00921414.1	K2(Acetyl)	0	0.998	1	0.0480398	2	869.496	13.3477	79.9049	0
IPI00604620.3	Nucleolin	5.54241	36.62	4	1	35	109	710	76.5684	4.70361
	A2	Sequence	# PSMs	# Proteins	# Protein Groups	Protein Group Accessions	Modifications	ΔCn	q-Value	PEP	XCorr	Charge	MH+ [Da]	ΔM [ppm]	RT [min]	# Missed Cleavages
	Low	MVkLAkAGK	1	3	1	IPI00604620.3	K3(Acetyl); K6(Acetyl)	0.0236	0.998	1	1.23793	2	1029.61	-2.3565	71.369	2
	Low	DGkSkGIAYIEFK	1	2	1	IPI00604620.3	K3(Acetyl); K5(Acetyl)	0	0.998	1	0.301064	2	1539.8	-4.79288	30.7643	2
	Low	NQGDPkK	2	3	1	IPI00604620.3	K6(Acetyl)	0.04	0.998	1	0.244362	2	828.421	0.0999995	16.2242	1
	Low	qkAAPEAK	4	2	1	IPI00604620.3	Q1(Deamidated); K2(Acetyl)	0	0.998	1	0.241816	2	885.457	-12.1017	73.5719	1
	Low	kAAKVVPVK	1	2	1	IPI00604620.3	K1(Acetyl)	0.7895			0.0416275	2	981.66	14.2689	56.8874	2
IPI00018931.6	Vacuolar protein sorting-associated protein 35	5.52576	26.38	2	2	20	47	796	91.6489	5.49072
	A2	Sequence	# PSMs	# Proteins	# Protein Groups	Protein Group Accessions	Modifications	ΔCn	q-Value	PEP	XCorr	Charge	MH+ [Da]	ΔM [ppm]	RT [min]	# Missed Cleavages
	Low	LLkIPVDTYNnILTVLKLK	3	2	1	IPI00018931.6	K3(Acetyl); N11(Deamidated)	0	0.964	1	0.0493334	3	2241.35	3.1203	67.5102	2
	Low	NkLmDALK	2	1	1	IPI00018931.6	K2(Acetyl); M4(Oxidation)	0.0488	0.996	1	0.388117	2	990.536	6.91733	41.0715	1
	Low	AcAELhQNVNVkNIIIALIDR	1	2	1	IPI00018931.6	C2(Carbamidomethyl); H6(Acetyl); K12(Acetyl)	0.0316	0.998	1	1.53207	4	2488.36	9.89409	51.7406	1
	Low	VQSFQMkRcLDK	3	1	1	IPI00018931.6	K7(Acetyl); C9(Carbamidomethyl)	0	0.998	1	1.33334	3	1581.76	-14.4558	49.043	2
	Low	kcqKIFSFAHqTISALIK	2	2	1	IPI00018931.6	K1(Acetyl); C2(Carbamidomethyl); Q3(Deamidated); Q11(Deamidated)	0	0.998	1	0.245	2	2164.16	3.99094	34.9678	2
	Low	LLkkPDqGR	1	2	1	IPI00018931.6	K3(Acetyl); K4(Acetyl); Q7(Deamidated)	0	0.998	1	0.05	2	1139.65	6.69191	123.127	1
IPI00644037.1	cDNA FLJ36768 fis, clone ADIPS1000064, highly similar to Synaptic glycoprotein SC2	5.40418	29.41	2	1	9	23	323	37.4425	9.40771
	A2	Sequence	# PSMs	# Proteins	# Protein Groups	Protein Group Accessions	Modifications	ΔCn	q-Value	PEP	XCorr	Charge	MH+ [Da]	ΔM [ppm]	RT [min]	# Missed Cleavages
	Low	mILQETkAAcGIPAIPhcSR	1	1	1	IPI00644037.1	M1(Oxidation); K7(Acetyl); C10(Carbamidomethyl); H17(Acetyl); C18(Carbamidomethyl)	0	0.998	1	0.248333	3	2353.14	-2.57674	163.416	1
IPI00298961.3	Exportin-1	5.3505	26.8	3	2	26	79	1071	123.306	6.06201
	A2	Sequence	# PSMs	# Proteins	# Protein Groups	Protein Group Accessions	Modifications	ΔCn	q-Value	PEP	XCorr	Charge	MH+ [Da]	ΔM [ppm]	RT [min]	# Missed Cleavages
	Low	VYIGkLnMILVQILK	4	2	1	IPI00298961.3	K5(Acetyl); N7(Deamidated)	0	0.953	1	0.118834	3	1788.07	-1.6125	134.378	1
	Low	QLGsILktNVR	1	1	1	IPI00298961.3	S4(Acetyl); K7(Acetyl); T8(Acetyl)	0	0.985	1	0.1225	3	1354.78	5.75057	94.5221	1
	Low	qADEEkHkR	2	1	1	IPI00298961.3	Q1(Deamidated); K6(Acetyl); K8(Acetyl)	0	0.998	1	1.41579	3	1225.59	9.71672	38.2801	2
	Low	TRWkILPR	1	3	1	IPI00298961.3	K4(Acetyl)	0	0.998	1	0.369834	3	1111.67	-7.1373	68.5771	2
IPI00843975.1	Ezrin	5.23684	34.98	7	2	23	53	586	69.3697	6.26514
	A2	Sequence	# PSMs	# Proteins	# Protein Groups	Protein Group Accessions	Modifications	ΔCn	q-Value	PEP	XCorr	Charge	MH+ [Da]	ΔM [ppm]	RT [min]	# Missed Cleavages
	Low	MPkPInVR	1	4	1	IPI00843975.1	K3(Acetyl); N6(Deamidated)	0	0.996	1	0.118686	2	997.543	-7.03427	73.0263	0
	Low	QLLTLsSELSqARDENkR	1	2	1	IPI00843975.1	S6(Acetyl); Q11(Deamidated); K17(Acetyl)	0.031	0.998	1	2.81252	4	2173.1	-5.65854	74.9676	2
	Low	qQLETEkKR	3	2	1	IPI00843975.1	Q1(Deamidated); K7(Acetyl)	0.0303	0.998	1	1.59632	2	1202.62	-11.7507	37.6291	2
	Low	kPDTIEVQqMKAqAR	1	5	1	IPI00843975.1	K1(Acetyl); Q9(Deamidated); Q13(Deamidated)	0	0.998	1	1.36496	3	1786.92	9.30042	38.2078	1
	Low	QLFDQVVktIGLR	2	2	1	IPI00843975.1	K8(Acetyl); T9(Acetyl)	0.0087	0.998	1	1.13667	3	1600.92	10.8303	34.6624	1
	Low	AkEAQDDLVKTK	1	2	1	IPI00843975.1	K2(Acetyl)	0.5			1.30946	2	1387.74	-4.36997	56.4896	2
	Low	GFPTWLkLDK	1	1	1	IPI00843975.1	K7(Acetyl)	0.1967			0.49386	3	1246.67	-11.4705	52.5408	1
	Low	EEkhQkqLER	2	5	1	IPI00843975.1	K3(Acetyl); H4(Acetyl); K6(Acetyl); Q7(Deamidated)	0.52			0.1225	3	1451.73	10.9986	62.8107	2
IPI00220834.8	X-ray repair cross-complementing protein 5	4.81302	19.95	1	1	17	39	732	82.6523	5.80811
	A2	Sequence	# PSMs	# Proteins	# Protein Groups	Protein Group Accessions	Modifications	ΔCn	q-Value	PEP	XCorr	Charge	MH+ [Da]	ΔM [ppm]	RT [min]	# Missed Cleavages
	Low	TLkKEDIQK	2	1	1	IPI00220834.8	K3(Acetyl)	0	0.995	1	0.118591	3	1144.65	-7.68327	138.539	2
	Low	IKTLFPLIEAkK	2	1	1	IPI00220834.8	K11(Acetyl)	0	0.998	1	0.838998	2	1442.9	-0.215922	67.1963	2
	Low	LcVFkkIER	3	1	1	IPI00220834.8	C2(Carbamidomethyl); K5(Acetyl); K6(Acetyl)	0	0.998	1	0.165769	3	1276.72	12.2547	91.0798	2
IPI00827920.1	Isoform 1 of Extended synaptotagmin-2	4.80944	26.71	4	1	29	78	921	102.294	9.26123
	A2	Sequence	# PSMs	# Proteins	# Protein Groups	Protein Group Accessions	Modifications	ΔCn	q-Value	PEP	XCorr	Charge	MH+ [Da]	ΔM [ppm]	RT [min]	# Missed Cleavages
	Low	ITVPLVsEVqIAqLRFPVPkGVLR	2	3	1	IPI00827920.1	S7(Acetyl); Q10(Deamidated); Q13(Deamidated); K20(Acetyl)	0	0.995	1	0.05	2	2745.61	5.65554	73.9793	2
	Low	GLVkGksDPYGIIR	1	3	1	IPI00827920.1	K4(Acetyl); K6(Acetyl); S7(Acetyl)	0	0.998	1	1.17503	3	1628.88	-10.6646	100.697	2
	Low	IALRVLhLEkR	2	4	1	IPI00827920.1	H7(Acetyl); K10(Acetyl)	0.0333	0.998	1	0.291577	2	1431.86	-12.9215	91.9596	2
	Low	GkLHLR	9	3	1	IPI00827920.1	K2(Acetyl)	0	0.998	1	0.246631	2	765.479	8.04369	166.25	1
	Low	THVSkK	5	4	1	IPI00827920.1	K5(Acetyl)	0	0.998	1	0.240293	1	741.418	-10.0045	84.473	1
	Low	SRGLkALR	2	3	1	IPI00827920.1	K5(Acetyl)	0	0.998	1	0.1225	2	942.591	7.2755	168.652	2
	Low	ITVPLVSEVqIAQLRFPVPkGVLR	1	3	1	IPI00827920.1	Q10(Deamidated); K20(Acetyl)	0	0.998	1	0.0494982	2	2702.63	12.9545	71.5462	2
	Low	FQLsnSGPNSTIKMkIALR	1	4	1	IPI00827920.1	S4(Acetyl); N5(Deamidated); K15(Acetyl)	0.0632			0.888032	3	2190.16	0.877752	112.328	2
IPI00179964.5	Isoform 1 of Polypyrimidine tract-binding protein 1	4.76806	29.19	4	1	20	44	531	57.1856	9.17334
	A2	Sequence	# PSMs	# Proteins	# Protein Groups	Protein Group Accessions	Modifications	ΔCn	q-Value	PEP	XCorr	Charge	MH+ [Da]	ΔM [ppm]	RT [min]	# Missed Cleavages
	Low	LPIDVTEGEVISLGLPFGkVTnLLMLK	1	3	1	IPI00179964.5	K19(Acetyl); N22(Deamidated)	0.52			0.1225	3	2939.67	11.1258	22.2591	1
IPI00299608.3	Isoform 1 of 26S proteasome non-ATPase regulatory subunit 1	4.69345	27.6	3	1	19	32	953	105.769	5.38916
	A2	Sequence	# PSMs	# Proteins	# Protein Groups	Protein Group Accessions	Modifications	ΔCn	q-Value	PEP	XCorr	Charge	MH+ [Da]	ΔM [ppm]	RT [min]	# Missed Cleavages
	Low	mIkILSGEMAIELhLQFLIRNNNTDLMILK	3	2	1	IPI00299608.3	M1(Oxidation); K3(Acetyl); H14(Acetyl)	0	0.998	1	0.248333	3	3611.97	9.70173	163.939	2
	Low	sGMYTVAMAYcGsGNNkAIRR	1	3	1	IPI00299608.3	S1(Acetyl); C11(Carbamidomethyl); S13(Acetyl); K17(Acetyl)	0.04	0.998	1	0.243501	3	2433.09	-9.31752	101.646	2
IPI00009342.1	Ras GTPase-activating-like protein IQGAP1	4.54456	22.39	3	1	39	153	1657	189.134	6.48096
	A2	Sequence	# PSMs	# Proteins	# Protein Groups	Protein Group Accessions	Modifications	ΔCn	q-Value	PEP	XCorr	Charge	MH+ [Da]	ΔM [ppm]	RT [min]	# Missed Cleavages
	Low	DEVVkIqSLAR	12	1	1	IPI00009342.1	K5(Acetyl); Q7(Deamidated)	0	0.964	1	0.0496667	3	1300.72	7.49689	109.249	1
	Low	VDQIQEIVTGNPTVIkmVVsFnRGAR	1	1	1	IPI00009342.1	K16(Acetyl); M17(Oxidation); S20(Acetyl); N22(Deamidated)	0	0.998	1	1.08116	3	2972.56	2.54213	57.5937	2
	Low	KISLkYTAAR	1	1	1	IPI00009342.1	K5(Acetyl)	0	0.998	1	0.941006	3	1192.7	-4.38222	30.6611	2
	Low	QLLsDKQQkR	2	1	1	IPI00009342.1	S4(Acetyl); K9(Acetyl)	0	0.998	1	0.558836	3	1327.73	0.40768	64.2519	2
	Low	MHQARkR	1	1	1	IPI00009342.1	K6(Acetyl)	0	0.998	1	0.1225	1	968.517	-3.88069	131.694	2
	Low	SRMnFLkK	1	1	1	IPI00009342.1	N4(Deamidated); K7(Acetyl)	0	0.998	1	0.111639	3	1066.58	7.25116	98.6234	2
	Low	KLAVGDnnsk	1	1	1	IPI00009342.1	N7(Deamidated); N8(Deamidated); S9(Acetyl); K10(Acetyl)	0	0.998	1	0.101408	1	1131.55	-5.18425	73.8296	1
	Low	tILLNTkRLIVDVIR	1	1	1	IPI00009342.1	T1(Acetyl); K7(Acetyl)	0.2727			0.804919	5	1851.16	11.8838	42.3019	2
IPI00013949.1	Small glutamine-rich tetratricopeptide repeat-containing protein alpha	4.52049	13.42	2	1	4	35	313	34.0417	4.86865
	A2	Sequence	# PSMs	# Proteins	# Protein Groups	Protein Group Accessions	Modifications	ΔCn	q-Value	PEP	XCorr	Charge	MH+ [Da]	ΔM [ppm]	RT [min]	# Missed Cleavages
	Low	snLkIAELkLR	3	2	1	IPI00013949.1	S1(Acetyl); N2(Deamidated); K4(Acetyl); K9(Acetyl)	0	0.995	1	0.1225	3	1411.82	4.78672	104.449	2
IPI00880052.1	Isoform 2 of CCR4-NOT transcription complex subunit 1	4.47417	19.57	5	1	38	103	2371	266.211	7.04932
	A2	Sequence	# PSMs	# Proteins	# Protein Groups	Protein Group Accessions	Modifications	ΔCn	q-Value	PEP	XCorr	Charge	MH+ [Da]	ΔM [ppm]	RT [min]	# Missed Cleavages
	Low	kPFGSK	1	3	1	IPI00880052.1	K1(Acetyl)	0	0.956	1	0.0496667	2	705.4	9.7145	103.809	0
	Low	TAVEkAGPEMDKR	2	3	1	IPI00880052.1	K5(Acetyl)	0	0.995	1	1.43932	2	1473.73	-2.28829	62.0537	2
	Low	LIALLVkHSGEATNTVTkInLLnK	4	4	1	IPI00880052.1	K7(Acetyl); K18(Acetyl); N20(Deamidated); N23(Deamidated)	0	0.995	1	0.05	2	2676.54	7.03658	85.674	2
	Low	FkDSTIkR	3	3	1	IPI00880052.1	K2(Acetyl); K7(Acetyl)	0	0.998	1	0.05	3	1078.6	10.8316	85.6582	2
	Low	INLLNkVLGIVVGVLLQDhDVR	1	4	1	IPI00880052.1	K6(Acetyl); H19(Acetyl)	0	0.998	1	0.05	2	2511.5	12.259	83.7114	1
	Low	kDLDsYLkTR	1	5	1	IPI00880052.1	K1(Acetyl); S5(Acetyl); K8(Acetyl)	0.1869			0.86845	2	1364.72	9.97977	48.8772	2
IPI00982472.1	Transaldolase	4.3483	25.47	2	1	11	27	318	35.3065	8.96826
	A2	Sequence	# PSMs	# Proteins	# Protein Groups	Protein Group Accessions	Modifications	ΔCn	q-Value	PEP	XCorr	Charge	MH+ [Da]	ΔM [ppm]	RT [min]	# Missed Cleavages
	Low	EAGISkDR	3	2	1	IPI00982472.1	K6(Acetyl)	0.0161	0.998	1	1.21669	2	917.479	10.7108	30.951	1
	Low	LLGELLQDNAKLVPVLSAkPkPVTWK	5	1	1	IPI00982472.1	K19(Acetyl); K21(Acetyl)	0	0.998	1	0.0493334	2	2941.75	14.1265	75.9191	1
IPI00187140.1	Putative 40S ribosomal protein S26-like 1	4.34672	46.09	3	1	5	13	115	12.994	10.5356
	A2	Sequence	# PSMs	# Proteins	# Protein Groups	Protein Group Accessions	Modifications	ΔCn	q-Value	PEP	XCorr	Charge	MH+ [Da]	ΔM [ppm]	RT [min]	# Missed Cleavages
	Low	nnSHAKkGR	7	1	1	IPI00187140.1	N1(Deamidated); N2(Deamidated); K7(Acetyl)	0	0.998	1	0.538545	2	1055.54	11.7832	52.7573	2
IPI00289776.4	probable E3 ubiquitin-protein ligase MYCBP2	4.32761	23.51	2	1	102	339	4678	513.309	7.02002
	A2	Sequence	# PSMs	# Proteins	# Protein Groups	Protein Group Accessions	Modifications	ΔCn	q-Value	PEP	XCorr	Charge	MH+ [Da]	ΔM [ppm]	RT [min]	# Missed Cleavages
	Low	SKSkVK	9	2	1	IPI00289776.4	K4(Acetyl)	0	0.98	1	0.182668	1	718.438	-10.1884	133.103	2
	Low	qSKPYkPkKIIK	2	2	1	IPI00289776.4	Q1(Deamidated); K6(Acetyl); K8(Acetyl)	0	0.995	1	0.0464982	3	1542.92	-1.69977	116.679	2
	Low	SHPAQLkhkR	2	1	1	IPI00289776.4	K7(Acetyl); H8(Acetyl); K9(Acetyl)	0	0.998	1	0.359578	3	1327.73	6.07496	153.492	2
	Low	GEShWWmkGSTPTQISEIIIkLIK	4	2	1	IPI00289776.4	H4(Acetyl); M7(Oxidation); K8(Acetyl); K21(Acetyl)	0	0.998	1	0.248333	3	2924.54	7.02222	11.1998	2
	Low	EcEkENKK	2	1	1	IPI00289776.4	C2(Carbamidomethyl); K4(Acetyl)	0	0.998	1	0.248026	1	1106.51	-1.15006	74.9871	2
	Low	RkPMQVK	1	2	1	IPI00289776.4	K2(Acetyl)	0	0.998	1	0.248	2	928.542	2.80942	51.2796	1
	Low	tkLDPPRER	1	2	1	IPI00289776.4	T1(Acetyl); K2(Acetyl)	0	0.998	1	0.247667	3	1195.65	6.77905	123.23	2
	Low	KILNkK	2	2	1	IPI00289776.4	K5(Acetyl)	0	0.998	1	0.247519	1	785.528	5.00812	70.4714	2
	Low	RkPMqVktPR	1	2	1	IPI00289776.4	K2(Acetyl); Q5(Deamidated); K7(Acetyl); T8(Acetyl)	0	0.998	1	0.1225	3	1367.76	6.76884	81.3672	2
	Low	DGQQkQMPMcDNHDDGEtAAIILcNVcGNLcTDcDR	2	2	1	IPI00289776.4	K5(Acetyl); C10(Carbamidomethyl); T18(Acetyl); C24(Carbamidomethyl); C27(Carbamidomethyl); C31(Carbamidomethyl); C34(Carbamidomethyl)	0	0.998	1	0.117334	3	4295.7	-5.86843	189.281	1
	Low	IQIQDWFSNGIkkAALmhK	1	2	1	IPI00289776.4	K12(Acetyl); K13(Acetyl); M17(Oxidation); H18(Acetyl)	0	0.998	1	0.0383831	3	2370.21	-6.48843	94.1692	2
	Low	TANGkIYYTGKYqSLGIK	1	2	1	IPI00289776.4	K5(Acetyl); Q13(Deamidated)	0.0551			1.20256	4	2048.08	6.9308	83.1916	2
	Low	SLkPDGRMSRTTADqK	1	2	1	IPI00289776.4	K3(Acetyl); Q15(Deamidated)	0.064			1.17482	4	1833.91	-3.22669	83.4006	2
	Low	MSLQQDQAKkPqR	1	2	1	IPI00289776.4	K10(Acetyl); Q12(Deamidated)	0.1333			0.647526	3	1600.81	-0.794363	29.0702	1
IPI00294840.6	Absent in melanoma 1 protein	4.24958	17.59	2	1	31	146	1723	188.558	5.85889
	A2	Sequence	# PSMs	# Proteins	# Protein Groups	Protein Group Accessions	Modifications	ΔCn	q-Value	PEP	XCorr	Charge	MH+ [Da]	ΔM [ppm]	RT [min]	# Missed Cleavages
	Low	LkPnLVLDIK	12	2	1	IPI00294840.6	K2(Acetyl); N4(Deamidated)	0	0.923	1	0.05	3	1195.73	2.19251	143.699	0
	Low	ISLFENkR	1	1	1	IPI00294840.6	K7(Acetyl)	0.0145	0.998	1	0.684735	2	1048.59	6.67813	91.7785	1
	Low	qmDSAVcmPMkR	1	1	1	IPI00294840.6	Q1(Deamidated); M2(Oxidation); C7(Carbamidomethyl); M8(Oxidation); K11(Acetyl)	0	0.998	1	0.370834	2	1528.61	-12.2823	32.3902	1
	Low	kAKEMEQPEK	2	1	1	IPI00294840.6	K1(Acetyl)	0	0.998	1	0.245834	2	1259.64	9.3733	32.7901	2
	Low	IYSkLkPNLVLDIkGGTqYDQNHIILNTVSK	10	2	1	IPI00294840.6	K4(Acetyl); K6(Acetyl); K14(Acetyl); Q18(Deamidated)	0	0.998	1	0.05	3	3640.01	13.3108	63.7167	2
IPI00657775.2	Isoform 2 of Kinesin-like protein KIF21B	4.16012	25.06	5	1	44	118	1624	181.157	7.28369
	A2	Sequence	# PSMs	# Proteins	# Protein Groups	Protein Group Accessions	Modifications	ΔCn	q-Value	PEP	XCorr	Charge	MH+ [Da]	ΔM [ppm]	RT [min]	# Missed Cleavages
	Low	ENAMLQkEnGALR	6	5	1	IPI00657775.2	K7(Acetyl); N9(Deamidated)	0.016	0.953	1	1.844	3	1516.74	-1.15082	31.8952	1
	Low	LILLqNkIR	4	5	1	IPI00657775.2	Q5(Deamidated); K7(Acetyl)	0	0.973	1	0.166482	3	1153.73	-0.997752	74.0244	1
	Low	LQQENsEETDENEAEEEEEERDEsGcEEEEGR	2	5	1	IPI00657775.2	S6(Acetyl); S24(Acetyl); C26(Carbamidomethyl)	0	0.993	1	0.122167	3	3927.47	-3.99777	63.1276	1
	Low	ALEsqk	1	5	1	IPI00657775.2	S4(Acetyl); Q5(Deamidated); K6(Acetyl)	0	0.995	1	0.1225	2	760.378	6.90943	69.5768	0
	Low	FkSEPkLSAqmK	3	4	1	IPI00657775.2	K2(Acetyl); K6(Acetyl); Q10(Deamidated); M11(Oxidation)	0	0.998	1	1.02789	3	1494.75	-0.519202	98.5312	2
	Low	RVLAIkGR	1	3	1	IPI00657775.2	K6(Acetyl)	0	0.998	1	0.0493334	2	954.634	14.139	26.5703	2
	Low	LQAAQkEhAR	1	5	1	IPI00657775.2	K6(Acetyl); H8(Acetyl)	0.0571			0.655762	3	1235.66	8.80219	62.6707	1
	Low	HQYEEkLILLqNKIR	1	5	1	IPI00657775.2	K6(Acetyl); Q11(Deamidated)	0.5833			0.0496667	2	1968.11	8.62334	55.0675	2
IPI00419880.6	40S ribosomal protein S3a	4.14785	53.79	9	1	16	52	264	29.9257	9.72998
	A2	Sequence	# PSMs	# Proteins	# Protein Groups	Protein Group Accessions	Modifications	ΔCn	q-Value	PEP	XCorr	Charge	MH+ [Da]	ΔM [ppm]	RT [min]	# Missed Cleavages
	Low	LItEDVQGkNcLTNFhGmDLTR	1	7	1	IPI00419880.6	T3(Acetyl); K9(Acetyl); C11(Carbamidomethyl); H16(Acetyl); M18(Oxidation)	0	0.989	1	0.0495372	2	2704.27	-1.47772	82.1708	1
	Low	kkMMEImTR	1	8	1	IPI00419880.6	K1(Acetyl); K2(Acetyl); M7(Oxidation)	0	0.998	1	0.368834	3	1267.6	-13.2686	56.5032	2
IPI00883639.1	Similar to Leucine-rich repeat-containing protein 37B precursor	4.09499	28.89	1	1	4	12	90	10.0953	10.4331
	A2	Sequence	# PSMs	# Proteins	# Protein Groups	Protein Group Accessions	Modifications	ΔCn	q-Value	PEP	XCorr	Charge	MH+ [Da]	ΔM [ppm]	RT [min]	# Missed Cleavages
	Low	SqFLRQkR	1	1	1	IPI00883639.1	Q2(Deamidated); K7(Acetyl)	0	0.998	1	0.244185	2	1105.63	13.5272	96.3581	2
IPI00022745.1	Diphosphomevalonate decarboxylase	4.07725	15.25	2	1	6	13	400	43.3772	7.2251
	A2	Sequence	# PSMs	# Proteins	# Protein Groups	Protein Group Accessions	Modifications	ΔCn	q-Value	PEP	XCorr	Charge	MH+ [Da]	ΔM [ppm]	RT [min]	# Missed Cleavages
	Low	VLILVVSAEkK	1	2	1	IPI00022745.1	K10(Acetyl)	0	0.995	1	0.116523	3	1240.79	3.88965	13.6339	1
IPI00022774.3	Transitional endoplasmic reticulum ATPase	3.9656	33	1	1	28	84	806	89.2657	5.26221
	A2	Sequence	# PSMs	# Proteins	# Protein Groups	Protein Group Accessions	Modifications	ΔCn	q-Value	PEP	XCorr	Charge	MH+ [Da]	ΔM [ppm]	RT [min]	# Missed Cleavages
	Low	SRVAILkANLR	1	1	1	IPI00022774.3	K7(Acetyl)	0	0.996	1	0.115959	3	1282.78	-11.0164	105.068	2
	Low	EkthGEVERR	2	1	1	IPI00022774.3	K2(Acetyl); T3(Acetyl); H4(Acetyl)	0	0.998	1	1.4624	3	1366.66	-7.99573	77.4914	2
	Low	LGDVISIQPcPDVkYGkR	1	1	1	IPI00022774.3	C10(Carbamidomethyl); K14(Acetyl); K17(Acetyl)	0	0.998	1	0.998037	2	2129.13	13.3969	70.4726	2
	Low	qknRPnR	1	1	1	IPI00022774.3	Q1(Deamidated); K2(Acetyl); N3(Deamidated); N6(Deamidated)	0	0.998	1	0.445931	2	957.483	8.82487	64.6198	1
	Low	KQLAQIkEMVELPLR	1	1	1	IPI00022774.3	K7(Acetyl)	0	0.998	1	0.408685	3	1838.07	8.30294	101.702	2
	Low	LADDVDLEqVANETHGhVGADLAALcSEAALQAIRkK	1	1	1	IPI00022774.3	Q9(Deamidated); H17(Acetyl); C26(Carbamidomethyl); K36(Acetyl)	0.52			0.1225	3	4013.99	-0.177324	164.924	2
IPI00411765.3	Isoform 2 of 14-3-3 protein sigma	3.8884	25	23	1	6	280	216	24.321	4.81787
	A2	Sequence	# PSMs	# Proteins	# Protein Groups	Protein Group Accessions	Modifications	ΔCn	q-Value	PEP	XCorr	Charge	MH+ [Da]	ΔM [ppm]	RT [min]	# Missed Cleavages
	Low	ASLIqkAK	4	2	1	IPI00411765.3	Q5(Deamidated); K6(Acetyl)	0	0.998	1	0.248333	2	901.523	-13.7728	89.9266	1
IPI00027252.6	Prohibitin-2	3.86212	42.47	6	1	11	32	299	33.2759	9.83252
	A2	Sequence	# PSMs	# Proteins	# Protein Groups	Protein Group Accessions	Modifications	ΔCn	q-Value	PEP	XCorr	Charge	MH+ [Da]	ΔM [ppm]	RT [min]	# Missed Cleavages
	Low	IRAAQnIskTIATsQNR	8	2	1	IPI00027252.6	N6(Deamidated); S8(Acetyl); K9(Acetyl); S14(Acetyl)	0	0.998	1	0.05	2	1999.08	13.7582	163.575	2
IPI00257508.4	Dihydropyrimidinase-related protein 2	3.83598	19.23	4	1	12	52	572	62.2546	6.37939
	A2	Sequence	# PSMs	# Proteins	# Protein Groups	Protein Group Accessions	Modifications	ΔCn	q-Value	PEP	XCorr	Charge	MH+ [Da]	ΔM [ppm]	RT [min]	# Missed Cleavages
	Low	MSYqGkknIPR	1	2	2	IPI00414123.4;IPI00257508.4	Q4(Deamidated); K6(Acetyl); K7(Acetyl); N8(Deamidated)	0.0238	0.998	1	0.414494	3	1407.7	5.48189	94.7485	2
IPI00005161.3	Actin-related protein 2/3 complex subunit 2	3.78563	16	2	1	4	11	300	34.3115	7.35693
	A2	Sequence	# PSMs	# Proteins	# Protein Groups	Protein Group Accessions	Modifications	ΔCn	q-Value	PEP	XCorr	Charge	MH+ [Da]	ΔM [ppm]	RT [min]	# Missed Cleavages
	Low	kEmkTITGK	1	1	1	IPI00005161.3	K1(Acetyl); M3(Oxidation); K4(Acetyl)	0	0.997	1	0.1225	3	1135.6	-3.7975	108.877	2
	Low	TsDFLkVLNR	3	1	1	IPI00005161.3	S2(Acetyl); K6(Acetyl)	0	0.998	1	1.36372	3	1276.68	-6.49513	2.24479	1
IPI00306127.1	THUMP domain-containing protein 3	3.63116	26.43	2	1	12	34	507	56.9668	6.3667
	A2	Sequence	# PSMs	# Proteins	# Protein Groups	Protein Group Accessions	Modifications	ΔCn	q-Value	PEP	XCorr	Charge	MH+ [Da]	ΔM [ppm]	RT [min]	# Missed Cleavages
	Low	EKLGsSckISR	3	1	1	IPI00306127.1	S5(Acetyl); C7(Carbamidomethyl); K8(Acetyl)	0.04	0.998	1	0.475793	3	1348.69	2.61232	102.052	2
IPI00910164.1	cDNA FLJ53381, highly similar to Monocarboxylate transporter 1	3.62764	24.58	3	1	11	36	480	51.8027	8.49951
	A2	Sequence	# PSMs	# Proteins	# Protein Groups	Protein Group Accessions	Modifications	ΔCn	q-Value	PEP	XCorr	Charge	MH+ [Da]	ΔM [ppm]	RT [min]	# Missed Cleavages
	Low	EQKANEQkK	1	2	1	IPI00910164.1	K8(Acetyl)	0.0222	0.998	1	0.437857	3	1144.6	6.88842	47.8022	2
	Low	HPkQEkR	1	3	1	IPI00910164.1	K3(Acetyl); K6(Acetyl)	0	0.998	1	0.0496667	1	1006.55	2.44185	35.2002	2
IPI00643041.3	GTP-binding nuclear protein Ran	3.62388	36.57	6	1	7	31	216	24.4076	7.48877
	A2	Sequence	# PSMs	# Proteins	# Protein Groups	Protein Group Accessions	Modifications	ΔCn	q-Value	PEP	XCorr	Charge	MH+ [Da]	ΔM [ppm]	RT [min]	# Missed Cleavages
	Low	VkAksIVFHR	4	4	1	IPI00643041.3	K2(Acetyl); K4(Acetyl); S5(Acetyl)	0	0.98	1	0.1225	3	1310.76	0.149567	94.3262	2
	Low	LVLVGDGGtGKTTFVkR	2	4	1	IPI00643041.3	T9(Acetyl); K16(Acetyl)	0	0.998	1	0.248333	3	1832.02	-6.8173	117.934	2
IPI00555661.1	Isoform 2 of Neurochondrin	3.52921	17.98	4	1	11	28	712	77.1939	5.47803
	A2	Sequence	# PSMs	# Proteins	# Protein Groups	Protein Group Accessions	Modifications	ΔCn	q-Value	PEP	XCorr	Charge	MH+ [Da]	ΔM [ppm]	RT [min]	# Missed Cleavages
	Low	ILGskLsSWqR	2	3	1	IPI00555661.1	S4(Acetyl); K5(Acetyl); S7(Acetyl); Q10(Deamidated)	0	0.998	1	0.05	2	1401.75	9.25945	122.119	1
IPI01012384.1	Protein	3.52612	16.2	4	1	15	43	1099	123.778	5.05908
	A2	Sequence	# PSMs	# Proteins	# Protein Groups	Protein Group Accessions	Modifications	ΔCn	q-Value	PEP	XCorr	Charge	MH+ [Da]	ΔM [ppm]	RT [min]	# Missed Cleavages
	Low	HLHSImVLKLqELIqkGTK	6	4	1	IPI01012384.1	M6(Oxidation); Q11(Deamidated); Q15(Deamidated); K16(Acetyl)	0	0.998	1	0.247712	2	2276.3	14.4769	58.9558	2
	Low	HLHSIMVLkLQELIQKGTK	6	4	1	IPI01012384.1	K9(Acetyl)	0	0.998	1	0.0496667	3	2258.33	12.503	110.77	2
IPI00003362.3	78 kDa glucose-regulated protein	3.49764	28.29	2	1	15	25	654	72.2884	5.16064
	A2	Sequence	# PSMs	# Proteins	# Protein Groups	Protein Group Accessions	Modifications	ΔCn	q-Value	PEP	XCorr	Charge	MH+ [Da]	ΔM [ppm]	RT [min]	# Missed Cleavages
	Low	KTGkDVR	1	1	1	IPI00003362.3	K4(Acetyl)	0.0112	0.998	1	0.883055	2	845.483	-1.72185	19.1984	2
	Low	MkLsLVAAmLLLLsAAR	1	2	1	IPI00003362.3	K2(Acetyl); S4(Acetyl); M9(Oxidation); S14(Acetyl)	0	0.998	1	0.107324	3	1943.13	13.4049	74.2637	1
IPI00939219.1	Equilibrative nucleoside transporter 1	3.4461	20.18	2	1	6	75	456	50.1864	8.29443
	A2	Sequence	# PSMs	# Proteins	# Protein Groups	Protein Group Accessions	Modifications	ΔCn	q-Value	PEP	XCorr	Charge	MH+ [Da]	ΔM [ppm]	RT [min]	# Missed Cleavages
	Low	LVFVPLLLLcnIkPR	1	2	1	IPI00939219.1	C10(Carbamidomethyl); N11(Deamidated); K13(Acetyl)	0	0.998	1	0.441456	3	1838.08	-9.69184	104.322	0
IPI00008433.4	40S ribosomal protein S5	3.40055	57.35	1	1	12	36	204	22.8621	9.71533
	A2	Sequence	# PSMs	# Proteins	# Protein Groups	Protein Group Accessions	Modifications	ΔCn	q-Value	PEP	XCorr	Charge	MH+ [Da]	ΔM [ppm]	RT [min]	# Missed Cleavages
	Low	VAksNR	1	1	1	IPI00008433.4	K3(Acetyl); S4(Acetyl)	0	0.996	1	0.1225	2	758.416	0.339897	76.2266	1
	Low	LMTVRIVkHAFEIIHLLTGENPLqVLVNAIINsGPR	4	1	1	IPI00008433.4	K8(Acetyl); Q24(Deamidated); S33(Acetyl)	0.0345	0.998	1	0.277693	3	4091.27	-4.37784	74.9201	2
	Low	FRkAQcPIVER	1	1	1	IPI00008433.4	K3(Acetyl); C6(Carbamidomethyl)	0	0.998	1	0.04939	3	1445.76	-3.86085	60.0556	2
IPI00985019.1	Conserved hypothetical protein	3.39353	40.71	6	1	10	69	140	16.1168	11.854
	A2	Sequence	# PSMs	# Proteins	# Protein Groups	Protein Group Accessions	Modifications	ΔCn	q-Value	PEP	XCorr	Charge	MH+ [Da]	ΔM [ppm]	RT [min]	# Missed Cleavages
	Low	GVVVVIkRR	3	6	1	IPI00985019.1	K7(Acetyl)	0	0.992	1	0.109557	3	1067.71	5.80343	81.8278	2
	Low	SqkPVmVkR	1	2	1	IPI00985019.1	Q2(Deamidated); K3(Acetyl); M6(Oxidation); K8(Acetyl)	0	0.998	1	0.1225	2	1173.64	10.5084	75.3986	1
	Low	HmIRknK	2	4	1	IPI00985019.1	M2(Oxidation); K5(Acetyl); N6(Deamidated)	0	0.998	1	0.0493758	2	985.533	8.19578	79.4367	2
IPI00018248.1	Isoform 1 of ER lumen protein retaining receptor 2	3.19854	22.17	3	1	7	71	212	24.406	8.71924
	A2	Sequence	# PSMs	# Proteins	# Protein Groups	Protein Group Accessions	Modifications	ΔCn	q-Value	PEP	XCorr	Charge	MH+ [Da]	ΔM [ppm]	RT [min]	# Missed Cleavages
	Low	LTGDLSHLAAIVILLLkIWkTR	5	3	1	IPI00018248.1	K17(Acetyl); K20(Acetyl)	0	0.998	1	0.0491043	2	2558.57	11.1248	73.8641	2
IPI00296554.1	Isoform 2 of Ras-related GTP-binding protein B	3.19515	19.94	3	1	9	12	346	40.1462	6.0874
	A2	Sequence	# PSMs	# Proteins	# Protein Groups	Protein Group Accessions	Modifications	ΔCn	q-Value	PEP	XCorr	Charge	MH+ [Da]	ΔM [ppm]	RT [min]	# Missed Cleavages
	Low	kVLLMGK	1	3	1	IPI00296554.1	K1(Acetyl)	0.3973			0.435438	2	830.518	1.3433	49.4919	1
IPI00006451.7	Vesicle-fusing ATPase	3.08292	29.57	2	1	29	115	744	82.5421	6.94678
	A2	Sequence	# PSMs	# Proteins	# Protein Groups	Protein Group Accessions	Modifications	ΔCn	q-Value	PEP	XCorr	Charge	MH+ [Da]	ΔM [ppm]	RT [min]	# Missed Cleavages
	Low	AKTkENR	4	2	1	IPI00006451.7	K4(Acetyl)	0	0.998	1	0.248333	2	888.492	2.67618	86.2202	2
	Low	FSNLVLQALLVLLkkAPPqGR	6	2	1	IPI00006451.7	K14(Acetyl); K15(Acetyl); Q19(Deamidated)	0	0.998	1	0.05	2	2390.4	-5.53928	69.002	2
IPI00021187.4	Isoform 1 of RuvB-like 1	3.052	27.19	3	1	10	17	456	50.1963	6.41748
	A2	Sequence	# PSMs	# Proteins	# Protein Groups	Protein Group Accessions	Modifications	ΔCn	q-Value	PEP	XCorr	Charge	MH+ [Da]	ΔM [ppm]	RT [min]	# Missed Cleavages
	Low	QIIkIR	1	1	1	IPI00021187.4	K4(Acetyl)	0	0.998	1	0.172637	1	812.543	8.92903	46.3076	1
IPI00219604.3	Isoform 1 of Dual specificity mitogen-activated protein kinase kinase 1	2.98988	38.17	5	1	15	37	393	43.4113	6.62451
	A2	Sequence	# PSMs	# Proteins	# Protein Groups	Protein Group Accessions	Modifications	ΔCn	q-Value	PEP	XCorr	Charge	MH+ [Da]	ΔM [ppm]	RT [min]	# Missed Cleavages
	Low	QLmVhAFIkR	1	2	1	IPI00219604.3	M3(Oxidation); H5(Acetyl); K9(Acetyl)	0	0.998	1	0.248333	1	1342.75	13.6636	137.422	1
	Low	IPEQILGkVsIAVIkGLTYLR	3	1	1	IPI00219604.3	K8(Acetyl); S10(Acetyl); K15(Acetyl)	0	0.998	1	0.049652	2	2437.43	-3.42507	75.0338	2
	Low	LIHLEIkPAIRnQIIR	4	5	1	IPI00219604.3	K7(Acetyl); N12(Deamidated)	0	0.998	1	0.0492904	2	1970.21	10.0653	69.4765	1
	Low	IMHRDVkPsNILVNsR	1	2	1	IPI00219604.3	K7(Acetyl); S9(Acetyl); S15(Acetyl)	0.3881			0.413348	3	2005.05	-6.44984	69.5054	1
	Low	AGRIPEQILGkVSIAVIK	1	1	1	IPI00219604.3	K11(Acetyl)	0.5833			0.05	2	1934.18	-0.420656	171.26	2
IPI00001661.3	Isoform 2 of Regulator of chromosome condensation	2.9521	22.57	3	1	8	33	452	48.1151	8.1626
	A2	Sequence	# PSMs	# Proteins	# Protein Groups	Protein Group Accessions	Modifications	ΔCn	q-Value	PEP	XCorr	Charge	MH+ [Da]	ΔM [ppm]	RT [min]	# Missed Cleavages
	Low	LLVPkcVMLksR	1	3	1	IPI00001661.3	K5(Acetyl); C6(Carbamidomethyl); K10(Acetyl); S11(Acetyl)	0	0.989	1	0.156634	3	1569.88	-0.66544	120.924	2
	Low	VELQEkVVQVsAGDSHTAALTDDGR	1	3	1	IPI00001661.3	K6(Acetyl); S11(Acetyl)	0	0.998	1	0.486676	2	2709.35	6.07061	66.3278	1
IPI00844578.1	ATP-dependent RNA helicase A	2.93306	16.38	1	1	22	57	1270	140.869	6.84424
	A2	Sequence	# PSMs	# Proteins	# Protein Groups	Protein Group Accessions	Modifications	ΔCn	q-Value	PEP	XCorr	Charge	MH+ [Da]	ΔM [ppm]	RT [min]	# Missed Cleavages
	Low	ELLPVkK	9	1	1	IPI00844578.1	K6(Acetyl)	0	0.995	1	0.211632	2	868.551	0.355084	67.0548	1
	Low	RkILttEGR	1	1	1	IPI00844578.1	K2(Acetyl); T5(Acetyl); T6(Acetyl)	0	0.995	1	0.1225	3	1199.68	4.50566	86.4929	2
IPI00294158.1	Biliverdin reductase A	2.9231	23.99	2	1	8	53	296	33.4073	6.44287
	A2	Sequence	# PSMs	# Proteins	# Protein Groups	Protein Group Accessions	Modifications	ΔCn	q-Value	PEP	XCorr	Charge	MH+ [Da]	ΔM [ppm]	RT [min]	# Missed Cleavages
	Low	GPGLkR	1	1	1	IPI00294158.1	K5(Acetyl)	0	0.998	1	0.406146	1	669.398	-10.0901	94.993	1
IPI00013485.3	40S ribosomal protein S2	2.83441	45.39	6	1	13	48	293	31.3046	10.2427
	A2	Sequence	# PSMs	# Proteins	# Protein Groups	Protein Group Accessions	Modifications	ΔCn	q-Value	PEP	XCorr	Charge	MH+ [Da]	ΔM [ppm]	RT [min]	# Missed Cleavages
	Low	EVATAIRGAIILAkLsIVPVR	1	4	1	IPI00013485.3	K14(Acetyl); S16(Acetyl)	0	0.998	1	0.386787	3	2274.39	-0.719295	68.4974	2
IPI00219446.5	Phosphatidylethanolamine-binding protein 1	2.63309	28.34	2	1	4	10	187	21.0437	7.53271
	A2	Sequence	# PSMs	# Proteins	# Protein Groups	Protein Group Accessions	Modifications	ΔCn	q-Value	PEP	XCorr	Charge	MH+ [Da]	ΔM [ppm]	RT [min]	# Missed Cleavages
	Low	GkFkVASFR	2	1	1	IPI00219446.5	K2(Acetyl); K4(Acetyl)	0	0.998	1	0.245275	3	1123.62	-8.92869	69.8823	2
IPI00019502.3	Isoform 1 of Myosin-9	2.62078	32.76	3	1	59	159	1960	226.392	5.60498
	A2	Sequence	# PSMs	# Proteins	# Protein Groups	Protein Group Accessions	Modifications	ΔCn	q-Value	PEP	XCorr	Charge	MH+ [Da]	ΔM [ppm]	RT [min]	# Missed Cleavages
	Low	VISGVLQLGnIVFkkER	4	2	1	IPI00019502.3	N10(Deamidated); K14(Acetyl); K15(Acetyl)	0	0.972	1	0.1225	3	1985.15	1.08279	99.6374	2
	Low	ETkALsLAR	6	2	1	IPI00019502.3	K3(Acetyl); S6(Acetyl)	0	0.995	1	1.53797	3	1072.61	10.0852	33.1841	1
	Low	KAFAkR	1	2	1	IPI00019502.3	K5(Acetyl)	0	0.995	1	0.247311	1	762.468	7.8867	64.7563	2
	Low	LFTKVkPLLqVsR	11	2	1	IPI00019502.3	K6(Acetyl); Q10(Deamidated); S12(Acetyl)	0	0.995	1	0.0491874	2	1613.96	0.450527	57.9756	1
	Low	NTDQASMPDnTAAQkVShLLGINVTDFTRGILTPR	3	2	1	IPI00019502.3	N10(Deamidated); K15(Acetyl); H18(Acetyl)	0.0219	0.998	1	1.78896	4	3866.93	-1.09722	61.198	2
	Low	KDQGELERqLLqANPILEAFGNAk	2	2	1	IPI00019502.3	Q9(Deamidated); Q12(Deamidated); K24(Acetyl)	0	0.998	1	1.72903	3	2726.37	-10.1174	62.2846	2
	Low	NRDEAIkqLR	1	2	1	IPI00019502.3	K7(Acetyl); Q8(Deamidated)	0.0068	0.998	1	1.4575	3	1285.68	-1.80791	48.5289	2
	Low	TVknDNSSR	2	2	1	IPI00019502.3	K3(Acetyl); N4(Deamidated)	0.0219	0.998	1	1.33823	2	1063.52	13.3428	19.3741	1
	Low	LQLEkVTTEAKLK	3	2	1	IPI00019502.3	K5(Acetyl)	0	0.998	1	0.610106	4	1542.92	9.07935	63.1751	2
	Low	RQQqLtAMkVLQR	8	2	1	IPI00019502.3	Q4(Deamidated); T6(Acetyl); K9(Acetyl)	0.0182	0.998	1	0.53657	3	1684.9	-7.18575	16.3452	2
	Low	SLAkLkNK	5	1	1	IPI00019502.3	K4(Acetyl); K6(Acetyl)	0	0.998	1	0.430228	2	985.602	-2.58952	56.2157	2
	Low	NmALkKIR	1	1	1	IPI00019502.3	M2(Oxidation); K5(Acetyl)	0.05	0.998	1	0.379089	2	1031.6	-6.38637	44.2778	2
	Low	KmEDsVGcLEtAEEVkR	1	1	1	IPI00019502.3	M2(Oxidation); S5(Acetyl); C8(Carbamidomethyl); T11(Acetyl); K16(Acetyl)	0	0.998	1	0.17181	2	2122.99	11.2496	71.7725	2
	Low	VkPLLQVSR	1	2	1	IPI00019502.3	K2(Acetyl)	0.507			0.352111	3	1081.68	4.20275	88.1473	0
	Low	LQAQmkDcmR	1	2	1	IPI00019502.3	M5(Oxidation); K6(Acetyl); C8(Carbamidomethyl); M9(Oxidation)	0.4			0.146027	3	1354.59	-1.71116	94.3287	1
IPI00024684.1	Interferon-induced GTP-binding protein Mx2	2.58398	22.66	4	1	21	63	715	82.0367	8.76318
	A2	Sequence	# PSMs	# Proteins	# Protein Groups	Protein Group Accessions	Modifications	ΔCn	q-Value	PEP	XCorr	Charge	MH+ [Da]	ΔM [ppm]	RT [min]	# Missed Cleavages
	Low	LyNkIR	1	1	1	IPI00024684.1	Y2(Acetyl); K4(Acetyl)	0	0.986	1	0.298333	2	890.509	-0.0733539	68.4134	1
	Low	YEkQYR	2	1	1	IPI00024684.1	K3(Acetyl)	0	0.993	1	0.05	1	928.445	-8.00374	75.652	1
	Low	AmmQILQEkNR	3	1	1	IPI00024684.1	M2(Oxidation); M3(Oxidation); K9(Acetyl)	0	0.998	1	0.74239	3	1435.7	-1.76084	70.5465	1
	Low	ISYRnTELELqDPGQVEkEIhK	3	1	1	IPI00024684.1	N5(Deamidated); Q11(Deamidated); K18(Acetyl); H21(Acetyl)	0	0.998	1	0.297427	2	2712.37	14.1648	81.8684	2
IPI00470528.5	60S ribosomal protein L15	2.57412	49.51	3	1	12	50	204	24.1311	11.6196
	A2	Sequence	# PSMs	# Proteins	# Protein Groups	Protein Group Accessions	Modifications	ΔCn	q-Value	PEP	XCorr	Charge	MH+ [Da]	ΔM [ppm]	RT [min]	# Missed Cleavages
	Low	AkqGyVIyRIR	1	3	1	IPI00470528.5	K2(Acetyl); Q3(Deamidated); Y5(Acetyl); Y8(Acetyl)	0	0.998	1	0.1225	3	1493.82	9.23267	94.3748	2
IPI00030131.3	Isoform Beta of Lamina-associated polypeptide 2, isoforms beta/gamma	2.57139	32.16	5	1	14	54	454	50.6395	9.37842
	A2	Sequence	# PSMs	# Proteins	# Protein Groups	Protein Group Accessions	Modifications	ΔCn	q-Value	PEP	XCorr	Charge	MH+ [Da]	ΔM [ppm]	RT [min]	# Missed Cleavages
	Low	RAPkkPLtR	2	2	1	IPI00030131.3	K4(Acetyl); K5(Acetyl); T8(Acetyl)	0	0.995	1	0.109473	3	1192.71	-6.4455	82.4669	2
	Low	EPLkGR	1	4	1	IPI00030131.3	K4(Acetyl)	0.0471	0.998	1	0.81088	2	741.415	-13.5072	20.1096	1
	Low	LYEkkLLK	2	5	1	IPI00030131.3	K4(Acetyl); K5(Acetyl)	0	0.998	1	0.049595	2	1118.68	0.911516	103.501	2
IPI00925323.1	60S ribosomal protein L14	2.5705	47.89	3	1	14	41	213	23.2749	10.9312
	A2	Sequence	# PSMs	# Proteins	# Protein Groups	Protein Group Accessions	Modifications	ΔCn	q-Value	PEP	XCorr	Charge	MH+ [Da]	ΔM [ppm]	RT [min]	# Missed Cleavages
	Low	AAPAPKAQkGQK	3	2	1	IPI00925323.1	K9(Acetyl)	0	0.998	1	0.245	1	1236.71	3.03265	15.4337	2
IPI00396056.6	Isoform p18 of 7,8-dihydro-8-oxoguanine triphosphatase	2.54335	30.77	5	1	6	41	156	17.94	5.08447
	A2	Sequence	# PSMs	# Proteins	# Protein Groups	Protein Group Accessions	Modifications	ΔCn	q-Value	PEP	XCorr	Charge	MH+ [Da]	ΔM [ppm]	RT [min]	# Missed Cleavages
	Low	DmWPDDSYWFPLLLqkKK	3	4	1	IPI00396056.6	M2(Oxidation); Q15(Deamidated); K16(Acetyl)	0	0.998	1	0.0456671	3	2369.13	-8.56183	102.778	2
IPI00480142.2	Isoform 1 of Cullin-4B	2.5064	35.05	6	1	33	96	913	103.916	7.37158
	A2	Sequence	# PSMs	# Proteins	# Protein Groups	Protein Group Accessions	Modifications	ΔCn	q-Value	PEP	XCorr	Charge	MH+ [Da]	ΔM [ppm]	RT [min]	# Missed Cleavages
	Low	FPVkPADLKK	3	4	1	IPI00480142.2	K4(Acetyl)	0	0.944	1	0.05	1	1184.7	-6.06148	84.9598	1
	Low	TLQSLAcGkAR	1	6	1	IPI00480142.2	C7(Carbamidomethyl); K9(Acetyl)	0.0407	0.998	1	1.64889	3	1246.67	11.1388	71.505	1
	Low	RTLqSLAcGkAR	1	6	1	IPI00480142.2	Q4(Deamidated); C8(Carbamidomethyl); K10(Acetyl)	0.0205	0.998	1	1.42669	2	1403.73	-5.70172	78.9741	2
	Low	kRIESLIDR	1	6	1	IPI00480142.2	K1(Acetyl)	0	0.998	1	0.507171	3	1171.67	-11.087	53.9734	2
	Low	kTLShnLLVSEVYnQLKFPVKPADLK	4	4	1	IPI00480142.2	K1(Acetyl); H5(Acetyl); N6(Deamidated); N14(Deamidated)	0	0.998	1	0.248333	3	3067.69	5.13635	10.1608	2
	Low	LVIknFkDKPK	4	3	1	IPI00480142.2	K4(Acetyl); N5(Deamidated); K7(Acetyl)	0	0.998	1	0.05	3	1414.84	10.0165	97.7612	2
	Low	IkINQIQmkETVEEQAsTTER	1	4	1	IPI00480142.2	K2(Acetyl); M8(Oxidation); K9(Acetyl); S17(Acetyl)	0	0.998	1	0.05	2	2618.32	9.60323	78.8139	2
	Low	HkLFRIK	2	6	1	IPI00480142.2	K2(Acetyl)	0	0.998	1	0.0487695	2	983.615	0.413484	98.9076	2
IPI00909577.1	cDNA FLJ52894, highly similar to Isocitrate dehydrogenase	2.4928	31.42	4	1	10	35	331	35.764	6.23975
	A2	Sequence	# PSMs	# Proteins	# Protein Groups	Protein Group Accessions	Modifications	ΔCn	q-Value	PEP	XCorr	Charge	MH+ [Da]	ΔM [ppm]	RT [min]	# Missed Cleavages
	Low	MSDGLFLQkcR	1	4	1	IPI00909577.1	K9(Acetyl); C10(Carbamidomethyl)	0	0.998	1	0.490001	3	1396.67	-2.602	62.3402	1
	Low	sNVtAVHkANImR	1	4	1	IPI00909577.1	S1(Acetyl); T4(Acetyl); K8(Acetyl); M12(Oxidation)	0.0949			1.43092	2	1582.79	-6.76445	74.3192	1
IPI00221092.8	40S ribosomal protein S16	2.43718	76.03	1	1	15	29	146	16.435	10.2134
	A2	Sequence	# PSMs	# Proteins	# Protein Groups	Protein Group Accessions	Modifications	ΔCn	q-Value	PEP	XCorr	Charge	MH+ [Da]	ΔM [ppm]	RT [min]	# Missed Cleavages
	Low	YQksYR	1	1	1	IPI00221092.8	K3(Acetyl); S4(Acetyl)	0	0.993	1	0.05	1	928.445	-7.99836	75.652	1
	Low	RGNGLIkVnGRPLEMIEPR	1	1	1	IPI00221092.8	K7(Acetyl); N9(Deamidated)	0.094			1.05552	5	2192.18	-7.80728	47.6136	2
IPI00807545.1	Isoform 3 of Heterogeneous nuclear ribonucleoprotein K	2.43296	34.09	7	1	10	45	440	48.5322	5.5415
	A2	Sequence	# PSMs	# Proteins	# Protein Groups	Protein Group Accessions	Modifications	ΔCn	q-Value	PEP	XCorr	Charge	MH+ [Da]	ΔM [ppm]	RT [min]	# Missed Cleavages
	Low	LLIHqSLAGGIIGVkGAkIK	2	7	1	IPI00807545.1	Q5(Deamidated); K15(Acetyl); K18(Acetyl)	0	0.998	1	0.05	3	2101.25	-10.2241	83.3637	2
IPI00031982.1	Isoform 1 of Nck-associated protein 1	2.41235	16.84	2	1	21	73	1128	128.707	6.62451
	A2	Sequence	# PSMs	# Proteins	# Protein Groups	Protein Group Accessions	Modifications	ΔCn	q-Value	PEP	XCorr	Charge	MH+ [Da]	ΔM [ppm]	RT [min]	# Missed Cleavages
	Low	AkPSYLIDkNLESAVkFIVR	6	2	1	IPI00031982.1	K2(Acetyl); K9(Acetyl); K16(Acetyl)	0	0.995	1	0.495579	3	2417.37	12.0903	83.1236	2
	Low	SkKqTGK	4	2	1	IPI00031982.1	K2(Acetyl); Q4(Deamidated)	0	0.996	1	0.114298	2	819.458	1.32427	82.9506	2
	Low	FIVRkFPAVEtR	11	2	1	IPI00031982.1	K5(Acetyl); T11(Acetyl)	0	0.998	1	1.04593	3	1546.89	10.625	39.5303	2
	Low	EkPGVEsMRkNR	1	2	1	IPI00031982.1	K2(Acetyl); S7(Acetyl); K10(Acetyl)	0	0.998	1	0.789844	3	1556.81	12.9191	98.8426	2
IPI00983576.1	HLTF protein	2.40859	23.12	4	1	26	117	1008	113.786	8.60205
	A2	Sequence	# PSMs	# Proteins	# Protein Groups	Protein Group Accessions	Modifications	ΔCn	q-Value	PEP	XCorr	Charge	MH+ [Da]	ΔM [ppm]	RT [min]	# Missed Cleavages
	Low	INALmhALTDLRkK	1	3	1	IPI00983576.1	M5(Oxidation); H6(Acetyl); K13(Acetyl)	0	0.996	1	0.05	3	1723.96	5.7299	123.918	2
	Low	RLqsLIknITLR	1	3	1	IPI00983576.1	Q3(Deamidated); S4(Acetyl); K7(Acetyl); N8(Deamidated)	0	0.998	1	0.1225	3	1540.92	6.26649	56.2158	2
	Low	VKkNLLK	1	4	1	IPI00983576.1	K3(Acetyl)	0.2857			0.246305	1	884.593	0.238853	85.1686	2
	Low	LQSLIkNITLRR	1	3	1	IPI00983576.1	K6(Acetyl)	0.1818			0.178739	3	1496.91	-9.47836	75.5619	2
IPI00216587.9	40S ribosomal protein S8	2.3094	40.38	2	1	12	19	208	24.1902	10.3159
	A2	Sequence	# PSMs	# Proteins	# Protein Groups	Protein Group Accessions	Modifications	ΔCn	q-Value	PEP	XCorr	Charge	MH+ [Da]	ΔM [ppm]	RT [min]	# Missed Cleavages
	Low	KPYHkkR	1	2	1	IPI00216587.9	K5(Acetyl); K6(Acetyl)	0.0541			0.354932	1	1040.6	2.67337	64.0316	2
IPI00980612.1	dynamin-2 isoform 5	2.27926	27.96	7	1	24	79	869	97.9161	7.44482
	A2	Sequence	# PSMs	# Proteins	# Protein Groups	Protein Group Accessions	Modifications	ΔCn	q-Value	PEP	XCorr	Charge	MH+ [Da]	ΔM [ppm]	RT [min]	# Missed Cleavages
	Low	DVLENkLLPLRR	14	7	1	IPI00980612.1	K6(Acetyl)	0	0.996	1	0.1225	3	1507.9	5.65062	162.462	2
	Low	VTGTNkGISPVPINLRVYSPHVLnLTLIDLPGITK	6	7	1	IPI00980612.1	K6(Acetyl); N24(Deamidated)	0	0.998	1	1.00572	5	3783.1	-10.1955	122.771	2
	Low	KyMLPLDnLkIR	2	6	1	IPI00980612.1	Y2(Acetyl); N8(Deamidated); K10(Acetyl)	0	0.998	1	0.245834	4	1588.88	3.64518	102.644	2
	Low	STQLNkkR	1	6	1	IPI00980612.1	K6(Acetyl); K7(Acetyl)	0	0.998	1	0.1225	2	1058.6	5.47942	98.8169	2
IPI01011723.1	cDNA FLJ51704, highly similar to ADP-ribosylation factor-like protein 1	2.24706	16.46	4	1	4	8	164	18.5536	5.70654
	A2	Sequence	# PSMs	# Proteins	# Protein Groups	Protein Group Accessions	Modifications	ΔCn	q-Value	PEP	XCorr	Charge	MH+ [Da]	ΔM [ppm]	RT [min]	# Missed Cleavages
	Low	kAILVVFANK	1	4	1	IPI01011723.1	K1(Acetyl)	0	0.998	1	1.3518	3	1144.72	13.419	66.0501	1
	Low	ILILGLDGAGkTTILYR	3	3	1	IPI01011723.1	K11(Acetyl)	0.0267	0.998	1	0.726519	3	1859.08	-11.8926	84.3123	1
IPI00966877.1	tRNA (cytosine-5-)-methyltransferase NSUN2 isoform 2	2.24306	27.19	3	2	19	45	732	82.3407	7.00537
	A2	Sequence	# PSMs	# Proteins	# Protein Groups	Protein Group Accessions	Modifications	ΔCn	q-Value	PEP	XCorr	Charge	MH+ [Da]	ΔM [ppm]	RT [min]	# Missed Cleavages
	Low	LQqqQRPEDAEDGAEGGGkR	2	2	1	IPI00966877.1	Q3(Deamidated); Q4(Deamidated); K19(Acetyl)	0	0.998	1	0.483658	3	2212.99	-5.37923	120.891	1
	Low	qPkLqGK	3	3	1	IPI00966877.1	Q1(Deamidated); K3(Acetyl); Q5(Deamidated)	0	0.998	1	0.299534	2	842.458	-4.13992	37.8597	1
	Low	LhYLRMMGLEVLGEkK	1	3	1	IPI00966877.1	H2(Acetyl); K15(Acetyl)	0	0.998	1	0.298333	3	2001.09	13.9864	122.971	2
	Low	QPkLQGkSAETR	2	3	1	IPI00966877.1	K3(Acetyl); K7(Acetyl)	0	0.998	1	0.0305713	3	1426.77	5.90022	54.8693	2
IPI00744843.1	Similar to 40S ribosomal protein S2	2.2387	31.17	1	1	2	5	77	8.66046	5.99854
	A2	Sequence	# PSMs	# Proteins	# Protein Groups	Protein Group Accessions	Modifications	ΔCn	q-Value	PEP	XCorr	Charge	MH+ [Da]	ΔM [ppm]	RT [min]	# Missed Cleavages
	Low	DEVLkTTPVqK	2	1	1	IPI00744843.1	K5(Acetyl); Q10(Deamidated)	0	0.995	1	0.0496667	3	1300.72	13.8155	119.189	1
IPI00871239.1	Isoform 3 of Heterochromatin protein 1-binding protein 3	2.17491	54.36	6	1	29	89	401	44.4069	10.0962
	A2	Sequence	# PSMs	# Proteins	# Protein Groups	Protein Group Accessions	Modifications	ΔCn	q-Value	PEP	XCorr	Charge	MH+ [Da]	ΔM [ppm]	RT [min]	# Missed Cleavages
	Low	APPkAK	1	3	1	IPI00871239.1	K4(Acetyl)	0	0.979	1	0.22501	1	653.389	-13.5357	106.005	1
	Low	KSGEkPLLGGSLMEYAILSAIAAmnEPkTcSTTALK	1	4	1	IPI00871239.1	K5(Acetyl); M24(Oxidation); N25(Deamidated); K28(Acetyl); C30(Carbamidomethyl)	0.0142	0.998	1	1.38628	4	3881.94	-5.60956	62.2127	2
	Low	SPGkAASVkQR	1	3	1	IPI00871239.1	K4(Acetyl); K9(Acetyl)	0	0.998	1	1.11303	2	1212.68	9.48854	52.1341	2
	Low	GYLLKqALkR	1	6	1	IPI00871239.1	Q6(Deamidated); K9(Acetyl)	0	0.998	1	0.907537	3	1232.75	12.4248	60.4955	2
	Low	KTPqksR	1	5	1	IPI00871239.1	Q4(Deamidated); K5(Acetyl); S6(Acetyl)	0	0.998	1	0.494731	2	929.496	-10.04	69.5089	2
	Low	TPqkSR	2	5	1	IPI00871239.1	Q3(Deamidated); K4(Acetyl)	0	0.998	1	0.459837	2	759.393	-8.18305	68.6464	1
	Low	sTMKksFR	2	3	1	IPI00871239.1	S1(Acetyl); K5(Acetyl); S6(Acetyl)	0	0.998	1	0.426152	2	1110.58	13.2535	69.9191	2
	Low	AASVkQR	2	3	1	IPI00871239.1	K5(Acetyl)	0	0.998	1	0.247667	2	801.458	0.893817	83.1218	1
	Low	SFRVkK	3	3	1	IPI00871239.1	K5(Acetyl)	0	0.998	1	0.177582	2	806.497	11.0399	85.9516	2
	Low	VDIRPQLLkNALQR	2	6	1	IPI00871239.1	K9(Acetyl)	0	0.998	1	0.1225	3	1705.99	-10.8821	102.568	1
	Low	ELnRGVIkQVK	1	5	1	IPI00871239.1	N3(Deamidated); K8(Acetyl)	0.3243			0.245615	3	1326.78	7.59731	61.9308	2
IPI00902667.1	Isoform 1 of DEP domain-containing protein 1A	2.1707	22.19	1	1	19	37	811	92.9007	8.67529
	A2	Sequence	# PSMs	# Proteins	# Protein Groups	Protein Group Accessions	Modifications	ΔCn	q-Value	PEP	XCorr	Charge	MH+ [Da]	ΔM [ppm]	RT [min]	# Missed Cleavages
	Low	ATkLWNEVTTsFR	2	1	1	IPI00902667.1	K3(Acetyl); S11(Acetyl)	0.0181	0.998	1	1.62837	3	1636.84	3.0391	42.7179	1
	Low	FLKnHVIEDIkGR	1	1	1	IPI00902667.1	N4(Deamidated); K11(Acetyl)	0.0326	0.998	1	0.890339	3	1611.87	-12.2197	101.559	2
	Low	qPMLILRkPkFR	1	1	1	IPI00902667.1	Q1(Deamidated); K8(Acetyl); K10(Acetyl)	0	0.998	1	0.1225	3	1611.96	13.5084	134.101	2
	Low	HRqhFkK	4	1	1	IPI00902667.1	Q3(Deamidated); H4(Acetyl); K6(Acetyl)	0	0.998	1	0.05	2	1065.57	11.4729	99.1103	2
IPI00748145.2	Isoform 1 of Guanine nucleotide-binding protein G(i) subunit alpha-2	2.16733	18.59	8	1	9	25	355	40.4251	5.5415
	A2	Sequence	# PSMs	# Proteins	# Protein Groups	Protein Group Accessions	Modifications	ΔCn	q-Value	PEP	XCorr	Charge	MH+ [Da]	ΔM [ppm]	RT [min]	# Missed Cleavages
	Low	LLLLGAGESGkSTIVkQmK	3	3	1	IPI00748145.2	K11(Acetyl); K16(Acetyl); M18(Oxidation)	0	0.995	1	0.05	3	2073.19	10.9781	99.9096	2
	Low	SkMIDKnLR	4	1	1	IPI00748145.2	K2(Acetyl); N7(Deamidated)	0	0.998	1	1.5308	2	1147.6	-9.86715	70.1579	2
	Low	STIVkqMk	1	6	1	IPI00748145.2	K5(Acetyl); Q6(Deamidated); K8(Acetyl)	0	0.998	1	0.1225	2	1019.53	-13.5005	138.075	1
IPI00023302.2	Isoform IIa of Synapsin-2	2.12628	27.32	4	1	13	55	582	62.8076	8.41162
	A2	Sequence	# PSMs	# Proteins	# Protein Groups	Protein Group Accessions	Modifications	ΔCn	q-Value	PEP	XCorr	Charge	MH+ [Da]	ΔM [ppm]	RT [min]	# Missed Cleavages
	Low	IGNNykAymR	1	4	1	IPI00023302.2	Y5(Acetyl); K6(Acetyl); Y8(Acetyl); M9(Oxidation)	0	0.982	1	0.05	1	1371.63	-7.63245	81.1255	1
	Low	IGHAHSGmGkVK	2	4	1	IPI00023302.2	M8(Oxidation); K10(Acetyl)	0	0.998	1	0.295335	2	1279.67	9.54629	63.0814	1
IPI00438229.2	Isoform 1 of Transcription intermediary factor 1-beta	2.10489	20.12	2	1	24	41	835	88.4934	5.77002
	A2	Sequence	# PSMs	# Proteins	# Protein Groups	Protein Group Accessions	Modifications	ΔCn	q-Value	PEP	XCorr	Charge	MH+ [Da]	ΔM [ppm]	RT [min]	# Missed Cleavages
	Low	mAILqIMkELNK	1	2	1	IPI00438229.2	M1(Oxidation); Q5(Deamidated); K8(Acetyl)	0	0.998	1	0.479984	4	1490.81	6.88465	48.0108	1
	Low	sTkEVR	1	2	1	IPI00438229.2	S1(Acetyl); K3(Acetyl)	0.0526			0.541862	2	803.427	2.02192	70.346	1
IPI00914566.2	Farnesyl pyrophosphate synthase	2.06168	18.38	3	1	9	29	419	48.2446	6.15088
	A2	Sequence	# PSMs	# Proteins	# Protein Groups	Protein Group Accessions	Modifications	ΔCn	q-Value	PEP	XCorr	Charge	MH+ [Da]	ΔM [ppm]	RT [min]	# Missed Cleavages
	Low	EhANAkK	1	2	1	IPI00914566.2	H2(Acetyl); K6(Acetyl)	0	0.998	1	0.400873	2	881.46	13.5332	50.1387	1
IPI00001734.3	Phosphoserine aminotransferase	2.04624	21.93	3	1	8	36	415	45.3264	9.02686
	A2	Sequence	# PSMs	# Proteins	# Protein Groups	Protein Group Accessions	Modifications	ΔCn	q-Value	PEP	XCorr	Charge	MH+ [Da]	ΔM [ppm]	RT [min]	# Missed Cleavages
	Low	FGVIFAGAQkNVGSAGVTVVIVR	1	3	1	IPI00001734.3	K10(Acetyl)	0.0242	0.998	1	1.21427	5	2331.33	6.55899	41.5728	1
	Low	FLDkALELNmLSLkGhR	2	2	1	IPI00001734.3	K4(Acetyl); M10(Oxidation); K14(Acetyl); H16(Acetyl)	0	0.998	1	0.05	2	2127.13	1.59052	70.0549	2
IPI00414123.4	Dihydropyrimidinase-related protein 1	2.04051	21.68	8	1	14	117	572	62.1447	7.03467
	A2	Sequence	# PSMs	# Proteins	# Protein Groups	Protein Group Accessions	Modifications	ΔCn	q-Value	PEP	XCorr	Charge	MH+ [Da]	ΔM [ppm]	RT [min]	# Missed Cleavages
	Low	sSPSkhQPPPIR	1	3	1	IPI00414123.4	S1(Acetyl); K5(Acetyl); H6(Acetyl)	0.0357	0.987	1	0.540025	3	1456.75	-5.56468	56.7444	1
	Low	nkVFGLqGVsR	92	3	1	IPI00414123.4	N1(Deamidated); K2(Acetyl); Q7(Deamidated); S10(Acetyl)	0	0.995	1	0.0921983	3	1290.65	-13.5842	69.7564	1
	Low	AFPEHLyqRVkIR	2	3	1	IPI00414123.4	Y7(Acetyl); Q8(Deamidated); K11(Acetyl)	0.0479	0.998	1	1.38667	3	1741.96	11.5818	65.7119	2
	Low	SSPSkhqPPPIR	1	3	1	IPI00414123.4	K5(Acetyl); H6(Acetyl); Q7(Deamidated)	0.0361	0.998	1	0.798456	2	1415.73	0.0166006	54.0766	1
	Low	ksIPHITSDR	1	1	1	IPI00414123.4	K1(Acetyl); S2(Acetyl)	0.0593			1.10748	3	1237.66	3.49877	4.8677	1
IPI00549248.4	Isoform 1 of Nucleophosmin	2.03153	54.42	3	1	17	38	294	32.5548	4.77979
	A2	Sequence	# PSMs	# Proteins	# Protein Groups	Protein Group Accessions	Modifications	ΔCn	q-Value	PEP	XCorr	Charge	MH+ [Da]	ΔM [ppm]	RT [min]	# Missed Cleavages
	Low	GGSLPkVEAK	1	2	1	IPI00549248.4	K6(Acetyl)	0.0411	0.998	1	0.696892	2	1027.57	-9.38641	41.4627	1
	Low	SAPGGGSkVPQkK	1	2	1	IPI00549248.4	K8(Acetyl); K12(Acetyl)	0.1011			1.68553	3	1324.73	8.13781	50.6304	2
	Low	SkGQESFKK	1	2	1	IPI00549248.4	K2(Acetyl)	0.1892			0.302902	2	1080.58	10.8085	93.2391	2
IPI00218606.7	40S ribosomal protein S23	2.01338	57.34	2	1	9	9	143	15.7977	10.4917
	A2	Sequence	# PSMs	# Proteins	# Protein Groups	Protein Group Accessions	Modifications	ΔCn	q-Value	PEP	XCorr	Charge	MH+ [Da]	ΔM [ppm]	RT [min]	# Missed Cleavages
	Low	WHDkqYkK	1	1	1	IPI00218606.7	K4(Acetyl); Q5(Deamidated); K7(Acetyl)	0	0.998	1	0.246792	2	1217.61	13.6682	68.9541	2
IPI00013452.11	Bifunctional aminoacyl-tRNA synthetase	1.9495	21.16	1	1	33	118	1512	170.483	7.32764
	A2	Sequence	# PSMs	# Proteins	# Protein Groups	Protein Group Accessions	Modifications	ΔCn	q-Value	PEP	XCorr	Charge	MH+ [Da]	ΔM [ppm]	RT [min]	# Missed Cleavages
	Low	LnLNNtVLskR	1	1	1	IPI00013452.11	N2(Deamidated); T6(Acetyl); S9(Acetyl); K10(Acetyl)	0	0.958	1	0.05	1	1398.78	12.4915	69.7532	1
	Low	qLLSLkAEYKEK	1	1	1	IPI00013452.11	Q1(Deamidated); K6(Acetyl)	0	0.998	1	0.989565	2	1492.84	9.60799	62.7602	2
	Low	LGLEAkK	1	1	1	IPI00013452.11	K6(Acetyl)	0.2162			0.579454	2	800.499	13.7008	40.6396	1
IPI00855957.3	Isoform 2 of Far upstream element-binding protein 2	1.91845	17.18	3	1	10	25	710	72.8513	7.89893
	A2	Sequence	# PSMs	# Proteins	# Protein Groups	Protein Group Accessions	Modifications	ΔCn	q-Value	PEP	XCorr	Charge	MH+ [Da]	ΔM [ppm]	RT [min]	# Missed Cleavages
	Low	AGLVIGkGGEtIkQLqER	4	8	2	IPI00377261.1;IPI00855957.3	K7(Acetyl); T11(Acetyl); K13(Acetyl); Q16(Deamidated)	0	0.972	1	0.1225	3	2024.12	6.44148	77.6674	2
	Low	AGVkMILIQDGSQNTnVDKPLR	2	3	1	IPI00855957.3	K4(Acetyl); N16(Deamidated)	0	0.998	1	1.93829	3	2440.25	-14.5188	55.0558	1
IPI00107555.5	Profilin	1.89259	37.77	3	1	6	12	188	20.7731	7.51807
	A2	Sequence	# PSMs	# Proteins	# Protein Groups	Protein Group Accessions	Modifications	ΔCn	q-Value	PEP	XCorr	Charge	MH+ [Da]	ΔM [ppm]	RT [min]	# Missed Cleavages
	Low	TksQGGEPTYNVAVGR	1	5	2	IPI00107555.5;IPI00945855.1	K2(Acetyl); S3(Acetyl)	0.0444	0.998	1	1.72421	3	1747.87	7.03934	72.3644	1
	Low	ALVIVmGKEGVHGGTLnkK	1	3	1	IPI00107555.5	M6(Oxidation); N17(Deamidated); K18(Acetyl)	0.0615			1.22312	3	2010.13	10.8008	52.8666	2
IPI00029267.1	U2 small nuclear ribonucleoprotein B''	1.88869	22.67	2	1	5	59	225	25.4701	9.71533
	A2	Sequence	# PSMs	# Proteins	# Protein Groups	Protein Group Accessions	Modifications	ΔCn	q-Value	PEP	XCorr	Charge	MH+ [Da]	ΔM [ppm]	RT [min]	# Missed Cleavages
	Low	GTFADKEkK	12	1	1	IPI00029267.1	K8(Acetyl)	0	0.998	1	0.496667	2	1065.56	5.37154	99.697	2
IPI00395627.3	Isoform 1 of Calcyclin-binding protein	1.84553	29.39	3	1	9	33	228	26.1936	8.25049
	A2	Sequence	# PSMs	# Proteins	# Protein Groups	Protein Group Accessions	Modifications	ΔCn	q-Value	PEP	XCorr	Charge	MH+ [Da]	ΔM [ppm]	RT [min]	# Missed Cleavages
	Low	IyEDGDDDMkR	1	3	1	IPI00395627.3	Y2(Acetyl); K10(Acetyl)	0	0.98	1	0.0493334	1	1440.58	-9.04786	80.5648	1
	Low	KVktDTVLILcR	7	3	1	IPI00395627.3	K3(Acetyl); T4(Acetyl); C11(Carbamidomethyl)	0	0.998	1	0.1225	3	1529.89	13.962	104.761	2
IPI00015972.1	Cytochrome c oxidase subunit 6C	1.8236	70.67	1	1	8	40	75	8.77569	10.3892
	A2	Sequence	# PSMs	# Proteins	# Protein Groups	Protein Group Accessions	Modifications	ΔCn	q-Value	PEP	XCorr	Charge	MH+ [Da]	ΔM [ppm]	RT [min]	# Missed Cleavages
	Low	mAPEVLPkPRmR	1	1	1	IPI00015972.1	M1(Oxidation); K8(Acetyl); M11(Oxidation)	0	0.998	1	0.463971	3	1498.8	11.7445	72.706	1
IPI00028392.4	Isoform 1 of Specifically androgen-regulated gene protein	1.81845	27.95	2	1	18	108	601	63.9254	8.6167
	A2	Sequence	# PSMs	# Proteins	# Protein Groups	Protein Group Accessions	Modifications	ΔCn	q-Value	PEP	XCorr	Charge	MH+ [Da]	ΔM [ppm]	RT [min]	# Missed Cleavages
	Low	LAPLtTPkPR	4	2	1	IPI00028392.4	T5(Acetyl); K8(Acetyl)	0.0476	0.998	1	1.20393	3	1177.69	-4.21315	43.0651	0
	Low	KLPPNIVLkssR	1	2	1	IPI00028392.4	K9(Acetyl); S10(Acetyl); S11(Acetyl)	0	0.998	1	0.0988982	3	1477.89	8.62885	77.4197	2
	Low	EALkKLGLLK	1	2	1	IPI00028392.4	K4(Acetyl)	0.15			0.336119	3	1154.75	-0.968486	61.9532	2
IPI00785096.5	Isoform 1 of Basic leucine zipper and W2 domain-containing protein 1	1.80913	37.95	9	1	14	38	419	48.0127	5.92236
	A2	Sequence	# PSMs	# Proteins	# Protein Groups	Protein Group Accessions	Modifications	ΔCn	q-Value	PEP	XCorr	Charge	MH+ [Da]	ΔM [ppm]	RT [min]	# Missed Cleavages
	Low	ELqkELQEQMSR	2	4	1	IPI00785096.5	Q3(Deamidated); K4(Acetyl)	0	0.998	1	0.3705	3	1561.76	3.82828	61.3565	1
	Low	AFQkIVVLFYK	4	8	1	IPI00785096.5	K4(Acetyl)	0	0.998	1	0.248333	3	1397.81	-5.7196	90.3354	1
IPI00293242.1	Isoform 2 of General transcription factor II-I	1.76084	28.42	6	1	23	73	957	107.902	7.94287
	A2	Sequence	# PSMs	# Proteins	# Protein Groups	Protein Group Accessions	Modifications	ΔCn	q-Value	PEP	XCorr	Charge	MH+ [Da]	ΔM [ppm]	RT [min]	# Missed Cleavages
	Low	IkFIIK	5	6	1	IPI00293242.1	K2(Acetyl)	0	0.908	1	0.05	1	803.546	8.76641	102.266	1
	Low	IkFVVK	15	6	1	IPI00293242.1	K2(Acetyl)	0	0.986	1	0.05	2	775.506	-1.80929	106.531	1
	Low	ITkLRK	1	6	1	IPI00293242.1	K3(Acetyl)	0	0.998	1	0.1725	2	800.536	0.735677	62.4958	2
IPI00329633.5	Threonyl-tRNA synthetase, cytoplasmic	1.7137	30.98	4	1	22	136	723	83.3819	6.66846
	A2	Sequence	# PSMs	# Proteins	# Protein Groups	Protein Group Accessions	Modifications	ΔCn	q-Value	PEP	XCorr	Charge	MH+ [Da]	ΔM [ppm]	RT [min]	# Missed Cleavages
	Low	LqqLkEFR	1	4	1	IPI00329633.5	Q2(Deamidated); Q3(Deamidated); K5(Acetyl)	0.04	0.998	1	0.483192	2	1105.58	-8.88332	69.4468	1
	Low	DhRkIGR	1	4	1	IPI00329633.5	H2(Acetyl); K4(Acetyl)	0	0.998	1	0.248333	2	965.539	12.1931	57.6436	2
	Low	IKALkIHK	95	4	1	IPI00329633.5	K5(Acetyl)	0	0.998	1	0.0953002	2	992.666	4.90914	87.0907	2
	Low	LEVkkETLLAMFK	2	4	1	IPI00329633.5	K4(Acetyl); K5(Acetyl)	0	0.998	1	0.05	3	1633.94	11.5822	91.5144	2
	Low	LEMYnILkAEhDSILAEkAEK	1	2	1	IPI00329633.5	N5(Deamidated); K8(Acetyl); H11(Acetyl); K18(Acetyl)	0	0.998	1	0.0497831	3	2572.28	-3.14062	158.543	2
	Low	kRPVIVhRAILGsVER	1	4	1	IPI00329633.5	K1(Acetyl); H7(Acetyl); S13(Acetyl)	0.12			0.439855	4	1956.18	13.0068	105.714	2
IPI00455383.4	Isoform 2 of Clathrin heavy chain 1	1.7056	22.51	2	1	31	105	1639	187.771	5.69385
	A2	Sequence	# PSMs	# Proteins	# Protein Groups	Protein Group Accessions	Modifications	ΔCn	q-Value	PEP	XCorr	Charge	MH+ [Da]	ΔM [ppm]	RT [min]	# Missed Cleavages
	Low	LkLLLPWLEAR	2	2	1	IPI00455383.4	K2(Acetyl)	0.0333	0.966	1	0.292501	3	1393.85	-5.44722	74.7428	1
	Low	VkQLPLVkPyLR	5	2	1	IPI00455383.4	K2(Acetyl); K8(Acetyl); Y10(Acetyl)	0	0.995	1	0.1225	3	1579.97	7.71289	148.9	1
	Low	nLQNLLILtAIkADR	1	2	1	IPI00455383.4	N1(Deamidated); T9(Acetyl); K12(Acetyl)	0	0.996	1	0.0496667	2	1781.01	-2.55623	184.646	1
	Low	AHMGMFTELAILYSkFkPQK	8	2	1	IPI00455383.4	K15(Acetyl); K17(Acetyl)	0	0.998	1	0.248333	3	2424.24	-0.760981	19.5421	1
	Low	AHMGMFtELAILYsKFKPqkMR	4	2	1	IPI00455383.4	T7(Acetyl); S14(Acetyl); Q19(Deamidated); K20(Acetyl)	0	0.998	1	0.247334	3	2754.37	-3.78355	51.3895	2
IPI00219160.3	60S ribosomal protein L34	1.67269	71.79	2	1	18	73	117	13.2845	11.4731
	A2	Sequence	# PSMs	# Proteins	# Protein Groups	Protein Group Accessions	Modifications	ΔCn	q-Value	PEP	XCorr	Charge	MH+ [Da]	ΔM [ppm]	RT [min]	# Missed Cleavages
	Low	TKkHVSR	6	1	1	IPI00219160.3	K3(Acetyl)	0.0364	0.998	1	0.528884	2	897.523	-3.36615	53.6147	2
	Low	VLKAqAQSQkAK	2	1	1	IPI00219160.3	Q5(Deamidated); K10(Acetyl)	0	0.998	1	0.247667	3	1342.76	-10.2935	134.704	2
	Low	AVRPkVLMRLSK	3	1	1	IPI00219160.3	K5(Acetyl)	0	0.998	1	0.235925	3	1439.91	13.6826	80.9872	2
	Low	IkRAFLIEEqK	1	1	1	IPI00219160.3	K2(Acetyl); Q10(Deamidated)	0	0.998	1	0.05	3	1417.82	10.5356	78.5225	2
	Low	AFLIEEQkIVVK	2	1	1	IPI00219160.3	K8(Acetyl)	0.3902			0.248056	3	1458.86	4.14692	95.8299	1
IPI00029631.1	Enhancer of rudimentary homolog	1.65157	23.08	1	1	3	10	104	12.251	5.92236
	A2	Sequence	# PSMs	# Proteins	# Protein Groups	Protein Group Accessions	Modifications	ΔCn	q-Value	PEP	XCorr	Charge	MH+ [Da]	ΔM [ppm]	RT [min]	# Missed Cleavages
	Low	DWIkEkIyVLLR	1	1	1	IPI00029631.1	K4(Acetyl); K6(Acetyl); Y8(Acetyl)	0	0.996	1	0.1225	3	1701.96	4.05609	98.0726	2
IPI00071318.1	Isoform 1 of Putative RNA-binding protein Luc7-like 1	1.64535	33.15	5	1	17	47	371	43.7013	9.92041
	A2	Sequence	# PSMs	# Proteins	# Protein Groups	Protein Group Accessions	Modifications	ΔCn	q-Value	PEP	XCorr	Charge	MH+ [Da]	ΔM [ppm]	RT [min]	# Missed Cleavages
	Low	LEssNGkmASRR	2	2	1	IPI00071318.1	S3(Acetyl); S4(Acetyl); K7(Acetyl); M8(Oxidation)	0	0.992	1	0.0493334	1	1477.72	7.17304	68.6195	2
	Low	EAEEEYRnsMPASSFQQQkLR	10	5	1	IPI00071318.1	N8(Deamidated); S9(Acetyl); K19(Acetyl)	0	0.998	1	1.32407	3	2613.16	-9.42983	52.8745	2
	Low	LhLGFIQIREkLDQLR	1	5	1	IPI00071318.1	H2(Acetyl); K11(Acetyl)	0	0.998	1	0.171834	3	2063.15	-11.681	142.041	2
	Low	ILMEVEkVRAK	1	5	1	IPI00071318.1	K7(Acetyl)	0	0.998	1	0.0494018	3	1357.8	6.13538	94.5941	2
IPI00072644.8	Coiled-coil domain-containing protein 151	1.63964	27.23	1	1	19	51	595	69.0973	9.0708
	A2	Sequence	# PSMs	# Proteins	# Protein Groups	Protein Group Accessions	Modifications	ΔCn	q-Value	PEP	XCorr	Charge	MH+ [Da]	ΔM [ppm]	RT [min]	# Missed Cleavages
	Low	SQkLIEShkK	4	1	1	IPI00072644.8	K3(Acetyl); H8(Acetyl); K9(Acetyl)	0	0.995	1	0.1225	3	1323.73	4.89726	90.9129	2
	Low	VkQQNALRHQVVLR	3	1	1	IPI00072644.8	K2(Acetyl)	0.0296	0.998	1	1.31109	3	1731.03	11.3123	59.0405	2
	Low	EAsGkPSHLR	2	1	1	IPI00072644.8	S3(Acetyl); K5(Acetyl)	0	0.998	1	0.490564	3	1165.59	-4.59803	88.2639	0
IPI00027107.5	elongation factor Tu, mitochondrial precursor	1.62067	24.84	1	1	11	19	455	49.8433	7.60596
	A2	Sequence	# PSMs	# Proteins	# Protein Groups	Protein Group Accessions	Modifications	ΔCn	q-Value	PEP	XCorr	Charge	MH+ [Da]	ΔM [ppm]	RT [min]	# Missed Cleavages
	Low	DkPHVnVGTIGhVDhGK	2	1	1	IPI00027107.5	K2(Acetyl); N6(Deamidated); H12(Acetyl); H15(Acetyl)	0	0.961	1	0.248333	3	1936.95	-3.16983	129.913	0
IPI00155475.5	BTB/POZ domain-containing protein KCTD19	1.21662	17.71	1	1	14	30	926	104.871	6.21436
	A2	Sequence	# PSMs	# Proteins	# Protein Groups	Protein Group Accessions	Modifications	ΔCn	q-Value	PEP	XCorr	Charge	MH+ [Da]	ΔM [ppm]	RT [min]	# Missed Cleavages
	Low	tPWNkAkGnLVR	1	1	1	IPI00155475.5	T1(Acetyl); K5(Acetyl); K7(Acetyl); N9(Deamidated)	0	0.998	1	1.50411	3	1510.78	-13.425	4.70657	2
	Low	HILNFLRLGkLFLPSEFK	3	1	1	IPI00155475.5	K10(Acetyl)	0	0.998	1	0.0497047	2	2214.31	13.9919	27.1171	2
IPI00218466.7	cDNA FLJ59739, highly similar to Protein transport protein Sec61 subunit alpha isoform 1	0	20.95	3	1	5	12	482	52.9149	8.23584
	A2	Sequence	# PSMs	# Proteins	# Protein Groups	Protein Group Accessions	Modifications	ΔCn	q-Value	PEP	XCorr	Charge	MH+ [Da]	ΔM [ppm]	RT [min]	# Missed Cleavages
	Low	mTqTARVLVkFLEVIKPFcVILPEIqKPER	4	1	1	IPI00218466.7	M1(Oxidation); Q3(Deamidated); K10(Acetyl); C19(Carbamidomethyl); Q26(Deamidated)	0	0.998	1	0.247759	3	3643.02	5.76119	166.881	2
	Low	MtQTARVLVKFLEVIkPFcVILPEIQkPER	2	1	1	IPI00218466.7	T2(Acetyl); K16(Acetyl); C19(Carbamidomethyl); K27(Acetyl)	0	0.998	1	0.246904	3	3709.1	10.311	54.6519	2
IPI00795171.1	Pseudouridine synthase	0	10.7	1	1	4	23	374	41.7029	7.53271
	A2	Sequence	# PSMs	# Proteins	# Protein Groups	Protein Group Accessions	Modifications	ΔCn	q-Value	PEP	XCorr	Charge	MH+ [Da]	ΔM [ppm]	RT [min]	# Missed Cleavages
	Low	SkRPGVR	6	1	1	IPI00795171.1	K2(Acetyl)	0	0.995	1	0.1225	2	841.51	10.9348	80.1109	1
IPI00981160.1	ZNF517 protein	0	18.52	2	1	10	33	459	50.7902	9.1001
	A2	Sequence	# PSMs	# Proteins	# Protein Groups	Protein Group Accessions	Modifications	ΔCn	q-Value	PEP	XCorr	Charge	MH+ [Da]	ΔM [ppm]	RT [min]	# Missed Cleavages
	High	AFkQssILLR	1	2	1	IPI00981160.1	K3(Acetyl); S5(Acetyl); S6(Acetyl)	0	0.006	0.05285	1.24634	3	1288.73	0.355608	42.1798	1
	Low	LsTLIQHqkVhGR	4	2	1	IPI00981160.1	S2(Acetyl); Q8(Deamidated); K9(Acetyl); H11(Acetyl)	0	0.998	1	0.05	2	1643.9	7.40609	49.8891	1
IPI00867746.1	Isoform 3 of Kinesin-like protein KIF2A	0	22.8	4	1	20	35	706	79.9046	6.68311
	A2	Sequence	# PSMs	# Proteins	# Protein Groups	Protein Group Accessions	Modifications	ΔCn	q-Value	PEP	XCorr	Charge	MH+ [Da]	ΔM [ppm]	RT [min]	# Missed Cleavages
	Low	LEGAEINKSLLALkEcIR	1	4	1	IPI00867746.1	K14(Acetyl); C16(Carbamidomethyl)	0.0247	0.998	1	0.794015	3	2099.14	-7.45404	61.2704	2
	Low	kRPLNK	1	4	1	IPI00867746.1	K1(Acetyl)	0	0.998	1	0.419143	2	797.488	-13.7538	57.9195	1
	Low	IQIGIyVEIkR	2	2	1	IPI00867746.1	Y6(Acetyl); K10(Acetyl)	0	0.998	1	0.146808	3	1415.84	13.1386	95.2473	1
	Low	kGkLHGK	1	4	1	IPI00867746.1	K1(Acetyl); K3(Acetyl)	0	0.998	1	0.122167	2	851.509	-1.13286	23.999	2
	Low	IVkNRR	1	4	1	IPI00867746.1	K3(Acetyl)	0.1406			0.554692	2	827.509	-14.2263	84.4317	2
IPI00010896.3	Chloride intracellular channel protein 1	0	36.1	1	1	8	23	241	26.9057	5.17334
	A2	Sequence	# PSMs	# Proteins	# Protein Groups	Protein Group Accessions	Modifications	ΔCn	q-Value	PEP	XCorr	Charge	MH+ [Da]	ΔM [ppm]	RT [min]	# Missed Cleavages
	Low	LHIVQVVckK	2	1	1	IPI00010896.3	C8(Carbamidomethyl); K9(Acetyl)	0	0.998	1	0.520373	2	1265.73	-10.0099	54.7784	1
IPI00012857.1	Potassium voltage-gated channel subfamily KQT member 3	0	31.77	4	1	25	54	872	96.6817	8.86572
	A2	Sequence	# PSMs	# Proteins	# Protein Groups	Protein Group Accessions	Modifications	ΔCn	q-Value	PEP	XCorr	Charge	MH+ [Da]	ΔM [ppm]	RT [min]	# Missed Cleavages
	Low	ILqFRLYkK	3	3	1	IPI00012857.1	Q3(Deamidated); K8(Acetyl)	0	0.986	1	0.0471064	3	1251.75	0.384913	71.5685	2
	Low	TPLsRPVkR	1	3	1	IPI00012857.1	S4(Acetyl); K8(Acetyl)	0.0408	0.998	1	0.473397	3	1137.68	6.89563	43.413	1
	Low	RkPAAELIQAAWR	1	4	1	IPI00012857.1	K2(Acetyl)	0.0854			0.753321	3	1551.87	-3.01802	57.5845	1
IPI00844000.1	Isoform 1 of E3 UFM1-protein ligase 1	0	29.72	2	1	22	49	794	89.5398	6.78564
	A2	Sequence	# PSMs	# Proteins	# Protein Groups	Protein Group Accessions	Modifications	ΔCn	q-Value	PEP	XCorr	Charge	MH+ [Da]	ΔM [ppm]	RT [min]	# Missed Cleavages
	Low	LIAqkQLEVVhTLDGK	2	1	1	IPI00844000.1	Q4(Deamidated); K5(Acetyl); H11(Acetyl)	0	0.96	1	0.05	3	1877.04	1.95083	124.837	1
	Low	TGQGDYPLNNELDkEQEDVASTTRK	5	1	1	IPI00844000.1	K14(Acetyl)	0.04	0.995	1	0.238167	3	2850.33	-1.99669	172.817	2
	Low	IPEDQhALLVkYQGLVVkQLVSqSK	4	2	1	IPI00844000.1	H6(Acetyl); K11(Acetyl); K18(Acetyl); Q23(Deamidated)	0	0.998	1	0.05	2	2947.64	7.71942	77.0003	2
IPI00000690.1	Isoform 1 of Apoptosis-inducing factor 1, mitochondrial	0	28.87	4	1	20	87	613	66.8589	8.95361
	A2	Sequence	# PSMs	# Proteins	# Protein Groups	Protein Group Accessions	Modifications	ΔCn	q-Value	PEP	XCorr	Charge	MH+ [Da]	ΔM [ppm]	RT [min]	# Missed Cleavages
	Low	DNmVKLNDGsqITYEkcLIATGGTPR	2	2	1	IPI00000690.1	M3(Oxidation); S10(Acetyl); Q11(Deamidated); K16(Acetyl); C17(Carbamidomethyl)	0	0.998	1	2.34663	4	2982.41	-2.48619	89.0679	2
	Low	LLIkLkDGR	5	4	1	IPI00000690.1	K4(Acetyl); K6(Acetyl)	0	0.998	1	0.248	2	1139.72	2.92518	149.457	2
	Low	ALGTEVIQLFPEkGnMGkILPEYLSnWTMEK	2	3	1	IPI00000690.1	K13(Acetyl); N15(Deamidated); K18(Acetyl); N26(Deamidated)	0	0.998	1	0.248	3	3622.75	-14.2498	105.35	2
	Low	QkLVPLVR	1	3	1	IPI00000690.1	K2(Acetyl)	0.04	0.998	1	0.244022	2	994.654	12.9158	17.9843	1
	Low	qWnGkER	1	2	1	IPI00000690.1	Q1(Deamidated); N3(Deamidated); K5(Acetyl)	0.0706			0.792613	2	961.442	5.2662	31.1199	1
IPI00853547.1	Isoform 3 of Glucose-6-phosphate 1-dehydrogenase	0	14.13	6	1	6	9	545	62.4286	8.04541
	A2	Sequence	# PSMs	# Proteins	# Protein Groups	Protein Group Accessions	Modifications	ΔCn	q-Value	PEP	XCorr	Charge	MH+ [Da]	ΔM [ppm]	RT [min]	# Missed Cleavages
	Low	LkLEDFFAR	2	6	1	IPI00853547.1	K2(Acetyl)	0.0484	0.998	1	0.59326	3	1180.64	7.49281	62.509	1
	Low	IDhyLGkEMVQNLmVLRFANR	2	6	1	IPI00853547.1	H3(Acetyl); Y4(Acetyl); K7(Acetyl); M14(Oxidation)	0	0.998	1	0.0301348	2	2689.4	13.4974	74.5672	2
IPI00290142.5	CTP synthase 1	0	20.81	3	1	14	35	591	66.648	6.45557
	A2	Sequence	# PSMs	# Proteins	# Protein Groups	Protein Group Accessions	Modifications	ΔCn	q-Value	PEP	XCorr	Charge	MH+ [Da]	ΔM [ppm]	RT [min]	# Missed Cleavages
	Low	LSHYLQkGcR	1	1	1	IPI00290142.5	K7(Acetyl); C9(Carbamidomethyl)	0.1081			0.660811	2	1303.68	14.0761	43.4096	1
IPI00646304.4	Peptidyl-prolyl cis-trans isomerase B	0	22.22	1	1	7	11	216	23.7275	9.40771
	A2	Sequence	# PSMs	# Proteins	# Protein Groups	Protein Group Accessions	Modifications	ΔCn	q-Value	PEP	XCorr	Charge	MH+ [Da]	ΔM [ppm]	RT [min]	# Missed Cleavages
	Low	nskFHR	2	1	1	IPI00646304.4	N1(Deamidated); S2(Acetyl); K3(Acetyl)	0	0.998	1	0.0496667	2	873.413	-9.77652	123.361	1
IPI00465361.4	60S ribosomal protein L13	0	47.87	1	1	14	46	211	24.2465	11.6489
	A2	Sequence	# PSMs	# Proteins	# Protein Groups	Protein Group Accessions	Modifications	ΔCn	q-Value	PEP	XCorr	Charge	MH+ [Da]	ΔM [ppm]	RT [min]	# Missed Cleavages
	Low	SkLILFPRKPSAPK	20	1	1	IPI00465361.4	K2(Acetyl)	0	0.98	1	0.1225	3	1624	1.15565	148.691	2
IPI00942979.1	Transketolase	0	18.78	4	1	9	19	623	67.8347	7.66455
	A2	Sequence	# PSMs	# Proteins	# Protein Groups	Protein Group Accessions	Modifications	ΔCn	q-Value	PEP	XCorr	Charge	MH+ [Da]	ΔM [ppm]	RT [min]	# Missed Cleavages
	Low	EKInIRVLDPFtIkPLDR	1	2	1	IPI00942979.1	N4(Deamidated); T12(Acetyl); K14(Acetyl)	0	0.998	1	1.32045	3	2252.27	1.0482	57.6698	2
	Low	LQALkDTAnRLR	2	4	1	IPI00942979.1	K5(Acetyl); N9(Deamidated)	0	0.998	1	0.370167	3	1441.83	12.9793	101.052	2
IPI00010133.3	Coronin-1A	0	34.49	1	1	14	78	461	50.9938	6.68311
	A2	Sequence	# PSMs	# Proteins	# Protein Groups	Protein Group Accessions	Modifications	ΔCn	q-Value	PEP	XCorr	Charge	MH+ [Da]	ΔM [ppm]	RT [min]	# Missed Cleavages
	Low	FYkLHERR	2	1	1	IPI00010133.3	K3(Acetyl)	0.0204	0.998	1	0.483536	2	1190.63	-12.6665	72.1625	2
	Low	HVFGqPAkADQcyEDVR	1	1	1	IPI00010133.3	Q5(Deamidated); K8(Acetyl); C12(Carbamidomethyl); Y13(Acetyl)	0	0.998	1	0.296109	2	2104.92	-8.16874	58.1842	1
	Low	qVVRsskFR	1	1	1	IPI00010133.3	Q1(Deamidated); S5(Acetyl); S6(Acetyl); K7(Acetyl)	0	0.998	1	0.1225	3	1233.67	10.1935	83.8804	2
IPI00552590.1	T-complex protein 1 subunit zeta isoform b	0	32.72	4	1	14	33	486	53.2551	7.26904
	A2	Sequence	# PSMs	# Proteins	# Protein Groups	Protein Group Accessions	Modifications	ΔCn	q-Value	PEP	XCorr	Charge	MH+ [Da]	ΔM [ppm]	RT [min]	# Missed Cleavages
	Low	mAAVkTLnPkAEVAR	2	2	1	IPI00552590.1	M1(Oxidation); K5(Acetyl); N8(Deamidated); K10(Acetyl)	0.0064	0.998	1	1.56057	3	1699.93	12.7026	74.2948	2
	Low	HPDmkkR	1	4	1	IPI00552590.1	M4(Oxidation); K5(Acetyl); K6(Acetyl)	0	0.998	1	0.05	2	1011.52	12.5504	63.6163	2
IPI00027442.4	Alanyl-tRNA synthetase, cytoplasmic	0	32.02	2	1	19	75	968	106.743	5.52881
	A2	Sequence	# PSMs	# Proteins	# Protein Groups	Protein Group Accessions	Modifications	ΔCn	q-Value	PEP	XCorr	Charge	MH+ [Da]	ΔM [ppm]	RT [min]	# Missed Cleavages
	Low	GAMSTQqIkKAEEIANEmIEAAK	8	2	1	IPI00027442.4	Q7(Deamidated); K9(Acetyl); M18(Oxidation)	0	0.998	1	0.248333	3	2550.21	-11.4709	0.197701	2
IPI00027717.2	Component of gems 4	0	12.19	2	1	13	59	1058	119.96	6.03662
	A2	Sequence	# PSMs	# Proteins	# Protein Groups	Protein Group Accessions	Modifications	ΔCn	q-Value	PEP	XCorr	Charge	MH+ [Da]	ΔM [ppm]	RT [min]	# Missed Cleavages
	Low	KTsTVLkNR	1	1	1	IPI00027717.2	S3(Acetyl); K7(Acetyl)	0	0.998	1	0.405828	2	1130.66	8.02321	45.3326	2
	Low	LVIVhPEVTVkK	2	1	1	IPI00027717.2	H5(Acetyl); K11(Acetyl)	0	0.998	1	0.05	2	1445.88	7.37064	62.7742	1
IPI00748807.2	Isoform 1 of Nuclear pore complex protein Nup160	0	14	4	1	16	38	1436	162.017	5.50342
	A2	Sequence	# PSMs	# Proteins	# Protein Groups	Protein Group Accessions	Modifications	ΔCn	q-Value	PEP	XCorr	Charge	MH+ [Da]	ΔM [ppm]	RT [min]	# Missed Cleavages
	Low	NHDGEcTAAPTNRQIEILELEDLEkEcsLAR	3	2	1	IPI00748807.2	C6(Carbamidomethyl); K25(Acetyl); C27(Carbamidomethyl); S28(Acetyl)	0	0.996	1	0.245834	3	3695.78	14.2046	78.8078	2
	Low	kAGtVMFEyGmRLGR	1	3	1	IPI00748807.2	K1(Acetyl); T4(Acetyl); Y9(Acetyl); M11(Oxidation)	0	0.998	1	0.973439	2	1857.9	-1.95607	60.5609	2
	Low	LLsHGVPLPNWLINSYKkVDAAELLR	1	1	1	IPI00748807.2	S3(Acetyl); K18(Acetyl)	0	0.998	1	0.096667	3	3030.7	7.98003	76.2676	2
IPI00641692.3	Ribonuclease P	0	37.26	6	1	7	17	212	23.2714	8.96826
	A2	Sequence	# PSMs	# Proteins	# Protein Groups	Protein Group Accessions	Modifications	ΔCn	q-Value	PEP	XCorr	Charge	MH+ [Da]	ΔM [ppm]	RT [min]	# Missed Cleavages
	Low	sRPIkILtR	1	6	1	IPI00641692.3	S1(Acetyl); K5(Acetyl); T8(Acetyl)	0	0.974	1	0.1225	3	1209.73	-1.70497	95.3466	1
	Low	EIEKPVAVsELFTTLPIVqGKsRPIkILTR	6	1	1	IPI00641692.3	S9(Acetyl); Q19(Deamidated); S22(Acetyl); K26(Acetyl)	0	0.998	1	0.080121	3	3490.01	4.16426	103.536	2
IPI00873899.1	Isoform 1 of ATP-binding cassette sub-family F member 1	0	25.68	3	1	27	66	845	95.8665	6.80029
	A2	Sequence	# PSMs	# Proteins	# Protein Groups	Protein Group Accessions	Modifications	ΔCn	q-Value	PEP	XCorr	Charge	MH+ [Da]	ΔM [ppm]	RT [min]	# Missed Cleavages
	Low	HPPkPAkPEkNR	1	2	1	IPI00873899.1	K4(Acetyl); K7(Acetyl); K10(Acetyl)	0.0256	0.998	1	0.757111	3	1524.84	6.51354	79.1083	1
	Low	SkGkAKPQNK	2	2	1	IPI00873899.1	K2(Acetyl); K4(Acetyl)	0	0.998	1	0.662096	3	1169.67	5.59168	56.9671	2
	Low	RPkEYtVR	1	3	1	IPI00873899.1	K3(Acetyl); T6(Acetyl)	0	0.998	1	0.366201	3	1132.62	9.58705	161.242	1
	Low	EkEPPK	4	2	1	IPI00873899.1	K2(Acetyl)	0	0.998	1	0.336481	2	769.405	-4.8144	37.2087	1
	Low	qEkkLK	1	3	1	IPI00873899.1	Q1(Deamidated); K3(Acetyl); K4(Acetyl)	0	0.998	1	0.332728	1	858.491	-1.97115	37.0224	2
	Low	LkKQMEYER	2	2	1	IPI00873899.1	K2(Acetyl)	0	0.998	1	0.247667	3	1266.66	6.03974	122.655	2
	Low	LtPTHGEmRkNhR	3	3	1	IPI00873899.1	T2(Acetyl); M8(Oxidation); K10(Acetyl); H12(Acetyl)	0	0.998	1	0.05	2	1718.82	-10.3109	64.319	2
IPI00399170.1	Isoform 2 of Regulator of nonsense transcripts 1	0	23.97	2	1	31	79	1118	122.958	6.68311
	A2	Sequence	# PSMs	# Proteins	# Protein Groups	Protein Group Accessions	Modifications	ΔCn	q-Value	PEP	XCorr	Charge	MH+ [Da]	ΔM [ppm]	RT [min]	# Missed Cleavages
	Low	IhQTGLkVVR	1	2	1	IPI00399170.1	H2(Acetyl); K7(Acetyl)	0	0.998	1	0.311399	3	1234.73	3.91071	53.4231	1
	Low	nMDSMPELQkLQQLK	2	2	1	IPI00399170.1	N1(Deamidated); K10(Acetyl)	0	0.998	1	0.247185	2	1845.92	7.486	56.8925	1
	Low	TEAAnVEkITTkLLK	3	2	1	IPI00399170.1	N5(Deamidated); K8(Acetyl); K12(Acetyl)	0	0.998	1	0.0496667	2	1743.99	9.51199	54.993	2
IPI00305374.5	Isoform 1 of THO complex subunit 1	0	30.29	1	1	14	51	657	75.6185	4.98291
	A2	Sequence	# PSMs	# Proteins	# Protein Groups	Protein Group Accessions	Modifications	ΔCn	q-Value	PEP	XCorr	Charge	MH+ [Da]	ΔM [ppm]	RT [min]	# Missed Cleavages
	Medium	AkQLLVAWqDQEGVHATPENLINALNK	3	1	1	IPI00305374.5	K2(Acetyl); Q9(Deamidated)	0	0.044	0.2306	1.53541	3	3043.57	-5.45112	58.9913	1
	Low	FTksTR	19	1	1	IPI00305374.5	K3(Acetyl); S4(Acetyl)	0	0.998	1	0.912309	2	823.43	-1.60221	11.1384	1
	Low	HILLQYLILFQYLkGQVKFK	4	1	1	IPI00305374.5	K14(Acetyl)	0	0.998	1	0.235937	3	2534.47	-9.02486	35.0636	2
	Low	nPVQcYEkISWK	1	1	1	IPI00305374.5	N1(Deamidated); C5(Carbamidomethyl); K8(Acetyl)	0.0522			1.26668	3	1594.77	6.54259	22.7497	1
IPI00301323.1	ATP-dependent RNA helicase DDX18	0	31.34	3	1	26	82	670	75.3594	9.49561
	A2	Sequence	# PSMs	# Proteins	# Protein Groups	Protein Group Accessions	Modifications	ΔCn	q-Value	PEP	XCorr	Charge	MH+ [Da]	ΔM [ppm]	RT [min]	# Missed Cleavages
	Low	TGsGkTLAFLIPAVELIVkLR	2	1	1	IPI00301323.1	S3(Acetyl); K5(Acetyl); K19(Acetyl)	0	0.998	1	1.45335	3	2352.39	-2.04311	62.7096	2
	Low	MShLPMkLLR	2	1	1	IPI00301323.1	H3(Acetyl); K7(Acetyl)	0	0.998	1	0.368012	3	1309.7	-10.3943	78.329	1
	Low	AIKEMGFtNMTEIqHksIRPLLEGR	7	1	1	IPI00301323.1	T8(Acetyl); Q14(Deamidated); K16(Acetyl); S17(Acetyl)	0	0.998	1	0.248333	3	3026.53	-3.23456	22.5817	2
	Low	IFkhISKK	2	2	1	IPI00301323.1	K3(Acetyl); H4(Acetyl)	0	0.998	1	0.241334	3	1084.66	6.60222	117.89	2
	Low	QIIkLLPtR	1	2	1	IPI00301323.1	K4(Acetyl); T8(Acetyl)	0	0.998	1	0.232541	3	1165.73	2.86167	64.0378	1
	Low	QkQNkR	2	3	1	IPI00301323.1	K2(Acetyl); K5(Acetyl)	0	0.998	1	0.123553	2	885.49	-0.645686	53.5388	2
IPI00896452.2	neurabin-1 isoform 1	0	26.06	5	1	36	93	1374	153.956	5.59229
	A2	Sequence	# PSMs	# Proteins	# Protein Groups	Protein Group Accessions	Modifications	ΔCn	q-Value	PEP	XCorr	Charge	MH+ [Da]	ΔM [ppm]	RT [min]	# Missed Cleavages
	Low	AqEkmEkQR	1	5	1	IPI00896452.2	Q2(Deamidated); K4(Acetyl); M5(Oxidation); K7(Acetyl)	0	0.996	1	0.0496667	1	1248.6	6.29464	81.5472	2
	Low	TQLqqNIEENkER	2	5	1	IPI00896452.2	Q4(Deamidated); Q5(Deamidated); K11(Acetyl)	0	0.998	1	1.00038	2	1673.82	13.4362	56.2878	1
	Low	NSSKGkK	1	3	1	IPI00896452.2	K6(Acetyl)	0.0357	0.998	1	0.53837	2	790.439	-4.11435	35.3124	2
	Low	LSHkFK	1	5	1	IPI00896452.2	K4(Acetyl)	0.037	0.998	1	0.521768	2	801.47	10.4359	43.8941	1
	Low	AsSSLAVqGGKIkR	2	3	1	IPI00896452.2	S2(Acetyl); Q8(Deamidated); K13(Acetyl)	0	0.998	1	0.0496667	1	1486.84	12.4325	81.4357	2
	Low	AqLsVknRR	1	5	1	IPI00896452.2	Q2(Deamidated); S4(Acetyl); K6(Acetyl); N7(Deamidated)	0	0.998	1	0.0496667	1	1157.63	3.86362	104.183	2
	Low	LLPPkGLR	1	2	1	IPI00896452.2	K5(Acetyl)	0	0.998	1	0.048902	1	935.598	-5.82482	71.9389	1
	Low	LkALGmtAsQDR	1	4	1	IPI00896452.2	K2(Acetyl); M6(Oxidation); T7(Acetyl); S9(Acetyl)	0.1522			0.392695	3	1432.69	-12.8117	85.8748	1
IPI00829917.3	Isoform 1 of IQ motif and SEC7 domain-containing protein 3	0	12.27	1	1	17	53	1182	127.541	6.50732
	A2	Sequence	# PSMs	# Proteins	# Protein Groups	Protein Group Accessions	Modifications	ΔCn	q-Value	PEP	XCorr	Charge	MH+ [Da]	ΔM [ppm]	RT [min]	# Missed Cleavages
	Low	LqkqAAhQR	1	1	1	IPI00829917.3	Q2(Deamidated); K3(Acetyl); Q4(Deamidated); H7(Acetyl)	0	0.986	1	0.166717	3	1165.59	-2.94169	72.0796	1
IPI00006970.2	Mitochondrial 28S ribosomal protein S2	0	13.17	1	1	5	7	319	35.5303	8.93896
	A2	Sequence	# PSMs	# Proteins	# Protein Groups	Protein Group Accessions	Modifications	ΔCn	q-Value	PEP	XCorr	Charge	MH+ [Da]	ΔM [ppm]	RT [min]	# Missed Cleavages
	Low	LFqTAITRAkEk	1	1	1	IPI00006970.2	Q3(Deamidated); K10(Acetyl); K12(Acetyl)	0.0333	0.998	1	0.294461	3	1490.84	12.6894	89.7544	2
IPI00639933.3	Zinc finger protein ZnFP12	0	30.37	1	1	17	43	540	62.7186	9.37842
	A2	Sequence	# PSMs	# Proteins	# Protein Groups	Protein Group Accessions	Modifications	ΔCn	q-Value	PEP	XCorr	Charge	MH+ [Da]	ΔM [ppm]	RT [min]	# Missed Cleavages
	Low	YEckqcGK	1	1	1	IPI00639933.3	C3(Carbamidomethyl); K4(Acetyl); Q5(Deamidated); C6(Carbamidomethyl)	0	0.98	1	0.0498099	1	1115.44	-8.58568	71.9902	1
	Low	AHtGEKPYKcKEcGkPFIYR	2	1	1	IPI00639933.3	T3(Acetyl); C10(Carbamidomethyl); C13(Carbamidomethyl); K15(Acetyl)	0	0.998	1	0.2475	3	2553.21	-11.6788	10.5308	2
	Low	HEkAhTGEkPYKcK	1	1	1	IPI00639933.3	K3(Acetyl); H5(Acetyl); K9(Acetyl); C13(Carbamidomethyl)	0	0.998	1	0.247143	3	1838.9	10.4997	14.4685	2
	Low	HYEckLcGK	2	1	1	IPI00639933.3	C4(Carbamidomethyl); K5(Acetyl); C7(Carbamidomethyl)	0	0.998	1	0.245997	3	1236.53	-14.5137	119.364	1
	Low	HYEcKLcGkTYLSPLGFqAHESTHTGDKPFEcK	9	1	1	IPI00639933.3	C4(Carbamidomethyl); C7(Carbamidomethyl); K9(Acetyl); Q18(Deamidated); C32(Carbamidomethyl)	0	0.998	1	0.239611	3	3968.78	-5.57014	75.8352	2
IPI00903278.1	P37 AUF1	0	53.5	14	2	19	34	286	31.4617	7.35693
	A2	Sequence	# PSMs	# Proteins	# Protein Groups	Protein Group Accessions	Modifications	ΔCn	q-Value	PEP	XCorr	Charge	MH+ [Da]	ΔM [ppm]	RT [min]	# Missed Cleavages
	Low	AKAmkTK	2	10	1	IPI00903278.1	M4(Oxidation); K5(Acetyl)	0.0333	0.998	1	0.291851	2	835.463	-9.67044	52.2141	2
	Low	LnGkVIDPkR	1	11	1	IPI00903278.1	N2(Deamidated); K4(Acetyl); K9(Acetyl)	0	0.998	1	0.05	1	1224.7	6.05955	74.7789	2
	Low	IMEkkYhnVGLSK	2	8	1	IPI00903278.1	K4(Acetyl); K5(Acetyl); H7(Acetyl); N8(Deamidated)	0	0.998	1	0.05	3	1673.85	-6.34334	86.6926	2
	Low	TkEPVkK	3	10	1	IPI00903278.1	K2(Acetyl); K6(Acetyl)	0	0.998	1	0.0496667	2	913.531	-4.4374	188.951	2
IPI00910647.1	cDNA FLJ52127, highly similar to Multisynthetase complex auxiliary component p43	0	33.09	3	1	7	18	269	29.7268	9.0708
	A2	Sequence	# PSMs	# Proteins	# Protein Groups	Protein Group Accessions	Modifications	ΔCn	q-Value	PEP	XCorr	Charge	MH+ [Da]	ΔM [ppm]	RT [min]	# Missed Cleavages
	Low	mANNDAVLkR	1	3	1	IPI00910647.1	M1(Oxidation); K9(Acetyl)	0	0.998	1	0.248333	3	1189.58	-14.2047	68.6766	1
IPI00472724.1	Putative elongation factor 1-alpha-like 3	79.8731	33.77	9	3	16	90	462	50.1532	9.0708
	A2	Sequence	# PSMs	# Proteins	# Protein Groups	Protein Group Accessions	Modifications	ΔCn	q-Value	PEP	XCorr	Charge	MH+ [Da]	ΔM [ppm]	RT [min]	# Missed Cleavages
	Low	FAELkEKIDR	2	6	1	IPI00472724.1	K5(Acetyl)	0	0.979	1	0.6567	3	1290.7	-2.62521	66.5168	2
	Low	SAQkAQkAK	1	3	1	IPI00472724.1	K4(Acetyl); K7(Acetyl)	0	0.993	1	0.065186	2	1043.6	11.8993	77.5038	2
	Low	qTVAVGVIKAVDkK	14	3	1	IPI00472724.1	Q1(Deamidated); K13(Acetyl)	0	0.996	1	0.837816	3	1498.88	-2.35911	39.7849	2
	Low	nVSVkDVR	1	5	1	IPI00472724.1	N1(Deamidated); K5(Acetyl)	0.05	0.998	1	0.951111	2	959.527	11.8213	38.7184	1
IPI01025827.1	Actin-like protein (Fragment)	51.3507	61.17	26	1	6	79	103	11.5439	8.19189
	A2	Sequence	# PSMs	# Proteins	# Protein Groups	Protein Group Accessions	Modifications	ΔCn	q-Value	PEP	XCorr	Charge	MH+ [Da]	ΔM [ppm]	RT [min]	# Missed Cleavages
	Low	VAPkQhPVLLTK	1	1	1	IPI01025827.1	K4(Acetyl); H6(Acetyl)	0	0.979	1	0.307739	3	1414.84	-0.569534	93.0877	1
IPI00387144.5	cDNA FLJ55956, highly similar to Tubulin alpha-6 chain	43.9553	28.32	20	4	12	82	519	57.7232	5.07178
	A2	Sequence	# PSMs	# Proteins	# Protein Groups	Protein Group Accessions	Modifications	ΔCn	q-Value	PEP	XCorr	Charge	MH+ [Da]	ΔM [ppm]	RT [min]	# Missed Cleavages
	Low	AVcmLSNTTAVAEAWARLDhkFDLmYAK	1	2	1	IPI00387144.5	C3(Carbamidomethyl); M4(Oxidation); H20(Acetyl); K21(Acetyl); M25(Oxidation)	0	0.958	1	0.248333	3	3328.54	-13.3932	17.1375	2
	Low	GDVVPkDVnAAITTIKTK	23	1	1	IPI00387144.5	K6(Acetyl); N9(Deamidated)	0	0.97	1	0.248333	3	1913.06	1.3896	9.34058	2
IPI01018925.1	cDNA FLJ58286, highly similar to Actin, cytoplasmic 2	43.7521	56.76	53	2	18	50	333	37.3246	5.70654
	A2	Sequence	# PSMs	# Proteins	# Protein Groups	Protein Group Accessions	Modifications	ΔCn	q-Value	PEP	XCorr	Charge	MH+ [Da]	ΔM [ppm]	RT [min]	# Missed Cleavages
	Low	EITALAPSTMkIKIIAPPER	1	20	2	IPI01018925.1;IPI00023006.1	K11(Acetyl)	0.1214			1.2289	3	2221.29	10.3455	60.0351	2
IPI00023006.1	Actin, alpha cardiac muscle 1	40.8213	36.6	49	1	13	40	377	41.9919	5.38916
	A2	Sequence	# PSMs	# Proteins	# Protein Groups	Protein Group Accessions	Modifications	ΔCn	q-Value	PEP	XCorr	Charge	MH+ [Da]	ΔM [ppm]	RT [min]	# Missed Cleavages
	Low	kDLYANNVLsGGtTmYPGIADR	3	7	2	IPI00023006.1;IPI01018925.1	K1(Acetyl); S10(Acetyl); T13(Acetyl); M15(Oxidation)	0.0341	0.994	1	1.70298	4	2498.18	-2.13837	92.5223	1
	Low	EITALAPSTMkIKIIAPPER	1	20	2	IPI01018925.1;IPI00023006.1	K11(Acetyl)	0.1214			1.2289	3	2221.29	10.3455	60.0351	2
IPI00018219.1	Transforming growth factor-beta-induced protein ig-h3	28.3398	18.16	4	1	11	56	683	74.634	7.7085
	A2	Sequence	# PSMs	# Proteins	# Protein Groups	Protein Group Accessions	Modifications	ΔCn	q-Value	PEP	XCorr	Charge	MH+ [Da]	ΔM [ppm]	RT [min]	# Missed Cleavages
	Low	LAPVYQkLLER	4	2	1	IPI00018219.1	K7(Acetyl)	0	0.979	1	0.227598	3	1371.82	12.604	92.4309	1
IPI00867533.1	60S ribosomal protein L6	27.673	45.14	5	1	20	126	288	32.7216	10.6089
	A2	Sequence	# PSMs	# Proteins	# Protein Groups	Protein Group Accessions	Modifications	ΔCn	q-Value	PEP	XCorr	Charge	MH+ [Da]	ΔM [ppm]	RT [min]	# Missed Cleavages
	Low	VVFLkqLAsGLLLVTGPLVLnR	2	2	1	IPI00867533.1	K5(Acetyl); Q6(Deamidated); S9(Acetyl); N21(Deamidated)	0	0.969	1	0.294306	3	2436.42	-10.023	112.116	1
	Low	IkAIPQLQGYLR	17	3	1	IPI00867533.1	K2(Acetyl)	0	0.971	1	0.962797	3	1441.84	-9.38514	101.532	1
	Low	AkkPkK	26	3	1	IPI00867533.1	K2(Acetyl); K3(Acetyl); K5(Acetyl)	0	0.982	1	0.0725024	2	825.521	2.40034	8.82693	2
	Low	KGnLkAK	14	3	1	IPI00867533.1	N3(Deamidated); K5(Acetyl)	0	0.997	1	0.910495	2	801.482	-0.869597	82.4718	2
	Low	kPFsqHVRkLR	1	5	1	IPI00867533.1	K1(Acetyl); S4(Acetyl); Q5(Deamidated); K9(Acetyl)	0.0926			0.489749	3	1522.85	-1.29647	106.285	2
IPI00941172.1	Isoform 1 of Protein transport protein Sec61 subunit alpha isoform 1	20.5374	38.66	3	1	8	17	476	52.2305	8.06006
	A2	Sequence	# PSMs	# Proteins	# Protein Groups	Protein Group Accessions	Modifications	ΔCn	q-Value	PEP	XCorr	Charge	MH+ [Da]	ΔM [ppm]	RT [min]	# Missed Cleavages
	Low	MAIKFLEVIkPFcVILPEIqKPERK	1	1	1	IPI00941172.1	K10(Acetyl); C13(Carbamidomethyl); Q20(Deamidated)	0	0.964	1	0.958556	5	3069.69	-11.2114	112.265	2
IPI00657775.2	Isoform 2 of Kinesin-like protein KIF21B	20.1909	25.49	5	1	47	263	1624	181.157	7.28369
	A2	Sequence	# PSMs	# Proteins	# Protein Groups	Protein Group Accessions	Modifications	ΔCn	q-Value	PEP	XCorr	Charge	MH+ [Da]	ΔM [ppm]	RT [min]	# Missed Cleavages
	Low	LLkNqsRyER	2	5	1	IPI00657775.2	K3(Acetyl); Q5(Deamidated); S6(Acetyl); Y8(Acetyl)	0	0.864	0.9843	0.0495992	1	1433.74	-0.226806	102.868	2
	Low	ENAMLQkEnGALR	5	5	1	IPI00657775.2	K7(Acetyl); N9(Deamidated)	0	0.959	1	2.38464	4	1516.75	7.61279	65.8233	1
	Low	qkLIDELEnsQRR	1	5	1	IPI00657775.2	Q1(Deamidated); K2(Acetyl); N9(Deamidated); S10(Acetyl)	0	0.983	1	0.999606	3	1714.86	1.49345	91.2988	2
	Low	RVLAIkGR	2	3	1	IPI00657775.2	K6(Acetyl)	0	0.985	1	0.415097	2	954.623	2.31097	57.8395	2
	Low	LILLqNkIR	1	5	1	IPI00657775.2	Q5(Deamidated); K7(Acetyl)	0	0.985	1	0.122167	3	1153.72	-10.1235	74.4609	1
	Low	EhARLLkNQSR	1	5	1	IPI00657775.2	H2(Acetyl); K7(Acetyl)	0	0.991	1	0.883673	3	1435.76	-11.8169	100.924	2
	Low	EIAQLkkEqR	1	5	1	IPI00657775.2	K6(Acetyl); K7(Acetyl); Q9(Deamidated)	0.029	0.996	1	0.674331	3	1327.73	8.44746	43.1293	2
	Low	ASIDkGLqVAqKEAqIR	1	5	1	IPI00657775.2	K5(Acetyl); Q8(Deamidated); Q11(Deamidated); Q15(Deamidated)	0.0663			1.69278	3	1900.03	12.6235	54.6356	2
IPI00186290.6	Elongation factor 2	18.9997	27.27	2	1	21	64	858	95.277	6.82959
	A2	Sequence	# PSMs	# Proteins	# Protein Groups	Protein Group Accessions	Modifications	ΔCn	q-Value	PEP	XCorr	Charge	MH+ [Da]	ΔM [ppm]	RT [min]	# Missed Cleavages
	Low	IKPVLMMNkmDR	3	2	1	IPI00186290.6	K9(Acetyl); M10(Oxidation)	0	0.969	1	0.243328	3	1533.8	2.3989	133.014	1
	Low	sPNkhnR	2	2	1	IPI00186290.6	S1(Acetyl); K4(Acetyl); H5(Acetyl); N6(Deamidated)	0	0.971	1	0.436218	2	979.468	8.72688	48.0645	1
	Low	EGKPLLkAVmR	2	1	1	IPI00186290.6	K7(Acetyl); M10(Oxidation)	0	0.978	1	1.748	3	1299.74	-4.65347	41.7362	1
	Low	SPnkhNR	2	2	1	IPI00186290.6	N3(Deamidated); K4(Acetyl); H5(Acetyl)	0	0.978	1	0.0931052	2	937.446	-2.85547	56.6215	1
	Low	DkEGKPLLKAVMR	1	1	1	IPI00186290.6	K2(Acetyl)	0.0278	0.998	1	1.04751	3	1526.87	-2.55615	102.394	2
IPI00844215.1	Isoform 1 of Spectrin alpha chain, brain	18.4082	24.39	4	1	64	206	2472	284.364	5.35107
	A2	Sequence	# PSMs	# Proteins	# Protein Groups	Protein Group Accessions	Modifications	ΔCn	q-Value	PEP	XCorr	Charge	MH+ [Da]	ΔM [ppm]	RT [min]	# Missed Cleavages
	Low	kHEALMsDLsAYGSSIqALR	1	4	1	IPI00844215.1	K1(Acetyl); S7(Acetyl); S10(Acetyl); Q17(Deamidated)	0	0.978	1	0.248333	5	2304.14	11.5809	52.8647	1
	Low	LmVhTVATFNsIkELNERWR	3	4	1	IPI00844215.1	M2(Oxidation); H4(Acetyl); S11(Acetyl); K13(Acetyl)	0	0.979	1	0.05	2	2586.34	11.269	77.5343	2
	Low	HAsLMkRWSqLLAnSAAR	14	4	1	IPI00844215.1	S3(Acetyl); K6(Acetyl); Q10(Deamidated); N14(Deamidated)	0	0.985	1	1.43199	3	2126.06	-9.77129	93.5187	2
	Low	kKQEALVAR	1	4	1	IPI00844215.1	K1(Acetyl)	0	0.985	1	0.247334	3	1084.66	8.35328	116.157	2
	Low	LLEAtELkGIkLR	1	4	1	IPI00844215.1	T5(Acetyl); K8(Acetyl); K11(Acetyl)	0	0.992	1	0.05	2	1609.96	6.99043	111.986	2
	Low	FkELSTLRR	1	4	1	IPI00844215.1	K2(Acetyl)	0	0.998	1	0.288259	3	1191.69	3.4795	71.4661	2
IPI00169383.3	Phosphoglycerate kinase 1	15.559	32.37	4	1	12	35	417	44.5861	8.104
	A2	Sequence	# PSMs	# Proteins	# Protein Groups	Protein Group Accessions	Modifications	ΔCn	q-Value	PEP	XCorr	Charge	MH+ [Da]	ΔM [ppm]	RT [min]	# Missed Cleavages
	Low	FhVEEEGkGKDASGnK	1	3	1	IPI00169383.3	H2(Acetyl); K8(Acetyl); N15(Deamidated)	0.0045	0.966	1	2.1922	3	1816.84	2.71326	77.9835	2
	Low	GTKALMDEVVkATsR	1	3	1	IPI00169383.3	K11(Acetyl); S14(Acetyl)	0.0319	0.983	1	0.913564	3	1689.89	2.98361	97.0698	2
IPI00645078.1	Ubiquitin-like modifier-activating enzyme 1	15.2575	22.4	4	3	21	54	1058	117.774	5.75732
	A2	Sequence	# PSMs	# Proteins	# Protein Groups	Protein Group Accessions	Modifications	ΔCn	q-Value	PEP	XCorr	Charge	MH+ [Da]	ΔM [ppm]	RT [min]	# Missed Cleavages
	Low	LIAGkIIPAIATTTAAVVGLVcLELYKVVqGHR	1	3	1	IPI00645078.1	K5(Acetyl); C22(Carbamidomethyl); Q30(Deamidated)	0	0.959	1	0.391835	5	3517.97	-12.669	68.8647	2
	Low	MSSSPLSkkR	6	2	1	IPI00645078.1	K8(Acetyl); K9(Acetyl)	0	0.97	1	0.248046	3	1204.63	-7.61681	81.7394	2
	Low	GGIVSqVkVPKK	1	1	1	IPI00645078.1	Q6(Deamidated); K8(Acetyl)	0.0227	0.998	1	0.425104	2	1282.76	-12.6453	53.2717	2
IPI00794900.3	cDNA FLJ56016, highly similar to C-1-tetrahydrofolate synthase, cytoplasmic	14.9808	32.06	3	2	27	55	1020	110.428	8.55811
	A2	Sequence	# PSMs	# Proteins	# Protein Groups	Protein Group Accessions	Modifications	ΔCn	q-Value	PEP	XCorr	Charge	MH+ [Da]	ΔM [ppm]	RT [min]	# Missed Cleavages
	Low	YSGLcPhVVVLVATVRALkmhGGGPTVTAGLPLPK	3	2	1	IPI00794900.3	C5(Carbamidomethyl); H7(Acetyl); K19(Acetyl); M20(Oxidation); H21(Acetyl)	0	0.968	1	0.239027	3	3738.01	-4.63793	74.5776	2
	Low	ItIGqAPtEkGHTR	1	3	1	IPI00794900.3	T2(Acetyl); Q5(Deamidated); T8(Acetyl); K10(Acetyl)	0.0342	0.981	1	1.13326	2	1635.83	-1.31538	54.3603	1
	Low	IIAQkIYGADDIELLPEAqHK	1	2	1	IPI00794900.3	K5(Acetyl); Q19(Deamidated)	0.7917			0.0498041	3	2408.3	12.6107	109.849	1
IPI00412579.6	60S ribosomal protein L10a	14.8145	47.47	1	1	13	63	217	24.8155	9.93506
	A2	Sequence	# PSMs	# Proteins	# Protein Groups	Protein Group Accessions	Modifications	ΔCn	q-Value	PEP	XCorr	Charge	MH+ [Da]	ΔM [ppm]	RT [min]	# Missed Cleavages
	Low	LVKkLAK	2	1	1	IPI00412579.6	K4(Acetyl)	0	0.979	1	0.0459586	1	841.593	7.58977	119.644	2
IPI00947127.1	L-lactate dehydrogenase A chain isoform 3	14.1879	40.44	16	2	10	49	361	39.8119	8.42627
	A2	Sequence	# PSMs	# Proteins	# Protein Groups	Protein Group Accessions	Modifications	ΔCn	q-Value	PEP	XCorr	Charge	MH+ [Da]	ΔM [ppm]	RT [min]	# Missed Cleavages
	Low	LnLVQRNVNIFkFIIPNVVK	1	8	1	IPI00947127.1	N2(Deamidated); K12(Acetyl)	0.0297	0.998	1	0.982003	3	2411.43	4.21457	57.9735	2
IPI00910979.1	pyruvate kinase isozymes M1/M2 isoform e	12.504	35.66	7	2	20	56	516	56.2373	8.44092
	A2	Sequence	# PSMs	# Proteins	# Protein Groups	Protein Group Accessions	Modifications	ΔCn	q-Value	PEP	XCorr	Charge	MH+ [Da]	ΔM [ppm]	RT [min]	# Missed Cleavages
	High	kGDVVIVLTGWRPGSGFTNTMR	1	7	1	IPI00910979.1	K1(Acetyl)	0	0	0.1863	2.63944	3	2433.26	-5.44693	53.1976	1
	Low	VFLAqkmmIGR	1	7	1	IPI00910979.1	Q5(Deamidated); K6(Acetyl); M7(Oxidation); M8(Oxidation)	0.0156	0.994	1	1.25863	2	1368.69	-6.79921	57.5955	1
	Low	kASDVHEVR	1	7	1	IPI00910979.1	K1(Acetyl)	0	0.998	1	0.411767	3	1082.55	-9.96346	80.3369	1
IPI00908963.1	ATP synthase subunit alpha	12.4424	52.35	3	2	28	80	531	57.5424	9.21729
	A2	Sequence	# PSMs	# Proteins	# Protein Groups	Protein Group Accessions	Modifications	ΔCn	q-Value	PEP	XCorr	Charge	MH+ [Da]	ΔM [ppm]	RT [min]	# Missed Cleavages
	Low	VGLkAPGIIPR	3	3	1	IPI00908963.1	K4(Acetyl)	0.027	0.979	1	0.362923	3	1162.75	13.3509	52.2845	1
	Low	hALIIYDDLSkQAVAYR	1	3	1	IPI00908963.1	H1(Acetyl); K11(Acetyl)	0	0.99	1	0.593309	3	2060.07	-7.48145	114.007	1
	Low	STVAQLVkR	5	3	1	IPI00908963.1	K8(Acetyl)	0	0.992	1	0.183713	2	1043.63	12.9438	95.707	1
	Low	RVGLkAPGIIPR	3	3	1	IPI00908963.1	K5(Acetyl)	0	0.994	1	1.08913	3	1318.84	7.43199	62.7485	2
IPI00973816.1	40 kDa protein	12.3799	23.5	6	1	6	26	349	39.8045	5.56689
	A2	Sequence	# PSMs	# Proteins	# Protein Groups	Protein Group Accessions	Modifications	ΔCn	q-Value	PEP	XCorr	Charge	MH+ [Da]	ΔM [ppm]	RT [min]	# Missed Cleavages
	Low	VLDLQQIkGmK	2	4	1	IPI00973816.1	K8(Acetyl); M10(Oxidation)	0.0265	0.989	1	1.10474	3	1330.73	-5.808	82.5511	1
IPI00847300.1	Similar to Voltage-dependent anion-selective channel protein 1	10.8388	28.29	1	1	7	29	251	27.7151	9.21729
	A2	Sequence	# PSMs	# Proteins	# Protein Groups	Protein Group Accessions	Modifications	ΔCn	q-Value	PEP	XCorr	Charge	MH+ [Da]	ΔM [ppm]	RT [min]	# Missed Cleavages
	High	VNkkLETTVNLAWTAGNSNTR	6	1	1	IPI00847300.1	K3(Acetyl); K4(Acetyl)	0	0	0.1738	2.11923	3	2401.24	-3.51056	48.7992	2
IPI00179709.4	Isoform 1 of Tubulin alpha-3C/D chain	10.657	19.33	4	1	5	16	450	49.9276	5.09717
	A2	Sequence	# PSMs	# Proteins	# Protein Groups	Protein Group Accessions	Modifications	ΔCn	q-Value	PEP	XCorr	Charge	MH+ [Da]	ΔM [ppm]	RT [min]	# Missed Cleavages
	Medium	kLADLcTGLQGFLIFHSFGGGTGSGFASLLmER	1	4	1	IPI00179709.4	K1(Acetyl); C6(Carbamidomethyl); M31(Oxidation)	0.0204	0.035	0.2606	1.44216	4	3545.78	6.19762	124.319	1
IPI00220855.3	Isoform 1 of Histone H2A.J	10.4703	47.29	25	2	11	56	129	14.0109	10.9019
	A2	Sequence	# PSMs	# Proteins	# Protein Groups	Protein Group Accessions	Modifications	ΔCn	q-Value	PEP	XCorr	Charge	MH+ [Da]	ΔM [ppm]	RT [min]	# Missed Cleavages
	Low	LLGkVTIAQGGVLPNIqAVLLPkK	9	8	1	IPI00220855.3	K4(Acetyl); Q17(Deamidated); K23(Acetyl)	0	0.982	1	0.0488299	2	2555.55	-2.7113	75.5297	2
IPI00549725.6	Phosphoglycerate mutase 1	10.0685	34.25	1	1	7	18	254	28.7858	7.18115
	A2	Sequence	# PSMs	# Proteins	# Protein Groups	Protein Group Accessions	Modifications	ΔCn	q-Value	PEP	XCorr	Charge	MH+ [Da]	ΔM [ppm]	RT [min]	# Missed Cleavages
	Low	AmEAVAAQGkAkK	1	1	1	IPI00549725.6	M2(Oxidation); K10(Acetyl); K12(Acetyl)	0	0.965	1	0.248333	3	1402.74	0.0212202	82.3839	2
IPI00453473.6	Histone H4	9.82806	65.05	1	2	8	42	103	11.3604	11.356
	A2	Sequence	# PSMs	# Proteins	# Protein Groups	Protein Group Accessions	Modifications	ΔCn	q-Value	PEP	XCorr	Charge	MH+ [Da]	ΔM [ppm]	RT [min]	# Missed Cleavages
	Low	KTVTAMDVVYALkR	3	1	1	IPI00453473.6	K13(Acetyl)	0.04	0.979	1	0.48004	2	1636.93	12.7146	123.618	2
	Low	HRkVLR	16	1	1	IPI00453473.6	K3(Acetyl)	0	0.981	1	0.297738	2	850.544	8.56133	60.0306	2
IPI00179964.5	Isoform 1 of Polypyrimidine tract-binding protein 1	9.5856	23.16	4	1	14	43	531	57.1856	9.17334
	A2	Sequence	# PSMs	# Proteins	# Protein Groups	Protein Group Accessions	Modifications	ΔCn	q-Value	PEP	XCorr	Charge	MH+ [Da]	ΔM [ppm]	RT [min]	# Missed Cleavages
	Low	LTsLNVKYNnDkSR	3	4	1	IPI00179964.5	S3(Acetyl); N10(Deamidated); K12(Acetyl)	0	0.978	1	1.7106	2	1736.87	-9.35444	55.0768	2
	Low	LHGkPIRITLSkhQNVQLPR	1	3	1	IPI00179964.5	K4(Acetyl); K12(Acetyl); H13(Acetyl)	0.1143			1.2414	3	2461.39	-11.4985	55.1159	2
	Low	LPIDVTEGEVISLGLPFGKVTNLLMLkGK	1	4	1	IPI00179964.5	K27(Acetyl)	0.5385			0.060958	3	3123.82	14.4825	57.0917	2
IPI00019359.4	Keratin, type I cytoskeletal 9	9.48931	14.77	1	1	8	23	623	62.0268	5.23682
	A2	Sequence	# PSMs	# Proteins	# Protein Groups	Protein Group Accessions	Modifications	ΔCn	q-Value	PEP	XCorr	Charge	MH+ [Da]	ΔM [ppm]	RT [min]	# Missed Cleavages
	Low	DLtkTLNDMR	2	1	1	IPI00019359.4	T3(Acetyl); K4(Acetyl)	0	0.979	1	0.0465533	3	1290.65	11.6389	146.916	1
	Low	IkFEMEQNLRQGVDADINGLR	1	1	1	IPI00019359.4	K2(Acetyl)	0	0.996	1	2.39022	3	2488.25	-4.72154	52.5669	2
	Low	qEYEqLIAkNR	4	1	1	IPI00019359.4	Q1(Deamidated); Q5(Deamidated); K9(Acetyl)	0.0135	0.998	1	0.725659	3	1435.72	12.453	71.8445	1
IPI00296337.2	Isoform 1 of DNA-dependent protein kinase catalytic subunit	9.07426	23.89	2	1	94	222	4128	468.788	7.12256
	A2	Sequence	# PSMs	# Proteins	# Protein Groups	Protein Group Accessions	Modifications	ΔCn	q-Value	PEP	XCorr	Charge	MH+ [Da]	ΔM [ppm]	RT [min]	# Missed Cleavages
	Low	FsMkMkMIDSAR	2	2	1	IPI00296337.2	S2(Acetyl); K4(Acetyl); K6(Acetyl)	0	0.968	1	0.0497226	2	1570.74	-2.32695	128.864	2
	Low	IPALDLLIkLLqtFR	3	2	1	IPI00296337.2	K9(Acetyl); Q12(Deamidated); T13(Acetyl)	0	0.97	1	0.305142	3	1839.08	-11.3797	104.162	1
	Low	FnnYVDcmkK	4	2	1	IPI00296337.2	N2(Deamidated); N3(Deamidated); C7(Carbamidomethyl); M8(Oxidation); K9(Acetyl)	0	0.973	1	0.05	1	1378.55	-13.0964	80.5832	1
	Low	LLPAELPAkRVR	3	2	1	IPI00296337.2	K9(Acetyl)	0	0.979	1	0.0498479	1	1404.88	8.44689	76.7279	2
	Low	EskVPADLLkR	2	2	1	IPI00296337.2	S2(Acetyl); K3(Acetyl); K10(Acetyl)	0	0.982	1	2.06278	3	1381.76	-8.17687	50.061	2
	Low	AIVkVFLALAAkGPVLR	1	2	1	IPI00296337.2	K4(Acetyl); K12(Acetyl)	0	0.982	1	0.12	3	1850.18	9.25987	79.7308	2
	Low	NLLIFEnLIDLkRR	1	2	1	IPI00296337.2	N7(Deamidated); K12(Acetyl)	0.0217	0.984	1	0.902625	3	1800.04	3.86194	89.1171	2
	Low	ALkLNsNEAR	1	2	1	IPI00296337.2	K3(Acetyl); S6(Acetyl)	0	0.985	1	0.744756	2	1199.64	2.08159	62.4395	1
	Low	QKIcYAkR	1	2	1	IPI00296337.2	C4(Carbamidomethyl); K7(Acetyl)	0	0.989	1	1.3167	3	1108.6	10.0423	3.58753	2
	Low	IPALDLLIkLLQtFR	1	2	1	IPI00296337.2	K9(Acetyl); T13(Acetyl)	0	0.989	1	0.242797	3	1838.09	-14.1712	103.916	1
	Low	LPLISGFYkLLSITVRNAK	6	2	1	IPI00296337.2	K9(Acetyl)	0	0.991	1	0.120535	3	2175.32	14.6168	9.65939	2
	Low	HEcMAPLTALVkhMhR	1	2	1	IPI00296337.2	C3(Carbamidomethyl); K12(Acetyl); H13(Acetyl); H15(Acetyl)	0.04	0.993	1	0.235945	2	2057.01	9.12933	30.2043	1
	Low	TLSEkNnITQkLLQDFNR	1	2	1	IPI00296337.2	K5(Acetyl); N7(Deamidated); K11(Acetyl)	0.0382	0.996	1	1.51082	3	2247.15	-6.34773	55.0271	2
	Low	YIEIRkEAR	1	2	1	IPI00296337.2	K6(Acetyl)	0.0154	0.996	1	0.638285	3	1219.66	-12.9695	72.484	2
	Low	GFNkVVLKhLK	2	2	1	IPI00296337.2	K4(Acetyl); H9(Acetyl)	0	0.998	1	0.349446	3	1366.83	7.50159	47.2365	2
	Low	HFGkGGskLLR	1	2	1	IPI00296337.2	K4(Acetyl); S7(Acetyl); K8(Acetyl)	0	0.998	1	0.24523	1	1325.72	-7.6141	71.4534	2
	Low	LkFPRLLqIIER	1	2	1	IPI00296337.2	K2(Acetyl); Q8(Deamidated)	0.1935			0.249454	2	1568.97	12.1154	74.3718	2
	Low	LLEEALLRLLPAELPAkR	1	2	1	IPI00296337.2	K17(Acetyl)	0.25			0.145892	3	2087.27	3.92649	131.763	2
IPI00658109.1	Isoform 1 of Creatine kinase U-type, mitochondrial	8.2722	43.41	6	1	15	30	417	47.0072	8.33838
	A2	Sequence	# PSMs	# Proteins	# Protein Groups	Protein Group Accessions	Modifications	ΔCn	q-Value	PEP	XCorr	Charge	MH+ [Da]	ΔM [ppm]	RT [min]	# Missed Cleavages
	Low	ILEnLRLqkR	1	2	1	IPI00658109.1	N4(Deamidated); Q8(Deamidated); K9(Acetyl)	0	0.987	1	0.183184	3	1326.79	9.6014	89.978	2
IPI00794461.1	Histone H2B type 1-N	7.67038	54.82	18	2	14	37	166	18.7923	10.5356
	A2	Sequence	# PSMs	# Proteins	# Protein Groups	Protein Group Accessions	Modifications	ΔCn	q-Value	PEP	XCorr	Charge	MH+ [Da]	ΔM [ppm]	RT [min]	# Missed Cleavages
	Low	IAGEAsRLAHyNkR	2	15	1	IPI00794461.1	S6(Acetyl); Y11(Acetyl); K13(Acetyl)	0.041	0.998	1	1.16855	3	1711.87	-12.9904	64.9248	2
	Low	LkIWLKLR	2	1	1	IPI00794461.1	K2(Acetyl)	0	0.998	1	0.0753888	3	1111.75	11.9536	108.512	2
	Low	LAHYNkRSTITSR	1	16	1	IPI00794461.1	K6(Acetyl)	0.1161			0.987575	3	1588.88	13.2053	77.3142	2
IPI00789134.5	Glyceraldehyde-3-phosphate dehydrogenase	7.32428	54.62	3	1	11	36	260	27.8531	6.94678
	A2	Sequence	# PSMs	# Proteins	# Protein Groups	Protein Group Accessions	Modifications	ΔCn	q-Value	PEP	XCorr	Charge	MH+ [Da]	ΔM [ppm]	RT [min]	# Missed Cleavages
	Low	TVDGPsGkLWR	1	3	1	IPI00789134.5	S6(Acetyl); K8(Acetyl)	0	0.959	1	0.0496667	1	1299.68	9.63421	5.17751	1
	Low	AGAHLqGGAkR	1	3	1	IPI00789134.5	Q6(Deamidated); K10(Acetyl)	0.0494	0.998	1	1.54194	3	1108.59	7.60435	67.7582	1
IPI00607584.1	Isoform 2 of Myb-binding protein 1A	7.16529	34.46	4	1	40	159	1332	149.274	9.27588
	A2	Sequence	# PSMs	# Proteins	# Protein Groups	Protein Group Accessions	Modifications	ΔCn	q-Value	PEP	XCorr	Charge	MH+ [Da]	ΔM [ppm]	RT [min]	# Missed Cleavages
	Low	LVkDqEALMK	1	3	1	IPI00607584.1	K3(Acetyl); Q5(Deamidated)	0	0.969	1	0.989497	2	1217.65	1.42702	55.6846	1
	Low	LLGAALPLLtkEQLhLVmQGDVIR	1	3	1	IPI00607584.1	T10(Acetyl); K11(Acetyl); H15(Acetyl); M18(Oxidation)	0	0.97	1	0.05	2	2770.54	-5.96791	83.4025	1
	Low	mAASSVkkDR	4	3	1	IPI00607584.1	M1(Oxidation); K7(Acetyl); K8(Acetyl)	0	0.971	1	0.559443	3	1192.6	3.99896	50.6818	2
	Low	DRkLPAIALDLLR	1	3	1	IPI00607584.1	K3(Acetyl)	0	0.983	1	0.1225	3	1535.95	13.6149	148.611	2
	Low	SPkLQkK	3	3	1	IPI00607584.1	K3(Acetyl); K6(Acetyl)	0	0.988	1	0.1225	2	912.552	0.78708	107.749	2
	Low	AkVPAQANGTPTTKSPAPGAPTR	1	3	1	IPI00607584.1	K2(Acetyl)	0.0139	0.996	1	0.713108	3	2260.22	6.92484	57.2049	2
	Low	FTISSSkK	9	1	1	IPI00607584.1	K7(Acetyl)	0	0.996	1	0.170231	2	939.513	-2.04832	12.1779	1
	Low	kAQTLR	1	1	1	IPI00607584.1	K1(Acetyl)	0	0.998	1	1.08056	2	758.46	10.7102	39.6298	1
	Low	KkAQtLR	1	1	1	IPI00607584.1	K2(Acetyl); T5(Acetyl)	0.0095	0.998	1	1.03665	2	928.546	-12.16	66.7296	2
IPI00921960.1	Isoform 6 of Adenylate kinase 2, mitochondrial	7.15653	44.79	6	1	7	12	192	21.7534	7.97217
	A2	Sequence	# PSMs	# Proteins	# Protein Groups	Protein Group Accessions	Modifications	ΔCn	q-Value	PEP	XCorr	Charge	MH+ [Da]	ΔM [ppm]	RT [min]	# Missed Cleavages
	Low	ITGRLIHPksGR	2	5	1	IPI00921960.1	K9(Acetyl); S10(Acetyl)	0	0.993	1	0.437393	2	1418.84	13.9942	62.2898	2
IPI00027599.6	cDNA FLJ52357, highly similar to ATP-dependent RNA helicase DDX19B	6.63825	52.32	8	1	19	134	453	51.0795	7.6499
	A2	Sequence	# PSMs	# Proteins	# Protein Groups	Protein Group Accessions	Modifications	ΔCn	q-Value	PEP	XCorr	Charge	MH+ [Da]	ΔM [ppm]	RT [min]	# Missed Cleavages
	Low	DPNsPLYSVkSFEELR	1	4	1	IPI00027599.6	S4(Acetyl); K10(Acetyl)	0	0.959	1	2.25248	3	1964.93	-14.0789	56.2126	1
	Low	IkPDTNGAVVkTNAnAEK	1	3	1	IPI00027599.6	K2(Acetyl); K11(Acetyl); N15(Deamidated)	0.0417	0.959	1	2.07224	3	1955.03	10.7623	53.046	1
	Low	VVPDPNVIkLKR	96	8	1	IPI00027599.6	K9(Acetyl)	0	0.963	1	0.247557	2	1419.87	-2.11592	142.167	2
	Low	TGRFGkR	2	8	1	IPI00027599.6	K6(Acetyl)	0.0247	0.968	1	0.791086	2	863.48	-5.85477	25.5435	2
	Low	FAqkVVPDPnVIK	2	8	1	IPI00027599.6	Q3(Deamidated); K4(Acetyl); N10(Deamidated)	0	0.982	1	0.320313	3	1498.8	-13.1725	17.2886	1
IPI00402184.4	Isoform 4 of Heterogeneous nuclear ribonucleoprotein Q	5.30124	38.71	12	1	20	47	527	58.6993	7.56201
	A2	Sequence	# PSMs	# Proteins	# Protein Groups	Protein Group Accessions	Modifications	ΔCn	q-Value	PEP	XCorr	Charge	MH+ [Da]	ΔM [ppm]	RT [min]	# Missed Cleavages
	Low	TAAQVkVLFVR	1	2	1	IPI00402184.4	K6(Acetyl)	0.0182	0.979	1	0.541787	2	1273.77	3.63903	46.2561	1
	Low	AFsqFGkLER	1	7	1	IPI00402184.4	S3(Acetyl); Q4(Deamidated); K7(Acetyl)	0	0.983	1	0.248333	3	1267.65	10.6339	53.4168	1
IPI00215777.1	Isoform B of Phosphate carrier protein, mitochondrial	5.17281	36.29	2	1	10	17	361	39.9326	9.36377
	A2	Sequence	# PSMs	# Proteins	# Protein Groups	Protein Group Accessions	Modifications	ΔCn	q-Value	PEP	XCorr	Charge	MH+ [Da]	ΔM [ppm]	RT [min]	# Missed Cleavages
	Low	AFykGVAPLWmR	2	2	1	IPI00215777.1	Y3(Acetyl); K4(Acetyl); M11(Oxidation)	0	0.979	1	0.3696	3	1538.78	-4.80038	92.9552	1
IPI00031836.3	Developmentally-regulated GTP-binding protein 1	4.82969	25.89	1	1	12	26	367	40.5168	8.89502
	A2	Sequence	# PSMs	# Proteins	# Protein Groups	Protein Group Accessions	Modifications	ΔCn	q-Value	PEP	XCorr	Charge	MH+ [Da]	ΔM [ppm]	RT [min]	# Missed Cleavages
	Low	IQLLDLPGIIEGAkDGkGR	1	1	1	IPI00031836.3	K14(Acetyl); K17(Acetyl)	0	0.993	1	0.285835	3	2077.14	-11.3052	121.262	2
	Low	LAkLRR	1	1	1	IPI00031836.3	K3(Acetyl)	0	0.998	1	0.239183	1	798.539	9.79289	102.798	2
IPI00022891.3	ADP/ATP translocase 1	4.40323	35.91	3	1	10	41	298	33.0432	9.75928
	A2	Sequence	# PSMs	# Proteins	# Protein Groups	Protein Group Accessions	Modifications	ΔCn	q-Value	PEP	XCorr	Charge	MH+ [Da]	ΔM [ppm]	RT [min]	# Missed Cleavages
	Low	HkQFWR	1	1	1	IPI00022891.3	K2(Acetyl)	0	0.983	1	0.298333	2	943.495	5.82888	78.9523	1
	Low	AFFkGAWsnVLR	1	3	1	IPI00022891.3	K4(Acetyl); S8(Acetyl); N9(Deamidated)	0	0.998	1	1.45441	3	1480.75	-6.16315	74.1667	1
IPI00299573.12	60S ribosomal protein L7a	3.98181	35.34	1	1	9	11	266	29.977	10.6089
	A2	Sequence	# PSMs	# Proteins	# Protein Groups	Protein Group Accessions	Modifications	ΔCn	q-Value	PEP	XCorr	Charge	MH+ [Da]	ΔM [ppm]	RT [min]	# Missed Cleavages
	Low	RLkVPPAINQFtQALDR	1	1	1	IPI00299573.12	K3(Acetyl); T12(Acetyl)	0	0.996	1	1.28612	3	2051.17	13.4856	53.8421	2
IPI00455383.4	Isoform 2 of Clathrin heavy chain 1	3.95227	21.72	2	1	31	62	1639	187.771	5.69385
	A2	Sequence	# PSMs	# Proteins	# Protein Groups	Protein Group Accessions	Modifications	ΔCn	q-Value	PEP	XCorr	Charge	MH+ [Da]	ΔM [ppm]	RT [min]	# Missed Cleavages
	Low	LHIIEVGTPPTGnqPFPkK	1	2	1	IPI00455383.4	N13(Deamidated); Q14(Deamidated); K18(Acetyl)	0.0284	0.986	1	2.04643	4	2117.15	9.91717	82.3204	1
IPI00257508.4	Dihydropyrimidinase-related protein 2	3.7603	13.81	4	1	6	15	572	62.2546	6.37939
	A2	Sequence	# PSMs	# Proteins	# Protein Groups	Protein Group Accessions	Modifications	ΔCn	q-Value	PEP	XCorr	Charge	MH+ [Da]	ΔM [ppm]	RT [min]	# Missed Cleavages
	Low	MSYQGkKNIPR	3	1	1	IPI00257508.4	K6(Acetyl)	0	0.969	1	0.370834	3	1363.73	11.2009	46.8226	2
IPI00414676.6	Heat shock protein HSP 90-beta	3.1605	29.83	1	1	20	61	724	83.2121	5.03369
	A2	Sequence	# PSMs	# Proteins	# Protein Groups	Protein Group Accessions	Modifications	ΔCn	q-Value	PEP	XCorr	Charge	MH+ [Da]	ΔM [ppm]	RT [min]	# Missed Cleavages
	Low	EmLQQSkILkVIR	2	1	1	IPI00414676.6	M2(Oxidation); K7(Acetyl); K10(Acetyl)	0	0.984	1	0.1225	3	1685.97	7.68183	116.301	2
	Low	qkAEADkNDK	1	1	1	IPI00414676.6	Q1(Deamidated); K2(Acetyl); K7(Acetyl)	0.1071			0.750978	2	1231.57	-9.23547	39.2864	2
	Low	nLkLGIHEDSTNRR	1	1	1	IPI00414676.6	N1(Deamidated); K3(Acetyl)	0.0886			0.721893	3	1695.87	-3.41249	89.6184	2
IPI00844578.1	ATP-dependent RNA helicase A	2.66433	23.7	1	1	23	72	1270	140.869	6.84424
	A2	Sequence	# PSMs	# Proteins	# Protein Groups	Protein Group Accessions	Modifications	ΔCn	q-Value	PEP	XCorr	Charge	MH+ [Da]	ΔM [ppm]	RT [min]	# Missed Cleavages
	Low	ILAkLPIEPR	1	1	1	IPI00844578.1	K4(Acetyl)	0	0.987	1	0.109543	3	1191.74	-6.29943	91.148	1
IPI00642097.1	Eukaryotic peptide chain release factor GTP-binding subunit ERF3B	2.65337	23.57	5	1	16	36	628	68.8396	5.42725
	A2	Sequence	# PSMs	# Proteins	# Protein Groups	Protein Group Accessions	Modifications	ΔCn	q-Value	PEP	XCorr	Charge	MH+ [Da]	ΔM [ppm]	RT [min]	# Missed Cleavages
	Low	LnVnAkPFVPNVHAAEFVPsFLR	1	1	1	IPI00642097.1	N2(Deamidated); N4(Deamidated); K6(Acetyl); S20(Acetyl)	0.0308	0.979	1	0.63005	4	2652.42	13.8254	105.889	0
	Low	TAGVkHLIVLINK	3	5	1	IPI00642097.1	K5(Acetyl)	0	0.979	1	0.235184	3	1447.9	-2.19618	149.722	1
	Low	hLIVLINkMDDPTVNWsIER	1	2	1	IPI00642097.1	H1(Acetyl); K8(Acetyl); S17(Acetyl)	0	0.983	1	0.717154	5	2519.33	11.4502	102.504	1
	Low	SkSVIVPSGAPkK	3	2	1	IPI00642097.1	K2(Acetyl); K12(Acetyl)	0	0.988	1	0.410638	3	1381.81	1.99891	101.497	2
	Low	EAkEKNR	6	5	1	IPI00642097.1	K3(Acetyl)	0.0207	0.992	1	1.41738	2	916.497	13.9311	42.112	2
	Low	VLkLVPEK	1	5	1	IPI00642097.1	K3(Acetyl)	0	0.996	1	0.303358	2	967.613	-6.36712	71.3355	1
IPI00020008.1	NEDD8	2.55114	49.38	1	1	4	24	81	9.06595	8.42627
	A2	Sequence	# PSMs	# Proteins	# Protein Groups	Protein Group Accessions	Modifications	ΔCn	q-Value	PEP	XCorr	Charge	MH+ [Da]	ΔM [ppm]	RT [min]	# Missed Cleavages
	Low	EIEIDIEPTDkVER	1	1	1	IPI00020008.1	K11(Acetyl)	0.0127	0.979	1	0.781477	4	1727.89	9.19424	79.9972	1
IPI00784154.1	60 kDa heat shock protein, mitochondrial	2.41822	22.69	2	1	11	26	573	61.0164	5.87158
	A2	Sequence	# PSMs	# Proteins	# Protein Groups	Protein Group Accessions	Modifications	ΔCn	q-Value	PEP	XCorr	Charge	MH+ [Da]	ΔM [ppm]	RT [min]	# Missed Cleavages
	Low	EGFEKISkGAnPVEIR	5	1	1	IPI00784154.1	K8(Acetyl); N11(Deamidated)	0.0417	0.968	1	0.920103	3	1816.94	-3.95695	102.308	2
	Low	LkVGLQVVAVK	1	2	1	IPI00784154.1	K2(Acetyl)	0	0.992	1	0.0487616	3	1195.76	-14.2828	50.1541	1
IPI00217232.2	Isoform 2 of Succinyl-CoA ligase [ADP-forming] subunit beta, mitochondrial	2.30363	45.8	6	1	16	33	441	48.009	7.07861
	A2	Sequence	# PSMs	# Proteins	# Protein Groups	Protein Group Accessions	Modifications	ΔCn	q-Value	PEP	XCorr	Charge	MH+ [Da]	ΔM [ppm]	RT [min]	# Missed Cleavages
	Low	qKkIFDLqDWtQEDER	1	6	1	IPI00217232.2	Q1(Deamidated); K3(Acetyl); Q8(Deamidated); T11(Acetyl)	0	0.995	1	1.91594	5	2165.03	13.777	35.5252	2
	Low	LGsKDVVIkAQVLAGGR	1	2	1	IPI00217232.2	S3(Acetyl); K9(Acetyl)	0.1644			0.605704	2	1795.05	3.48907	59.0879	2
	Low	LITsDkkVLAILVNIFGGIMR	1	4	1	IPI00217232.2	S4(Acetyl); K6(Acetyl); K7(Acetyl)	0.4138			0.165997	3	2427.41	1.41542	129.332	2
IPI00005158.1	Lon protease homolog, mitochondrial	2.29669	22.52	3	1	24	68	959	106.422	6.39209
	A2	Sequence	# PSMs	# Proteins	# Protein Groups	Protein Group Accessions	Modifications	ΔCn	q-Value	PEP	XCorr	Charge	MH+ [Da]	ΔM [ppm]	RT [min]	# Missed Cleavages
	Low	ILPVGGIkEK	16	3	1	IPI00005158.1	K8(Acetyl)	0	0.965	1	0.248333	2	1095.69	9.36517	151.41	1
	Low	IkqthR	7	3	1	IPI00005158.1	K2(Acetyl); Q3(Deamidated); T4(Acetyl); H5(Acetyl)	0	0.982	1	0.05	2	909.49	12.7355	87.7833	1
	Low	IIqcLkkTK	1	3	1	IPI00005158.1	Q3(Deamidated); C4(Carbamidomethyl); K6(Acetyl); K7(Acetyl)	0	0.983	1	0.05	3	1216.71	7.20171	99.607	2
	Low	TKTENPLILIDEVDkIGR	1	3	1	IPI00005158.1	K15(Acetyl)	0	0.996	1	1.2168	3	2096.13	-12.1332	61.2307	2
	Low	LssDVLTLLIkqYcRESGVR	1	3	1	IPI00005158.1	S2(Acetyl); S3(Acetyl); K11(Acetyl); Q12(Deamidated); C14(Carbamidomethyl)	0.1442			1.78469	3	2464.31	13.5257	61.5541	2
IPI00554723.5	60S ribosomal protein L10	2.08442	53.74	6	1	16	65	214	24.5879	10.0815
	A2	Sequence	# PSMs	# Proteins	# Protein Groups	Protein Group Accessions	Modifications	ΔCn	q-Value	PEP	XCorr	Charge	MH+ [Da]	ΔM [ppm]	RT [min]	# Missed Cleavages
	Low	TKLQNkEHVIEALR	6	5	1	IPI00554723.5	K6(Acetyl)	0	0.977	1	0.410308	3	1720.97	0.660385	112.162	2
	Low	INkMLscAGADRLQtGmR	2	6	1	IPI00554723.5	K3(Acetyl); S6(Acetyl); C7(Carbamidomethyl); T15(Acetyl); M17(Oxidation)	0	0.986	1	0.05	2	2164.06	11.8152	125.316	2
	Low	NKPYPkSRFcR	1	3	1	IPI00554723.5	K6(Acetyl); C10(Carbamidomethyl)	0.2449			0.367504	3	1494.74	-12.8952	109.051	2
IPI00219155.5	60S ribosomal protein L27	2.06784	43.38	1	1	8	19	136	15.7877	10.5649
	A2	Sequence	# PSMs	# Proteins	# Protein Groups	Protein Group Accessions	Modifications	ΔCn	q-Value	PEP	XCorr	Charge	MH+ [Da]	ΔM [ppm]	RT [min]	# Missed Cleavages
	Low	SkIKSFVK	2	1	1	IPI00219155.5	K2(Acetyl)	0	0.982	1	0.1225	2	978.593	-5.58482	134.216	2
	Low	TGkNKWFFQK	3	1	1	IPI00219155.5	K3(Acetyl)	0	0.989	1	0.386634	2	1325.71	10.3012	57.4597	2
	Low	VTAAmGkkK	1	1	1	IPI00219155.5	M5(Oxidation); K7(Acetyl); K8(Acetyl)	0.0495	0.996	1	0.958371	2	1033.57	-4.99917	37.4572	2
IPI00027230.3	Endoplasmin	2.0348	19.55	2	1	19	46	803	92.4113	4.84326
	A2	Sequence	# PSMs	# Proteins	# Protein Groups	Protein Group Accessions	Modifications	ΔCn	q-Value	PEP	XCorr	Charge	MH+ [Da]	ΔM [ppm]	RT [min]	# Missed Cleavages
	Low	kTLDMIK	1	1	1	IPI00027230.3	K1(Acetyl)	0.0404	0.959	1	0.951546	1	890.494	-9.08038	54.5355	1
	Low	TRLAkLLR	2	1	1	IPI00027230.3	K5(Acetyl)	0	0.969	1	0.282715	1	1012.67	6.1797	99.7286	2
	Low	kPkTKK	1	1	1	IPI00027230.3	K1(Acetyl); K3(Acetyl)	0	0.979	1	0.247139	1	813.525	7.03497	124.548	2
	Low	sDyIkLYVRR	1	1	1	IPI00027230.3	S1(Acetyl); Y3(Acetyl); K5(Acetyl)	0.2727			0.639405	3	1438.78	4.53788	80.4933	2
IPI00413214.3	importin subunit alpha-6	0	18.37	5	1	8	13	539	60.628	5.12256
	A2	Sequence	# PSMs	# Proteins	# Protein Groups	Protein Group Accessions	Modifications	ΔCn	q-Value	PEP	XCorr	Charge	MH+ [Da]	ΔM [ppm]	RT [min]	# Missed Cleavages
	High	AQIQAVIDANIFPVLIEILqkAEFR	3	5	1	IPI00413214.3	Q20(Deamidated); K21(Acetyl)	0	0	0.2241	1.57473	5	2882.59	-2.88756	97.2178	1
IPI00396485.3	Elongation factor 1-alpha 1	193.841	43.72	10	5	17	100	462	50.1091	9.01221
	A2	Sequence	# PSMs	# Proteins	# Protein Groups	Protein Group Accessions	Modifications	ΔCn	q-Value	PEP	XCorr	Charge	MH+ [Da]	ΔM [ppm]	RT [min]	# Missed Cleavages
	High	GITIDISLWkFETSK	4	6	1	IPI00396485.3	K10(Acetyl)	0	0.002	0.113	2.70014	2	1779.96	3.97771	54.0265	1
	Low	QLIVGVNkMDSTEPPYSQkR	1	4	1	IPI00396485.3	K8(Acetyl); K19(Acetyl)	0.0382	0.995	1	1.511	3	2374.18	-12.6625	58.9312	2
	Low	SAQkAQKAK	8	4	1	IPI00396485.3	K4(Acetyl)	0	0.996	1	0.757422	2	1001.57	-6.73052	49.107	2
	Low	FAELkEkIDR	1	6	1	IPI00396485.3	K5(Acetyl); K7(Acetyl)	0.0333	0.996	1	0.29101	3	1332.71	-7.58469	67.2289	2
	Low	FEtskYYVTIIDAPGHR	1	5	1	IPI00396485.3	T3(Acetyl); S4(Acetyl); K5(Acetyl)	0.2162			0.294239	2	2123.04	0.0117249	39.6682	1
IPI00794461.1	Histone H2B type 1-N	106.682	55.42	18	3	16	68	166	18.7923	10.5356
	A2	Sequence	# PSMs	# Proteins	# Protein Groups	Protein Group Accessions	Modifications	ΔCn	q-Value	PEP	XCorr	Charge	MH+ [Da]	ΔM [ppm]	RT [min]	# Missed Cleavages
	Low	LAhynkR	1	19	2	IPI00794461.1;IPI00454695.4	H3(Acetyl); Y4(Acetyl); N5(Deamidated); K6(Acetyl)	0	0.978	1	0.05	1	1028.52	7.12005	75.7541	1
	Low	IAGEAsRLAhYNkR	3	17	2	IPI00794461.1;IPI00454695.4	S6(Acetyl); H10(Acetyl); K13(Acetyl)	0	0.996	1	1.2695	3	1711.87	-9.46058	65.7143	2
IPI00453473.6	Histone H4	80.2125	67.96	1	5	13	60	103	11.3604	11.356
	A2	Sequence	# PSMs	# Proteins	# Protein Groups	Protein Group Accessions	Modifications	ΔCn	q-Value	PEP	XCorr	Charge	MH+ [Da]	ΔM [ppm]	RT [min]	# Missed Cleavages
	Low	HRkVLR	17	1	1	IPI00453473.6	K3(Acetyl)	0	0.983	1	0.297838	2	850.527	-12.0341	61.3509	2
	Low	KTVTAMDVVYALkR	1	1	1	IPI00453473.6	K13(Acetyl)	0.1429			0.416334	3	1636.92	8.64223	8.83579	2
	Low	VLRDNIQGITkPAIRR	1	1	1	IPI00453473.6	K11(Acetyl)	0.2917			0.169574	3	1892.14	13.0289	131.317	2
IPI00387144.5	cDNA FLJ55956, highly similar to Tubulin alpha-6 chain	54.0867	19.85	15	1	7	57	519	57.7232	5.07178
	A2	Sequence	# PSMs	# Proteins	# Protein Groups	Protein Group Accessions	Modifications	ΔCn	q-Value	PEP	XCorr	Charge	MH+ [Da]	ΔM [ppm]	RT [min]	# Missed Cleavages
	Low	GDVVPkDVnAAITTIKTK	30	1	1	IPI00387144.5	K6(Acetyl); N9(Deamidated)	0	0.991	1	0.248333	3	1913.06	-0.333238	9.13512	2
IPI00014165.1	Histone H2A	53.9	40	1	1	9	49	115	12.6462	10.9019
	A2	Sequence	# PSMs	# Proteins	# Protein Groups	Protein Group Accessions	Modifications	ΔCn	q-Value	PEP	XCorr	Charge	MH+ [Da]	ΔM [ppm]	RT [min]	# Missed Cleavages
	Low	LLRkGNYAK	2	1	1	IPI00014165.1	K4(Acetyl)	0	0.996	1	1.23086	2	1104.65	-6.01709	41.6034	2
	Low	AkThSSR	1	1	1	IPI00014165.1	K2(Acetyl); H4(Acetyl)	0.0737			0.875491	1	870.44	-3.60051	46.8522	1
IPI00219217.3	L-lactate dehydrogenase B chain	40.4623	39.82	10	2	10	26	334	36.6151	6.04932
	A2	Sequence	# PSMs	# Proteins	# Protein Groups	Protein Group Accessions	Modifications	ΔCn	q-Value	PEP	XCorr	Charge	MH+ [Da]	ΔM [ppm]	RT [min]	# Missed Cleavages
	Low	IhPVSTMVkGMYGIEnEVFLSLPcILNARGLTSVINQK	1	1	1	IPI00219217.3	H2(Acetyl); K9(Acetyl); N16(Deamidated); C24(Carbamidomethyl)	0	0.998	1	0.0493402	3	4314.27	7.79409	75.1229	2
	Low	LSGLPkhR	1	2	1	IPI00219217.3	K6(Acetyl); H7(Acetyl)	0.2857			0.0993735	2	991.577	8.70495	82.7112	1
IPI00220855.3	Isoform 1 of Histone H2A.J	37.2802	57.36	25	2	11	92	129	14.0109	10.9019
	A2	Sequence	# PSMs	# Proteins	# Protein Groups	Protein Group Accessions	Modifications	ΔCn	q-Value	PEP	XCorr	Charge	MH+ [Da]	ΔM [ppm]	RT [min]	# Missed Cleavages
	Low	VTIAQGGVLPNIQAVLLPkK	3	11	1	IPI00220855.3	K19(Acetyl)	0	0.994	1	1.33409	5	2101.29	7.1626	80.0183	1
	Low	LLGkVTIAQGGVLPNIQAVLLPK	1	8	1	IPI00220855.3	K4(Acetyl)	0.1633			0.410766	6	2384.46	-1.48974	47.53	1
IPI00795257.3	Glyceraldehyde-3-phosphate dehydrogenase	32.0541	38.23	3	1	8	19	293	31.528	7.60596
	A2	Sequence	# PSMs	# Proteins	# Protein Groups	Protein Group Accessions	Modifications	ΔCn	q-Value	PEP	XCorr	Charge	MH+ [Da]	ΔM [ppm]	RT [min]	# Missed Cleavages
	Low	AVGkVIPELnGkLtGMAFR	1	3	1	IPI00795257.3	K4(Acetyl); N10(Deamidated); K12(Acetyl); T14(Acetyl)	0	0.998	1	0.245	2	2128.14	-4.56433	36.9219	2
	Low	AGAHLqGGAkR	1	3	1	IPI00795257.3	Q6(Deamidated); K10(Acetyl)	0.0633			1.48187	3	1108.59	3.97064	66.3499	1
IPI00018219.1	Transforming growth factor-beta-induced protein ig-h3	27.1074	11.86	4	1	7	48	683	74.634	7.7085
	A2	Sequence	# PSMs	# Proteins	# Protein Groups	Protein Group Accessions	Modifications	ΔCn	q-Value	PEP	XCorr	Charge	MH+ [Da]	ΔM [ppm]	RT [min]	# Missed Cleavages
	Low	ELAnILkYHIGDEILVSGGIGALVRLK	1	3	1	IPI00018219.1	N4(Deamidated); K7(Acetyl)	0.2647			0.247667	3	2934.68	4.5144	19.6397	2
IPI00412579.6	60S ribosomal protein L10a	25.1549	51.61	1	2	13	64	217	24.8155	9.93506
	A2	Sequence	# PSMs	# Proteins	# Protein Groups	Protein Group Accessions	Modifications	ΔCn	q-Value	PEP	XCorr	Charge	MH+ [Da]	ΔM [ppm]	RT [min]	# Missed Cleavages
	Low	ALYIKSTMGkPqR	1	1	1	IPI00412579.6	K10(Acetyl); Q12(Deamidated)	0	0.996	1	1.00355	2	1535.83	5.82073	65.9159	1
	Low	MSSkVSR	1	1	1	IPI00412579.6	K4(Acetyl)	0	0.996	1	0.642276	1	836.435	6.92994	57.2594	1
	Low	ILGPGLNkAGK	1	1	1	IPI00412579.6	K8(Acetyl)	0.2162			0.5806	2	1109.68	11.0978	114.606	1
IPI00794272.1	Isoform 2 of Keratin, type II cytoskeletal 72	22.696	29.02	3	1	12	32	510	55.7144	6.88818
	A2	Sequence	# PSMs	# Proteins	# Protein Groups	Protein Group Accessions	Modifications	ΔCn	q-Value	PEP	XCorr	Charge	MH+ [Da]	ΔM [ppm]	RT [min]	# Missed Cleavages
	Low	FAsFIDkVR	1	2	1	IPI00794272.1	S3(Acetyl); K7(Acetyl)	0.0377	0.994	1	0.513874	3	1166.64	13.4942	67.5206	1
	Low	cPsVcPPGGIPQVTVNksLLAPLNVEmDPEIQRVR	1	2	1	IPI00794272.1	C1(Carbamidomethyl); S3(Acetyl); C5(Carbamidomethyl); K17(Acetyl); S18(Acetyl); M27(Oxidation)	0.52			0.1225	3	4013.05	5.93278	23.7379	2
IPI00454695.4	Putative histone H2B type 2-C	22.5392	46.63	2	1	14	34	193	21.4582	10.6968
	A2	Sequence	# PSMs	# Proteins	# Protein Groups	Protein Group Accessions	Modifications	ΔCn	q-Value	PEP	XCorr	Charge	MH+ [Da]	ΔM [ppm]	RT [min]	# Missed Cleavages
	Low	LAhynkR	1	19	2	IPI00794461.1;IPI00454695.4	H3(Acetyl); Y4(Acetyl); N5(Deamidated); K6(Acetyl)	0	0.978	1	0.05	1	1028.52	7.12005	75.7541	1
	Low	IAGEAsRLAhYNkR	3	17	2	IPI00794461.1;IPI00454695.4	S6(Acetyl); H10(Acetyl); K13(Acetyl)	0	0.996	1	1.2695	3	1711.87	-9.46058	65.7143	2
IPI00910979.1	pyruvate kinase isozymes M1/M2 isoform e	21.0099	27.13	7	3	15	57	516	56.2373	8.44092
	A2	Sequence	# PSMs	# Proteins	# Protein Groups	Protein Group Accessions	Modifications	ΔCn	q-Value	PEP	XCorr	Charge	MH+ [Da]	ΔM [ppm]	RT [min]	# Missed Cleavages
	High	kGDVVIVLTGWRPGSGFTNTMR	2	7	1	IPI00910979.1	K1(Acetyl)	0.0075	0.002	0.09311	2.63929	3	2433.26	-4.16766	52.6823	1
IPI00186290.6	Elongation factor 2	20.2414	19.58	2	2	19	66	858	95.277	6.82959
	A2	Sequence	# PSMs	# Proteins	# Protein Groups	Protein Group Accessions	Modifications	ΔCn	q-Value	PEP	XCorr	Charge	MH+ [Da]	ΔM [ppm]	RT [min]	# Missed Cleavages
	Low	IKPVLMMNkmDR	3	2	1	IPI00186290.6	K9(Acetyl); M10(Oxidation)	0	0.983	1	0.297201	3	1533.8	4.42835	75.5415	1
	Low	qELkQR	1	1	1	IPI00186290.6	Q1(Deamidated); K4(Acetyl)	0.0282	0.996	1	0.69215	1	844.443	-10.6377	58.1438	1
IPI00010810.1	Electron transfer flavoprotein subunit alpha, mitochondrial	19.3328	49.85	2	1	8	21	333	35.0576	8.38232
	A2	Sequence	# PSMs	# Proteins	# Protein Groups	Protein Group Accessions	Modifications	ΔCn	q-Value	PEP	XCorr	Charge	MH+ [Da]	ΔM [ppm]	RT [min]	# Missed Cleavages
	Low	TIVAInkDPEAPIFQVADYGIVADLFK	2	2	1	IPI00010810.1	N6(Deamidated); K7(Acetyl)	0.0122	0.997	1	1.62137	3	2990.58	0.920004	64.1864	1
IPI00217030.10	40S ribosomal protein S4, X isoform	18.9252	31.18	3	1	11	27	263	29.5791	10.1548
	A2	Sequence	# PSMs	# Proteins	# Protein Groups	Protein Group Accessions	Modifications	ΔCn	q-Value	PEP	XCorr	Charge	MH+ [Da]	ΔM [ppm]	RT [min]	# Missed Cleavages
	Low	GnKPWIsLPRGkGIR	2	1	1	IPI00217030.10	N2(Deamidated); S7(Acetyl); K12(Acetyl)	0	0.996	1	0.364986	3	1764	3.28931	93.4059	2
IPI00966877.1	tRNA (cytosine-5-)-methyltransferase NSUN2 isoform 2	17.2696	16.53	3	1	12	46	732	82.3407	7.00537
	A2	Sequence	# PSMs	# Proteins	# Protein Groups	Protein Group Accessions	Modifications	ΔCn	q-Value	PEP	XCorr	Charge	MH+ [Da]	ΔM [ppm]	RT [min]	# Missed Cleavages
	Low	ssmPWNkR	24	3	1	IPI00966877.1	S1(Acetyl); S2(Acetyl); M3(Oxidation); K7(Acetyl)	0	0.983	1	1.83955	2	1147.51	-11.1106	36.0442	1
	Low	ItGykR	1	1	1	IPI00966877.1	T2(Acetyl); Y4(Acetyl); K5(Acetyl)	0	0.983	1	0.297862	2	863.47	9.02286	50.8791	1
	Low	qPkLqGK	2	3	1	IPI00966877.1	Q1(Deamidated); K3(Acetyl); Q5(Deamidated)	0.0431	0.996	1	1.10575	2	842.46	-2.61849	43.1905	1
IPI00003269.1	Beta-actin-like protein 2	16.994	23.67	1	1	9	24	376	41.976	5.59229
	A2	Sequence	# PSMs	# Proteins	# Protein Groups	Protein Group Accessions	Modifications	ΔCn	q-Value	PEP	XCorr	Charge	MH+ [Da]	ΔM [ppm]	RT [min]	# Missed Cleavages
	Low	HQGVMVGMGqKDcyVGDEAQskR	5	1	1	IPI00003269.1	Q10(Deamidated); C13(Carbamidomethyl); Y14(Acetyl); S21(Acetyl); K22(Acetyl)	0	0.994	1	0.245662	2	2707.2	4.84739	67.3715	2
IPI00942494.1	Isoform 3 of Beta-enolase	15.8121	23.27	7	2	9	14	391	42.2218	7.97217
	A2	Sequence	# PSMs	# Proteins	# Protein Groups	Protein Group Accessions	Modifications	ΔCn	q-Value	PEP	XCorr	Charge	MH+ [Da]	ΔM [ppm]	RT [min]	# Missed Cleavages
	Low	MAMqkIFAR	1	7	2	IPI00759806.1;IPI00942494.1	Q4(Deamidated); K5(Acetyl)	0	0.996	1	1.91884	3	1138.57	-6.15563	50.0106	1
IPI00867533.1	60S ribosomal protein L6	15.7332	56.25	5	3	24	65	288	32.7216	10.6089
	A2	Sequence	# PSMs	# Proteins	# Protein Groups	Protein Group Accessions	Modifications	ΔCn	q-Value	PEP	XCorr	Charge	MH+ [Da]	ΔM [ppm]	RT [min]	# Missed Cleavages
	Low	IkAIPQLQGYLR	12	3	1	IPI00867533.1	K2(Acetyl)	0	0.978	1	0.298627	3	1441.84	-9.32164	97.4964	1
	Low	kLRkPR	1	3	1	IPI00867533.1	K1(Acetyl); K4(Acetyl)	0	0.983	1	0.262543	1	881.573	5.81781	64.7492	2
	Low	LRkMPR	1	4	1	IPI00867533.1	K3(Acetyl)	0	0.983	1	0.05	1	842.495	-10.0291	81.1937	2
	Low	KAmykR	1	4	1	IPI00867533.1	M3(Oxidation); Y4(Acetyl); K5(Acetyl)	0	0.994	1	0.555599	2	896.455	-12.0035	35.2617	2
	Low	VVkLRK	2	4	1	IPI00867533.1	K3(Acetyl)	0	0.994	1	0.117932	2	784.549	11.2225	56.217	2
	Low	VVFLkqLAsGLLLVtGPLVLNRVPLR	1	2	1	IPI00867533.1	K5(Acetyl); Q6(Deamidated); S9(Acetyl); T15(Acetyl)	0	0.998	1	0.947852	4	2942.79	2.65413	66.819	2
	Low	AkkPkK	1	3	1	IPI00867533.1	K2(Acetyl); K3(Acetyl); K5(Acetyl)	0.0323	0.998	1	0.297357	2	825.524	6.02315	8.44264	2
IPI00440493.2	ATP synthase subunit alpha, mitochondrial	15.6585	33.27	3	1	19	34	553	59.7136	9.12939
	A2	Sequence	# PSMs	# Proteins	# Protein Groups	Protein Group Accessions	Modifications	ΔCn	q-Value	PEP	XCorr	Charge	MH+ [Da]	ΔM [ppm]	RT [min]	# Missed Cleavages
	Low	TSIAIDTIInQkR	1	3	1	IPI00440493.2	N10(Deamidated); K12(Acetyl)	0.038	0.994	1	0.757622	3	1515.82	-9.59676	50.5624	1
	Low	VGLkAPGIIPRIsVR	1	2	1	IPI00440493.2	K4(Acetyl); S13(Acetyl)	0	0.994	1	0.119965	3	1660.04	6.66655	77.2815	2
	Low	RVGLkAPGIIPR	1	3	1	IPI00440493.2	K5(Acetyl)	0.0374	0.997	1	1.02568	3	1318.84	9.65338	56.6779	2
IPI00412105.2	harmonin isoform b3	14.7163	24.14	6	1	24	107	899	101.281	7.50342
	A2	Sequence	# PSMs	# Proteins	# Protein Groups	Protein Group Accessions	Modifications	ΔCn	q-Value	PEP	XCorr	Charge	MH+ [Da]	ΔM [ppm]	RT [min]	# Missed Cleavages
	Low	KTVsIkVR	1	6	1	IPI00412105.2	S4(Acetyl); K6(Acetyl)	0	0.984	1	0.493362	1	1014.64	10.9126	66.0399	2
	Low	FAGGLhLhTTDLDDIPLDmFYYPPK	6	1	1	IPI00412105.2	H6(Acetyl); H8(Acetyl); M19(Oxidation)	0	0.985	1	0.279081	3	2976.37	-13.2972	73.1124	0
	Low	EkkVFISLVGSR	1	6	1	IPI00412105.2	K2(Acetyl); K3(Acetyl)	0.0397	0.994	1	1.21257	2	1446.84	5.75741	62.6602	2
	Low	LAmESNkILQEqqEMERQR	1	6	1	IPI00412105.2	M3(Oxidation); K7(Acetyl); Q12(Deamidated); Q13(Deamidated)	0.0272	0.996	1	1.43166	3	2421.13	-2.41569	61.3264	2
	Low	RkEIAqK	1	6	1	IPI00412105.2	K2(Acetyl); Q6(Deamidated)	0.018	0.996	1	1.09401	2	915.524	-1.78562	36.9249	2
	Low	ELQRqELLMqkR	1	6	1	IPI00412105.2	Q5(Deamidated); Q10(Deamidated); K11(Acetyl)	0.0409	0.997	1	1.64068	3	1615.87	13.954	40.7918	2
IPI00219038.9	Histone H3.3	14.394	69.12	8	2	13	49	136	15.3185	11.2681
	A2	Sequence	# PSMs	# Proteins	# Protein Groups	Protein Group Accessions	Modifications	ΔCn	q-Value	PEP	XCorr	Charge	MH+ [Da]	ΔM [ppm]	RT [min]	# Missed Cleavages
	Low	SAPSTGGVkkPHR	2	3	1	IPI00219038.9	K9(Acetyl); K10(Acetyl)	0	0.983	1	1.76183	3	1405.75	-0.280765	39.3084	1
IPI00794900.3	cDNA FLJ56016, highly similar to C-1-tetrahydrofolate synthase, cytoplasmic	13.8155	23.33	2	1	18	60	1020	110.428	8.55811
	A2	Sequence	# PSMs	# Proteins	# Protein Groups	Protein Group Accessions	Modifications	ΔCn	q-Value	PEP	XCorr	Charge	MH+ [Da]	ΔM [ppm]	RT [min]	# Missed Cleavages
	Low	SckPkPIGKLAR	2	2	1	IPI00794900.3	C2(Carbamidomethyl); K3(Acetyl); K5(Acetyl)	0	0.978	1	0.1225	3	1438.81	-3.63068	61.3639	1
	Low	LGkMVVASSkK	1	2	1	IPI00794900.3	K3(Acetyl); K10(Acetyl)	0	0.996	1	2.00017	3	1231.72	12.5938	48.8385	2
IPI00019359.4	Keratin, type I cytoskeletal 9	13.3715	14.93	1	1	8	21	623	62.0268	5.23682
	A2	Sequence	# PSMs	# Proteins	# Protein Groups	Protein Group Accessions	Modifications	ΔCn	q-Value	PEP	XCorr	Charge	MH+ [Da]	ΔM [ppm]	RT [min]	# Missed Cleavages
	Low	IkFEMEQnLRQGVDADINGLR	2	1	1	IPI00019359.4	K2(Acetyl); N8(Deamidated)	0	0.995	1	2.85769	3	2489.25	1.30926	52.3809	2
IPI00375380.4	Isoform 2 of 26S proteasome non-ATPase regulatory subunit 13	12.7724	24.87	6	1	8	21	378	42.9151	6.53662
	A2	Sequence	# PSMs	# Proteins	# Protein Groups	Protein Group Accessions	Modifications	ΔCn	q-Value	PEP	XCorr	Charge	MH+ [Da]	ΔM [ppm]	RT [min]	# Missed Cleavages
	Low	VLDLQQIkGmK	2	4	1	IPI00375380.4	K8(Acetyl); M10(Oxidation)	0	0.983	1	1.18573	3	1330.73	-9.04157	54.3687	1
IPI00031836.3	Developmentally-regulated GTP-binding protein 1	11.5693	25.61	1	1	11	28	367	40.5168	8.89502
	A2	Sequence	# PSMs	# Proteins	# Protein Groups	Protein Group Accessions	Modifications	ΔCn	q-Value	PEP	XCorr	Charge	MH+ [Da]	ΔM [ppm]	RT [min]	# Missed Cleavages
	Low	IhknLIKEFK	2	1	1	IPI00031836.3	H2(Acetyl); K3(Acetyl); N4(Deamidated)	0	0.994	1	0.0303608	3	1354.78	7.17507	95.0021	2
IPI00292693.4	Myotubularin-related protein 4	11.3608	14.73	1	1	16	33	1195	133.268	6.03662
	A2	Sequence	# PSMs	# Proteins	# Protein Groups	Protein Group Accessions	Modifications	ΔCn	q-Value	PEP	XCorr	Charge	MH+ [Da]	ΔM [ppm]	RT [min]	# Missed Cleavages
	Low	TPqIVALAkILLDPYYR	4	1	1	IPI00292693.4	Q3(Deamidated); K9(Acetyl)	0	0.978	1	0.756214	3	2017.12	-7.64366	64.1449	1
	Low	FkDsVINVPLRmIDsVESR	2	1	1	IPI00292693.4	K2(Acetyl); S4(Acetyl); M12(Oxidation); S15(Acetyl)	0	0.991	1	0.05	2	2347.23	12.8956	74.1714	2
IPI00019642.1	Isoform 1 of CAP-Gly domain-containing linker protein 2	11.3608	16.16	4	1	15	25	1046	115.767	6.72705
	A2	Sequence	# PSMs	# Proteins	# Protein Groups	Protein Group Accessions	Modifications	ΔCn	q-Value	PEP	XCorr	Charge	MH+ [Da]	ΔM [ppm]	RT [min]	# Missed Cleavages
	Low	LLsASkEhqR	2	3	1	IPI00019642.1	S3(Acetyl); K6(Acetyl); H8(Acetyl); Q9(Deamidated)	0	0.988	1	0.0472484	2	1295.67	6.25898	103.893	1
IPI00645805.4	Isovaleryl-CoA dehydrogenase, mitochondrial	11.3053	25.06	5	1	7	59	423	46.2896	8.19189
	A2	Sequence	# PSMs	# Proteins	# Protein Groups	Protein Group Accessions	Modifications	ΔCn	q-Value	PEP	XCorr	Charge	MH+ [Da]	ΔM [ppm]	RT [min]	# Missed Cleavages
	Low	QLRQTMAkFLQEHLAPK	45	2	1	IPI00645805.4	K8(Acetyl)	0	0.994	1	0.248333	3	2081.15	6.10264	19.5919	2
	Low	EAFGQkIGHFQLMQGkmADMYtR	6	4	1	IPI00645805.4	K6(Acetyl); K16(Acetyl); M17(Oxidation); T22(Acetyl)	0	0.997	1	0.0496667	2	2829.31	-1.33671	78.5331	2
IPI00299524.2	Condensin complex subunit 1	11.2928	25.05	4	1	29	67	1401	157.082	6.60986
	A2	Sequence	# PSMs	# Proteins	# Protein Groups	Protein Group Accessions	Modifications	ΔCn	q-Value	PEP	XCorr	Charge	MH+ [Da]	ΔM [ppm]	RT [min]	# Missed Cleavages
	Low	LsDADLAGPLQkETQkLQEmR	2	3	1	IPI00299524.2	S2(Acetyl); K12(Acetyl); K16(Acetyl); M20(Oxidation)	0	0.984	1	0.0493334	2	2513.28	9.65564	74.6086	2
	Low	EIGqkcPqELsR	1	4	1	IPI00299524.2	Q4(Deamidated); K5(Acetyl); C6(Carbamidomethyl); Q8(Deamidated); S11(Acetyl)	0	0.996	1	0.803192	2	1530.73	11.7891	60.8566	1
	Low	kPkVVFSSDESSEEDLSAEmTEDETPKK	1	1	1	IPI00299524.2	K1(Acetyl); K3(Acetyl); M20(Oxidation)	0.5833			0.0493334	3	3242.46	-5.56309	2.43863	2
IPI00294159.3	Tricarboxylate transport protein, mitochondrial	10.6581	39.23	2	1	10	31	311	33.991	9.89111
	A2	Sequence	# PSMs	# Proteins	# Protein Groups	Protein Group Accessions	Modifications	ΔCn	q-Value	PEP	XCorr	Charge	MH+ [Da]	ΔM [ppm]	RT [min]	# Missed Cleavages
	Low	FIhDqTSPNPkYRGFFhGVR	2	2	1	IPI00294159.3	H3(Acetyl); Q5(Deamidated); K11(Acetyl); H17(Acetyl)	0	0.998	1	0.248333	3	2530.24	5.10965	30.5069	2
IPI00026781.3	Fatty acid synthase	10.2051	10.08	2	1	26	77	2511	273.254	6.44287
	A2	Sequence	# PSMs	# Proteins	# Protein Groups	Protein Group Accessions	Modifications	ΔCn	q-Value	PEP	XCorr	Charge	MH+ [Da]	ΔM [ppm]	RT [min]	# Missed Cleavages
	Low	HIGKVVVqVLAEEPEAVLkGAKPK	4	1	1	IPI00026781.3	Q8(Deamidated); K19(Acetyl)	0	0.994	1	0.219966	2	2582.52	10.6843	67.0069	2
	Low	GVQkLVLTSRSGIR	3	1	1	IPI00026781.3	K4(Acetyl)	0	0.996	1	0.642965	2	1555.95	14.0289	63.5796	2
	Low	GqcIkEAhLPPGAmAAVGLSWEEcKQR	2	1	1	IPI00026781.3	Q2(Deamidated); C3(Carbamidomethyl); K5(Acetyl); H8(Acetyl); M14(Oxidation); C24(Carbamidomethyl)	0	0.996	1	0.248333	3	3124.44	-6.75559	7.69171	2
	Low	qKLYTLqDkAQVADVVVsR	2	2	1	IPI00026781.3	Q1(Deamidated); Q7(Deamidated); K9(Acetyl); S18(Acetyl)	0	0.997	1	1.68558	3	2247.2	7.71733	47.594	2
IPI00645078.1	Ubiquitin-like modifier-activating enzyme 1	9.88535	18.24	4	2	12	27	1058	117.774	5.75732
	A2	Sequence	# PSMs	# Proteins	# Protein Groups	Protein Group Accessions	Modifications	ΔCn	q-Value	PEP	XCorr	Charge	MH+ [Da]	ΔM [ppm]	RT [min]	# Missed Cleavages
	Low	LAYVAAGDLAPInAFIGGLAAqEVMkAcSGK	3	1	1	IPI00645078.1	N13(Deamidated); Q22(Deamidated); K26(Acetyl); C28(Carbamidomethyl)	0	0.983	1	0.358088	3	3150.57	-6.38797	40.7872	1
	Low	ATLPSPDkLPGFK	1	3	1	IPI00645078.1	K8(Acetyl)	0	0.991	1	1.21577	3	1412.76	-14.1633	88.4941	1
	Low	LIAGkIIPAIAtTTAAVVGLVcLELYkVVQGHR	2	3	1	IPI00645078.1	K5(Acetyl); T12(Acetyl); C22(Carbamidomethyl); K27(Acetyl)	0	0.996	1	1.21099	4	3601.07	3.43934	67.1615	2
IPI00549664.4	Testis-expressed sequence 10 protein	9.58798	37.14	2	1	28	80	929	105.608	9.36377
	A2	Sequence	# PSMs	# Proteins	# Protein Groups	Protein Group Accessions	Modifications	ΔCn	q-Value	PEP	XCorr	Charge	MH+ [Da]	ΔM [ppm]	RT [min]	# Missed Cleavages
	Low	LkVLVR	1	2	1	IPI00549664.4	K2(Acetyl)	0	0.978	1	0.05	1	769.538	10.7915	67.9816	1
	Low	LLLQhAPLRThMLTNAILVQQIIkNITTLK	3	2	1	IPI00549664.4	H5(Acetyl); H11(Acetyl); K24(Acetyl)	0	0.978	1	0.0426054	3	3561.08	1.21943	77.4805	2
	Low	skVLsRWLAGLPLQLAHLGSR	2	2	1	IPI00549664.4	S1(Acetyl); K2(Acetyl); S5(Acetyl)	0	0.99	1	0.248333	3	2428.41	13.2637	1.76196	2
	Low	TLLLkFFSkIYQTEELR	1	2	1	IPI00549664.4	K5(Acetyl); K9(Acetyl)	0.0359	0.994	1	1.88421	3	2213.2	-11.8849	55.9219	2
	Low	AnKELLkSLqATALR	2	2	1	IPI00549664.4	N2(Deamidated); K7(Acetyl); Q10(Deamidated)	0	0.994	1	1.21792	3	1699.98	14.0378	97.3083	2
	Low	TKTIHLPEqLkEDGTLPTnnR	3	2	1	IPI00549664.4	Q9(Deamidated); K11(Acetyl); N19(Deamidated); N20(Deamidated)	0	0.996	1	1.08054	3	2450.23	-3.22291	51.5828	2
IPI00020599.1	Calreticulin	9.47754	19.9	2	2	8	27	417	48.1118	4.43701
	A2	Sequence	# PSMs	# Proteins	# Protein Groups	Protein Group Accessions	Modifications	ΔCn	q-Value	PEP	XCorr	Charge	MH+ [Da]	ΔM [ppm]	RT [min]	# Missed Cleavages
	Low	DkGLQTsQDAR	1	1	1	IPI00020599.1	K2(Acetyl); S7(Acetyl)	0	0.978	1	0.0461424	3	1302.63	0.90703	164.944	1
IPI00923593.1	Isoform 2 of Ubiquitin carboxyl-terminal hydrolase 22	9.39942	21.64	3	1	9	38	513	58.1416	8.14795
	A2	Sequence	# PSMs	# Proteins	# Protein Groups	Protein Group Accessions	Modifications	ΔCn	q-Value	PEP	XCorr	Charge	MH+ [Da]	ΔM [ppm]	RT [min]	# Missed Cleavages
	Low	HNPkRR	3	2	1	IPI00923593.1	K4(Acetyl)	0	0.994	1	0.297679	2	849.473	-8.99914	61.7287	2
	Low	RkITSncTIGLR	10	2	1	IPI00923593.1	K2(Acetyl); N6(Deamidated); C7(Carbamidomethyl)	0	0.996	1	1.07654	2	1461.79	0.711198	99.8718	2
	Low	qLTmkK	2	2	1	IPI00923593.1	Q1(Deamidated); M4(Oxidation); K5(Acetyl)	0	0.996	1	0.358164	1	807.432	5.28311	46.444	1
IPI00157908.4	Isoform 3 of Apoptosis-inducing factor 1, mitochondrial	8.40877	33.99	4	1	21	64	609	66.2536	8.93896
	A2	Sequence	# PSMs	# Proteins	# Protein Groups	Protein Group Accessions	Modifications	ΔCn	q-Value	PEP	XCorr	Charge	MH+ [Da]	ΔM [ppm]	RT [min]	# Missed Cleavages
	Low	LLIkLK	1	3	3	IPI00157908.4;IPI00387144.5;IPI01021634.1	K4(Acetyl)	0.0323	0.983	1	0.303584	1	769.555	1.1106	93.0106	1
	Low	KAALsAsEGEEVPqDkAPSHVPFLLIGGGTAAFAAAR	3	4	1	IPI00157908.4	S5(Acetyl); S7(Acetyl); Q14(Deamidated); K16(Acetyl)	0	0.994	1	0.168419	3	3790.97	11.3867	72.8469	2
	Low	LLIkLkDGR	5	2	1	IPI00157908.4	K4(Acetyl); K6(Acetyl)	0	0.996	1	0.247602	2	1139.71	-3.07276	152.606	2
	Low	FKqWNGkER	1	4	1	IPI00157908.4	Q3(Deamidated); K7(Acetyl)	0	0.998	1	1.25921	2	1235.61	-2.51473	53.4427	2
IPI00219617.5	Isoform 1 of Ribose-phosphate pyrophosphokinase 2	8.16296	22.33	8	1	5	10	318	34.747	6.60986
	A2	Sequence	# PSMs	# Proteins	# Protein Groups	Protein Group Accessions	Modifications	ΔCn	q-Value	PEP	XCorr	Charge	MH+ [Da]	ΔM [ppm]	RT [min]	# Missed Cleavages
	Low	LnVEFALIhkER	1	2	1	IPI00219617.5	N2(Deamidated); H9(Acetyl); K10(Acetyl)	0	0.978	1	0.539599	4	1553.84	6.8404	47.9907	1
IPI01009017.3	cDNA FLJ50585, highly similar to T-complex protein 1 subunit beta	8.0238	33.54	5	2	15	24	474	50.9117	6.80029
	A2	Sequence	# PSMs	# Proteins	# Protein Groups	Protein Group Accessions	Modifications	ΔCn	q-Value	PEP	XCorr	Charge	MH+ [Da]	ΔM [ppm]	RT [min]	# Missed Cleavages
	Low	EGTIGDMAILGITESFQVkR	1	3	1	IPI01009017.3	K19(Acetyl)	0	0.989	1	1.45929	3	2207.11	-12.7098	47.4627	1
	Low	EAVAmEsyAkALR	2	4	1	IPI01009017.3	M5(Oxidation); S7(Acetyl); Y8(Acetyl); K10(Acetyl)	0.0444	0.994	1	1.29125	2	1580.76	0.655445	49.7683	1
	Low	STLGPKGmDkILLSSGR	3	4	1	IPI01009017.3	M8(Oxidation); K10(Acetyl)	0	0.996	1	1.88314	3	1817.97	-6.92889	44.9317	2
	Low	AAPRkR	2	3	1	IPI01009017.3	K5(Acetyl)	0	0.996	1	0.247965	2	740.463	13.8439	78.5859	2
	Low	KIGVnqPkR	1	5	1	IPI01009017.3	N5(Deamidated); Q6(Deamidated); K8(Acetyl)	0.1667			0.248333	2	1083.63	9.94267	66.042	2
IPI00936051.2	Isoform 1 of Dynein heavy chain domain-containing protein 1	7.48542	16.01	2	1	63	148	4753	533.305	6.7124
	A2	Sequence	# PSMs	# Proteins	# Protein Groups	Protein Group Accessions	Modifications	ΔCn	q-Value	PEP	XCorr	Charge	MH+ [Da]	ΔM [ppm]	RT [min]	# Missed Cleavages
	Low	qLPkQNK	1	1	1	IPI00936051.2	Q1(Deamidated); K4(Acetyl)	0	0.983	1	0.303131	1	898.487	-13.6137	37.2332	1
	Low	GkGLmR	1	1	1	IPI00936051.2	K2(Acetyl); M5(Oxidation)	0.0319	0.994	1	0.906456	2	719.391	6.14782	35.7183	1
	Low	SkRqVLR	1	1	1	IPI00936051.2	K2(Acetyl); Q4(Deamidated)	0	0.994	1	0.332846	2	929.544	-9.66445	78.5557	2
	Low	cqkPRsLAAIEEAALLRSPLFSILNGLHLHNLR	1	2	1	IPI00936051.2	C1(Carbamidomethyl); Q2(Deamidated); K3(Acetyl); S6(Acetyl)	0	0.994	1	0.248333	3	3823.06	-4.36342	70.4798	2
	Low	VQHkQLEqK	3	1	1	IPI00936051.2	K4(Acetyl); Q8(Deamidated)	0.0333	0.995	1	0.294277	3	1180.64	6.2654	63.019	1
	Low	TDMkEEDDESEESNEAEDqTK	10	1	1	IPI00936051.2	K4(Acetyl); Q19(Deamidated)	0	0.995	1	0.0209921	2	2501.94	-4.23088	73.7826	1
	Low	sQASEFLLSkR	1	1	1	IPI00936051.2	S1(Acetyl); K10(Acetyl)	0.01	0.996	1	0.9919	2	1349.72	10.7395	41.4584	1
	Low	NIVmhLPLPTkLTPNTcVQRR	1	1	1	IPI00936051.2	M4(Oxidation); H5(Acetyl); K11(Acetyl); C17(Carbamidomethyl)	0.0573			1.48292	3	2588.36	-6.68539	59.8225	2
	Low	VLRAAGQcnnMGQkR	1	2	1	IPI00936051.2	C8(Carbamidomethyl); N9(Deamidated); N10(Deamidated); K14(Acetyl)	0.0526			1.07655	2	1746.82	-9.598	48.0478	2
	Low	LSkFFSLER	1	2	1	IPI00936051.2	K3(Acetyl)	0.0588			0.963071	2	1168.62	-13.2492	48.8296	1
IPI00947085.1	Isoform 1 of Ubiquitin carboxyl-terminal hydrolase 40	6.96547	13.77	4	1	15	24	1235	140.041	5.66846
	A2	Sequence	# PSMs	# Proteins	# Protein Groups	Protein Group Accessions	Modifications	ΔCn	q-Value	PEP	XCorr	Charge	MH+ [Da]	ΔM [ppm]	RT [min]	# Missed Cleavages
	Medium	LmLkksGLQGDAWHLR	3	4	1	IPI00947085.1	M2(Oxidation); K4(Acetyl); K5(Acetyl); S6(Acetyl)	0	0.019	0.2547	3.51977	4	1995.04	-2.88826	67.1829	2
	Low	EykLGR	1	2	1	IPI00947085.1	Y2(Acetyl); K3(Acetyl)	0	0.979	1	0.368718	2	849.446	-1.0796	58.527	1
	Low	IGIsWNKkYR	1	2	1	IPI00947085.1	S4(Acetyl); K8(Acetyl)	0.0185	0.996	1	0.529938	3	1348.74	0.637988	47.3139	2
	Low	ksqLQRPPEARANPR	1	2	1	IPI00947085.1	K1(Acetyl); S2(Acetyl); Q3(Deamidated)	0.0531			1.0665	3	1832.99	9.40813	101.676	2
IPI00456695.1	Isoform 2 of 26S proteasome non-ATPase regulatory subunit 1	6.90768	16.59	2	1	10	16	922	102.193	5.2749
	A2	Sequence	# PSMs	# Proteins	# Protein Groups	Protein Group Accessions	Modifications	ΔCn	q-Value	PEP	XCorr	Charge	MH+ [Da]	ΔM [ppm]	RT [min]	# Missed Cleavages
	Low	ykqAIGIALEtRR	1	2	1	IPI00456695.1	Y1(Acetyl); K2(Acetyl); Q3(Deamidated); T11(Acetyl)	0	0.997	1	1.0074	3	1645.88	-7.31765	102.445	2
IPI00006970.2	Mitochondrial 28S ribosomal protein S2	6.51081	22.88	1	1	8	16	319	35.5303	8.93896
	A2	Sequence	# PSMs	# Proteins	# Protein Groups	Protein Group Accessions	Modifications	ΔCn	q-Value	PEP	XCorr	Charge	MH+ [Da]	ΔM [ppm]	RT [min]	# Missed Cleavages
	Low	kGIILFISR	2	1	1	IPI00006970.2	K1(Acetyl)	0	0.994	1	0.92497	2	1088.69	5.24098	43.3643	1
IPI00295081.1	Tubulin gamma-1 chain	6.46444	20.18	2	1	8	35	451	51.1378	6.13818
	A2	Sequence	# PSMs	# Proteins	# Protein Groups	Protein Group Accessions	Modifications	ΔCn	q-Value	PEP	XCorr	Charge	MH+ [Da]	ΔM [ppm]	RT [min]	# Missed Cleavages
	Low	qyDkLR	1	1	1	IPI00295081.1	Q1(Deamidated); Y2(Acetyl); K4(Acetyl)	0	0.987	1	0.446711	2	907.455	2.84213	42.2815	1
IPI00925323.1	60S ribosomal protein L14	6.20711	51.64	3	1	11	28	213	23.2749	10.9312
	A2	Sequence	# PSMs	# Proteins	# Protein Groups	Protein Group Accessions	Modifications	ΔCn	q-Value	PEP	XCorr	Charge	MH+ [Da]	ΔM [ppm]	RT [min]	# Missed Cleavages
	Low	FKVMkAK	2	2	1	IPI00925323.1	K5(Acetyl)	0	0.994	1	0.167401	2	893.529	0.935339	60.2746	2
IPI00019502.3	Isoform 1 of Myosin-9	6.1668	23.42	3	2	43	100	1960	226.392	5.60498
	A2	Sequence	# PSMs	# Proteins	# Protein Groups	Protein Group Accessions	Modifications	ΔCn	q-Value	PEP	XCorr	Charge	MH+ [Da]	ΔM [ppm]	RT [min]	# Missed Cleavages
	Low	EkkLLEDR	1	1	1	IPI00019502.3	K2(Acetyl); K3(Acetyl)	0.0495	0.979	1	1.7269	3	1114.62	7.28595	46.5471	2
	Low	FGkFIR	1	2	1	IPI00019502.3	K3(Acetyl)	0	0.979	1	0.441171	1	809.456	-13.4444	32.9334	1
	Low	LqAqMkDcmR	2	2	1	IPI00019502.3	Q2(Deamidated); Q4(Deamidated); K6(Acetyl); C8(Carbamidomethyl); M9(Oxidation)	0	0.983	1	0.0311408	1	1340.55	-10.157	70.1065	1
	Low	INkALDkTK	1	2	1	IPI00019502.3	K3(Acetyl); K7(Acetyl)	0	0.991	1	0.05	3	1114.66	9.80178	106.496	2
	Low	TDLLLEPYNkYR	3	2	1	IPI00019502.3	K10(Acetyl)	0	0.994	1	1.29127	2	1566.81	-1.13324	51.0649	1
	Low	SkSLAKLK	2	1	1	IPI00019502.3	K2(Acetyl)	0	0.994	1	0.119666	2	916.572	-11.9952	97.3969	2
	Low	LFTkVkPLLQVsR	2	2	1	IPI00019502.3	K4(Acetyl); K6(Acetyl); S12(Acetyl)	0.0303	0.996	1	1.2774	3	1655	5.81639	40.9682	1
	Low	KAFAkR	3	2	1	IPI00019502.3	K5(Acetyl)	0	0.996	1	0.558423	2	762.47	10.5907	36.1651	2
	Low	NTDQASMPDnTAAQkVShLLGINVTDFTRGILTPR	2	2	1	IPI00019502.3	N10(Deamidated); K15(Acetyl); H18(Acetyl)	0	0.998	1	1.25589	4	3866.94	2.24895	58.9577	2
IPI00549725.6	Phosphoglycerate mutase 1	6.16027	32.68	1	1	7	18	254	28.7858	7.18115
	A2	Sequence	# PSMs	# Proteins	# Protein Groups	Protein Group Accessions	Modifications	ΔCn	q-Value	PEP	XCorr	Charge	MH+ [Da]	ΔM [ppm]	RT [min]	# Missed Cleavages
	Low	mAAykLVLIR	1	1	1	IPI00549725.6	M1(Oxidation); Y4(Acetyl); K5(Acetyl)	0	0.983	1	0.11859	1	1277.73	2.74818	80.2457	1
	Low	HGEsAWNLENRFSGWYDADLSPAGHEEAkR	5	1	1	IPI00549725.6	S4(Acetyl); K29(Acetyl)	0	0.994	1	0.231695	3	3513.57	-5.20727	63.5253	2
IPI00028392.4	Isoform 1 of Specifically androgen-regulated gene protein	6.08576	27.12	2	1	19	88	601	63.9254	8.6167
	A2	Sequence	# PSMs	# Proteins	# Protein Groups	Protein Group Accessions	Modifications	ΔCn	q-Value	PEP	XCorr	Charge	MH+ [Da]	ΔM [ppm]	RT [min]	# Missed Cleavages
	Low	ISPkGVPnEhRR	1	2	1	IPI00028392.4	K4(Acetyl); N8(Deamidated); H10(Acetyl)	0	0.996	1	2.20045	3	1474.76	-11.4088	61.4453	2
	Low	AkETVsTR	1	2	1	IPI00028392.4	K2(Acetyl); S6(Acetyl)	0	0.996	1	0.615191	1	975.499	-11.7958	55.675	1
	Low	LAPLtTPkPR	1	2	1	IPI00028392.4	T5(Acetyl); K8(Acetyl)	0	0.997	1	1.61373	3	1177.69	-5.14603	58.7211	0
IPI00219365.3	Moesin	5.71053	36.4	1	1	21	39	577	67.7778	6.40479
	A2	Sequence	# PSMs	# Proteins	# Protein Groups	Protein Group Accessions	Modifications	ΔCn	q-Value	PEP	XCorr	Charge	MH+ [Da]	ΔM [ppm]	RT [min]	# Missed Cleavages
	Low	VqkHLK	4	1	1	IPI00219365.3	Q2(Deamidated); K3(Acetyl)	0	0.983	1	0.119167	2	795.476	4.59781	136.706	1
	Low	QGntkQR	1	1	1	IPI00219365.3	N3(Deamidated); T4(Acetyl); K5(Acetyl)	0	0.994	1	1.59637	2	916.446	-2.69402	26.7394	1
	Low	QLFDQVVktIGLR	2	1	1	IPI00219365.3	K8(Acetyl); T9(Acetyl)	0.0458	0.996	1	1.24833	3	1600.92	11.1735	39.4213	1
	Low	SGYLAGDkLLPQR	2	1	1	IPI00219365.3	K8(Acetyl)	0	0.998	1	0.2955	1	1459.81	13.7899	4.34652	1
	Low	HQkqMER	1	1	1	IPI00219365.3	K3(Acetyl); Q4(Deamidated)	0.1026			0.34957	1	999.467	-0.885887	38.7106	1
IPI00007402.3	Importin-7	5.66744	9.73	1	1	9	53	1038	119.44	4.81787
	A2	Sequence	# PSMs	# Proteins	# Protein Groups	Protein Group Accessions	Modifications	ΔCn	q-Value	PEP	XCorr	Charge	MH+ [Da]	ΔM [ppm]	RT [min]	# Missed Cleavages
	Low	EkqYmAPR	31	1	1	IPI00007402.3	K2(Acetyl); Q3(Deamidated); M5(Oxidation)	0.0408	0.978	1	0.466006	2	1081.48	-13.7508	39.6013	1
IPI00514352.5	Isoform 2 of Ankyrin repeat domain-containing protein 2	5.51972	27.52	2	1	10	14	327	36.1705	6.02393
	A2	Sequence	# PSMs	# Proteins	# Protein Groups	Protein Group Accessions	Modifications	ΔCn	q-Value	PEP	XCorr	Charge	MH+ [Da]	ΔM [ppm]	RT [min]	# Missed Cleavages
	Low	HhGAQSAALqkVKGQER	1	2	1	IPI00514352.5	H2(Acetyl); Q10(Deamidated); K11(Acetyl)	0	0.995	1	2.03594	3	1929.99	-0.337236	53.4961	2
	Low	VRkTsLDLR	2	2	1	IPI00514352.5	K3(Acetyl); S5(Acetyl)	0	0.997	1	0.475182	3	1171.69	9.38943	79.4653	2
IPI00018931.6	Vacuolar protein sorting-associated protein 35	5.46545	22.36	2	1	11	23	796	91.6489	5.49072
	A2	Sequence	# PSMs	# Proteins	# Protein Groups	Protein Group Accessions	Modifications	ΔCn	q-Value	PEP	XCorr	Charge	MH+ [Da]	ΔM [ppm]	RT [min]	# Missed Cleavages
	Low	VQSFQMkRcLDK	4	1	1	IPI00018931.6	K7(Acetyl); C9(Carbamidomethyl)	0	0.994	1	1.37099	3	1581.78	-4.26883	77.3462	2
	Low	NGEELhGGkR	5	2	1	IPI00018931.6	H6(Acetyl); K9(Acetyl)	0.0111	0.994	1	0.886749	3	1180.57	2.77397	20.1433	1
IPI00216951.2	Aspartyl-tRNA synthetase, cytoplasmic	5.29252	31.54	3	1	13	33	501	57.1	6.55127
	A2	Sequence	# PSMs	# Proteins	# Protein Groups	Protein Group Accessions	Modifications	ΔCn	q-Value	PEP	XCorr	Charge	MH+ [Da]	ΔM [ppm]	RT [min]	# Missed Cleavages
	Low	QmVkFAAnInK	2	1	1	IPI00216951.2	M2(Oxidation); K4(Acetyl); N8(Deamidated); N10(Deamidated)	0.036	0.996	1	1.0729	2	1323.68	13.4954	53.8118	1
	Low	YGIssMIqSQEkPDR	2	1	1	IPI00216951.2	S4(Acetyl); S5(Acetyl); Q8(Deamidated); K12(Acetyl)	0.0132	0.996	1	0.754537	2	1865.88	12.1942	47.5246	0
IPI00398625.5	Hornerin	5.22326	29.37	1	1	32	155	2850	282.228	10.0376
	A2	Sequence	# PSMs	# Proteins	# Protein Groups	Protein Group Accessions	Modifications	ΔCn	q-Value	PEP	XCorr	Charge	MH+ [Da]	ΔM [ppm]	RT [min]	# Missed Cleavages
	Low	NVRGsLkPGTESISR	1	1	1	IPI00398625.5	S5(Acetyl); K7(Acetyl)	0	0.996	1	0.748084	3	1684.91	5.06429	25.2261	1
	Low	LRDDThQhQEEQEETEkEEnK	3	1	1	IPI00398625.5	H6(Acetyl); H8(Acetyl); K17(Acetyl); N20(Deamidated)	0	0.997	1	0.05	3	2779.22	10.442	72.3328	2
	Low	EENkRQESSFShSSWSAGENDSYSR	2	1	1	IPI00398625.5	K4(Acetyl); H12(Acetyl)	0	0.998	1	0.964314	3	2988.22	-13.6785	62.2668	2
	Low	LVQARnkIIGK	2	1	1	IPI00398625.5	N6(Deamidated); K7(Acetyl)	0	0.998	1	0.196789	3	1282.79	7.16197	76.5897	2
IPI00219155.5	60S ribosomal protein L27	4.87229	36.76	1	1	8	22	136	15.7877	10.5649
	A2	Sequence	# PSMs	# Proteins	# Protein Groups	Protein Group Accessions	Modifications	ΔCn	q-Value	PEP	XCorr	Charge	MH+ [Da]	ΔM [ppm]	RT [min]	# Missed Cleavages
	Low	SkIKSFVK	1	1	1	IPI00219155.5	K2(Acetyl)	0.4118			0.203136	1	978.609	10.7698	75.9871	2
IPI00012315.2	Nucleoside diphosphate kinase 3	4.7208	33.73	1	1	7	33	169	19.0029	7.84033
	A2	Sequence	# PSMs	# Proteins	# Protein Groups	Protein Group Accessions	Modifications	ΔCn	q-Value	PEP	XCorr	Charge	MH+ [Da]	ΔM [ppm]	RT [min]	# Missed Cleavages
	Low	GFkLVALK	2	1	1	IPI00012315.2	K3(Acetyl)	0	0.996	1	0.579469	2	917.593	11.5515	44.8013	1
	Low	kGFkLVALK	2	1	1	IPI00012315.2	K1(Acetyl); K4(Acetyl)	0	0.996	1	0.118897	2	1087.7	13.5559	84.8094	2
IPI00219097.4	High mobility group protein B2	4.22368	47.37	2	1	10	16	209	24.0187	7.81104
	A2	Sequence	# PSMs	# Proteins	# Protein Groups	Protein Group Accessions	Modifications	ΔCn	q-Value	PEP	XCorr	Charge	MH+ [Da]	ΔM [ppm]	RT [min]	# Missed Cleavages
	Low	QPYEqkAAK	1	1	1	IPI00219097.4	Q5(Deamidated); K6(Acetyl)	0.0312	0.978	1	0.616646	2	1105.55	1.07111	39.8476	1
IPI00014053.3	Isoform 1 of Mitochondrial import receptor subunit TOM40 homolog	4.07301	8.03	1	1	3	3	361	37.8691	7.25439
	A2	Sequence	# PSMs	# Proteins	# Protein Groups	Protein Group Accessions	Modifications	ΔCn	q-Value	PEP	XCorr	Charge	MH+ [Da]	ΔM [ppm]	RT [min]	# Missed Cleavages
	Low	LPPLPLTLALGAFLNhRknK	1	1	1	IPI00014053.3	H16(Acetyl); K18(Acetyl); N19(Deamidated)	0.0323	0.996	1	1.49866	3	2298.31	-9.93656	66.2328	2
IPI00003865.1	Isoform 1 of Heat shock cognate 71 kDa protein	3.77884	28.02	7	1	14	26	646	70.8542	5.51611
	A2	Sequence	# PSMs	# Proteins	# Protein Groups	Protein Group Accessions	Modifications	ΔCn	q-Value	PEP	XCorr	Charge	MH+ [Da]	ΔM [ppm]	RT [min]	# Missed Cleavages
	Low	EnkITITnDKGR	4	5	1	IPI00003865.1	N2(Deamidated); K3(Acetyl); N8(Deamidated)	0	0.994	1	0.907141	3	1432.73	-0.724149	20.2685	2
	Low	IPkIqK	1	7	1	IPI00003865.1	K3(Acetyl); Q5(Deamidated)	0	0.996	1	0.296042	2	769.48	-2.45005	57.1065	1
IPI00177498.16	Isoform 3 of LIM and calponin homology domains-containing protein 1	3.74281	21.75	13	1	35	90	1467	164.338	6.26514
	A2	Sequence	# PSMs	# Proteins	# Protein Groups	Protein Group Accessions	Modifications	ΔCn	q-Value	PEP	XCorr	Charge	MH+ [Da]	ΔM [ppm]	RT [min]	# Missed Cleavages
	Low	SLEYkR	2	1	1	IPI00177498.16	K5(Acetyl)	0	0.983	1	0.496334	2	837.447	0.587199	52.9612	1
	Low	LPDVkK	1	12	1	IPI00177498.16	K5(Acetyl)	0	0.989	1	0.05	2	741.448	-3.63311	53.9274	1
	Low	sVSqDLIkkEEER	1	13	1	IPI00177498.16	S1(Acetyl); Q4(Deamidated); K8(Acetyl); K9(Acetyl)	0.034	0.998	1	1.41556	3	1687.83	-2.40278	34.822	2
	Low	QLsEEkEAIRDIVLR	1	1	1	IPI00177498.16	S3(Acetyl); K6(Acetyl)	0.0787			1.16897	3	1883	-13.9442	36.4986	2
IPI00382844.1	Aconitase (Fragment)	3.72168	21.83	6	1	14	29	600	65.3065	7.84033
	A2	Sequence	# PSMs	# Proteins	# Protein Groups	Protein Group Accessions	Modifications	ΔCn	q-Value	PEP	XCorr	Charge	MH+ [Da]	ΔM [ppm]	RT [min]	# Missed Cleavages
	Low	AIITkSFARIhETIK	1	1	1	IPI00382844.1	K5(Acetyl); H11(Acetyl)	0	0.994	1	0.248	5	1812.05	7.95373	28.4375	2
	Low	IhPVDkLTIQGLkDFAPGKPLK	2	1	1	IPI00382844.1	H2(Acetyl); K6(Acetyl); K13(Acetyl)	0	0.996	1	0.05	3	2541.46	4.88254	128.082	2
IPI00022774.3	Transitional endoplasmic reticulum ATPase	3.70225	27.79	1	1	20	41	806	89.2657	5.26221
	A2	Sequence	# PSMs	# Proteins	# Protein Groups	Protein Group Accessions	Modifications	ΔCn	q-Value	PEP	XCorr	Charge	MH+ [Da]	ΔM [ppm]	RT [min]	# Missed Cleavages
	Low	qkNRPNR	2	1	1	IPI00022774.3	Q1(Deamidated); K2(Acetyl)	0	0.994	1	0.240319	2	955.494	-13.8184	22.4128	1
	Low	EkthGEVERR	1	1	1	IPI00022774.3	K2(Acetyl); T3(Acetyl); H4(Acetyl)	0.0088	0.996	1	1.12503	3	1366.66	-7.99573	84.235	2
	Low	kGDIFLVR	1	1	1	IPI00022774.3	K1(Acetyl)	0	0.996	1	0.915564	2	989.568	-10.2062	33.8167	1
	Low	KQLAQIkEMVELPLR	3	1	1	IPI00022774.3	K7(Acetyl)	0.0476	0.996	1	0.400562	3	1838.07	7.10753	68.2563	2
	Low	RIVSqLLTLMDGLkqR	1	1	1	IPI00022774.3	Q5(Deamidated); K14(Acetyl); Q15(Deamidated)	0	0.997	1	2.10499	4	1915.08	6.78257	57.3894	2
	Low	kSPVAkDVDLEFLAK	1	1	1	IPI00022774.3	K1(Acetyl); K6(Acetyl)	0.0439	0.998	1	1.08766	2	1743.98	12.8706	65.2475	2
	Low	sRVAILkANLR	1	1	1	IPI00022774.3	S1(Acetyl); K7(Acetyl)	0.3043			1.27878	3	1324.8	-3.78381	41.0532	2
IPI00909121.1	cDNA FLJ53423, highly similar to FK506-binding protein 10	3.6794	16.67	3	1	5	11	510	56.1233	5.68115
	A2	Sequence	# PSMs	# Proteins	# Protein Groups	Protein Group Accessions	Modifications	ΔCn	q-Value	PEP	XCorr	Charge	MH+ [Da]	ΔM [ppm]	RT [min]	# Missed Cleavages
	Low	kFDSSYDR	2	3	1	IPI00909121.1	K1(Acetyl)	0.0169	0.996	1	0.582564	2	1059.49	11.4956	51.8104	1
IPI00219568.4	Phosphoglycerate kinase 2	3.42499	23.5	4	1	11	35	417	44.7673	8.54346
	A2	Sequence	# PSMs	# Proteins	# Protein Groups	Protein Group Accessions	Modifications	ΔCn	q-Value	PEP	XCorr	Charge	MH+ [Da]	ΔM [ppm]	RT [min]	# Missed Cleavages
	Low	AqkNGVR	1	1	1	IPI00219568.4	Q2(Deamidated); K3(Acetyl)	0	0.983	1	0.452765	1	815.428	-11.5522	60.5217	1
IPI00022977.1	Creatine kinase B-type	3.2327	25.72	4	1	11	25	381	42.6173	5.59229
	A2	Sequence	# PSMs	# Proteins	# Protein Groups	Protein Group Accessions	Modifications	ΔCn	q-Value	PEP	XCorr	Charge	MH+ [Da]	ΔM [ppm]	RT [min]	# Missed Cleavages
	Low	FsEVLkR	2	2	1	IPI00022977.1	S2(Acetyl); K6(Acetyl)	0	0.979	1	0.05	1	962.539	8.47346	79.4122	1
IPI00386755.2	ERO1-like protein alpha	3.17276	14.1	1	1	6	16	468	54.3581	5.68115
	A2	Sequence	# PSMs	# Proteins	# Protein Groups	Protein Group Accessions	Modifications	ΔCn	q-Value	PEP	XCorr	Charge	MH+ [Da]	ΔM [ppm]	RT [min]	# Missed Cleavages
	Low	EAHkLK	4	1	1	IPI00386755.2	K4(Acetyl)	0	0.997	1	0.666881	2	767.441	-0.661913	16.6764	1
IPI00007074.5	Tyrosyl-tRNA synthetase, cytoplasmic	2.85361	19.89	1	1	10	24	528	59.1061	7.04932
	A2	Sequence	# PSMs	# Proteins	# Protein Groups	Protein Group Accessions	Modifications	ΔCn	q-Value	PEP	XCorr	Charge	MH+ [Da]	ΔM [ppm]	RT [min]	# Missed Cleavages
	Low	LVVVLcNLkPqKMRGVESqGMLLcASIEGINR	4	1	1	IPI00007074.5	C6(Carbamidomethyl); K9(Acetyl); Q11(Deamidated); Q19(Deamidated); C24(Carbamidomethyl)	0	0.998	1	0.294799	3	3656.85	-13.031	81.2742	2
IPI00017256.6	Ras suppressor protein 1	2.84749	48.38	2	1	12	25	277	31.5207	8.646
	A2	Sequence	# PSMs	# Proteins	# Protein Groups	Protein Group Accessions	Modifications	ΔCn	q-Value	PEP	XCorr	Charge	MH+ [Da]	ΔM [ppm]	RT [min]	# Missed Cleavages
	Low	IsRkPLAAkNR	1	1	1	IPI00017256.6	S2(Acetyl); K4(Acetyl); K9(Acetyl)	0	0.996	1	0.05	2	1379.83	10.3427	128.086	2
	Low	LVEEsREkNQPEVDmsDR	1	2	1	IPI00017256.6	S5(Acetyl); K8(Acetyl); M15(Oxidation); S16(Acetyl)	0	0.996	1	0.05	2	2303.01	-13.4672	67.1414	2
	Low	kPLAAKNR	1	1	1	IPI00017256.6	K1(Acetyl)	0.0439	0.997	1	1.08712	2	939.586	12.9883	38.7264	1
IPI00247583.5	60S ribosomal protein L21	2.84027	53.13	3	1	14	49	160	18.5531	10.4917
	A2	Sequence	# PSMs	# Proteins	# Protein Groups	Protein Group Accessions	Modifications	ΔCn	q-Value	PEP	XCorr	Charge	MH+ [Da]	ΔM [ppm]	RT [min]	# Missed Cleavages
	Low	EKGTWVqLkR	1	1	1	IPI00247583.5	Q7(Deamidated); K9(Acetyl)	0.0059	0.996	1	1.6933	3	1287.71	1.02588	32.9822	2
	Low	MTNTKGkR	3	3	1	IPI00247583.5	K7(Acetyl)	0	0.996	1	0.560081	1	977.532	12.9749	55.9209	2
	Low	EAkEKGTWVQLK	1	1	1	IPI00247583.5	K3(Acetyl)	0.0417	0.998	1	1.61447	3	1458.82	13.6349	60.2399	2
IPI00909015.2	cDNA FLJ58500, highly similar to Cytoplasmic dynein 1 light intermediate chain 1	2.76523	23.1	2	1	11	16	407	43.1671	6.65381
	A2	Sequence	# PSMs	# Proteins	# Protein Groups	Protein Group Accessions	Modifications	ΔCn	q-Value	PEP	XCorr	Charge	MH+ [Da]	ΔM [ppm]	RT [min]	# Missed Cleavages
	Low	skLPAGkNVLLLVIR	1	1	1	IPI00909015.2	S1(Acetyl); K2(Acetyl); K7(Acetyl)	0	0.983	1	0.046667	3	1747.11	13.5395	2.87303	2
	Low	LqSLLAkqPPTAAGRPVDASPRVPGGSPR	1	2	1	IPI00909015.2	Q2(Deamidated); K7(Acetyl); Q8(Deamidated)	0.0615			2.2934	5	2967.62	6.25078	82.2941	2
IPI01015383.1	cDNA FLJ60587, highly similar to Glomulin	2.72738	16.21	3	1	8	24	580	66.6667	5.31299
	A2	Sequence	# PSMs	# Proteins	# Protein Groups	Protein Group Accessions	Modifications	ΔCn	q-Value	PEP	XCorr	Charge	MH+ [Da]	ΔM [ppm]	RT [min]	# Missed Cleavages
	Low	RkVYFLIFDLLVK	1	3	1	IPI01015383.1	K2(Acetyl)	0	0.998	1	0.331776	2	1696.02	2.16196	57.971	2
IPI00748411.2	Serine hydroxymethyltransferase	2.67126	38.99	8	1	20	55	513	56.3442	9.42236
	A2	Sequence	# PSMs	# Proteins	# Protein Groups	Protein Group Accessions	Modifications	ΔCn	q-Value	PEP	XCorr	Charge	MH+ [Da]	ΔM [ppm]	RT [min]	# Missed Cleavages
	Low	LnPktGLIDYnQLALTAR	1	5	1	IPI00748411.2	N2(Deamidated); K4(Acetyl); T5(Acetyl); N11(Deamidated)	0.1212			0.290615	3	2087.08	-11.0397	30.305	1
IPI00220578.3	Guanine nucleotide-binding protein G(k) subunit alpha	2.55514	11.02	1	1	5	12	354	40.5063	5.69385
	A2	Sequence	# PSMs	# Proteins	# Protein Groups	Protein Group Accessions	Modifications	ΔCn	q-Value	PEP	XCorr	Charge	MH+ [Da]	ΔM [ppm]	RT [min]	# Missed Cleavages
	Low	qYkVVVYSNTIqSIIAIIR	2	1	1	IPI00220578.3	Q1(Deamidated); K3(Acetyl); Q12(Deamidated)	0.0175	0.994	1	2.23704	4	2252.25	-1.91717	46.1311	1
IPI00914938.1	Isoform 1 of AP-2 complex subunit alpha-2	2.55127	24.81	14	1	18	34	939	103.895	6.96143
	A2	Sequence	# PSMs	# Proteins	# Protein Groups	Protein Group Accessions	Modifications	ΔCn	q-Value	PEP	XCorr	Charge	MH+ [Da]	ΔM [ppm]	RT [min]	# Missed Cleavages
	Low	nckSkEAEIK	4	8	1	IPI00914938.1	N1(Deamidated); C2(Carbamidomethyl); K3(Acetyl); K5(Acetyl)	0	0.985	1	0.0493913	3	1291.63	8.2977	107.34	2
IPI00438229.2	Isoform 1 of Transcription intermediary factor 1-beta	2.52074	19.76	2	2	20	51	835	88.4934	5.77002
	A2	Sequence	# PSMs	# Proteins	# Protein Groups	Protein Group Accessions	Modifications	ΔCn	q-Value	PEP	XCorr	Charge	MH+ [Da]	ΔM [ppm]	RT [min]	# Missed Cleavages
	Low	sTGPAksR	1	1	1	IPI00438229.2	S1(Acetyl); K6(Acetyl); S7(Acetyl)	0	0.983	1	0.570025	1	929.464	-5.35919	49.5919	1
	Low	MAILqIMkELnkR	1	2	1	IPI00438229.2	Q5(Deamidated); K8(Acetyl); N11(Deamidated); K12(Acetyl)	0.0178	0.994	1	1.66118	3	1673.88	-10.0966	38.1786	2
	Low	kLIYFQLHR	1	2	1	IPI00438229.2	K1(Acetyl)	0.0455	0.994	1	0.626878	2	1259.74	14.2948	58.1785	1
	Low	sTkEVRSSIR	1	2	1	IPI00438229.2	S1(Acetyl); K3(Acetyl)	0.0387	0.997	1	1.48928	3	1246.66	-8.31403	31.4421	2
	Low	mAILQIMKELNkR	1	2	1	IPI00438229.2	M1(Oxidation); K12(Acetyl)	0	0.998	1	1.2484	3	1645.92	4.88559	47.4908	2
IPI00647217.2	Superkiller viralicidic activity 2-like 2	2.50067	18.62	2	1	18	36	1042	117.729	6.52197
	A2	Sequence	# PSMs	# Proteins	# Protein Groups	Protein Group Accessions	Modifications	ΔCn	q-Value	PEP	XCorr	Charge	MH+ [Da]	ΔM [ppm]	RT [min]	# Missed Cleavages
	Low	FAEGItkIkR	2	2	1	IPI00647217.2	T6(Acetyl); K7(Acetyl); K9(Acetyl)	0	0.983	1	0.293995	3	1288.72	-5.83278	62.4628	2
	Low	qSVLkSIQEVQkR	1	2	1	IPI00647217.2	Q1(Deamidated); K5(Acetyl); K12(Acetyl)	0.0231	0.996	1	1.69267	3	1627.88	-10.5141	43.4666	2
	Low	VIFTSPIkALSNQKYR	1	2	1	IPI00647217.2	K8(Acetyl)	0	0.998	1	1.40121	3	1907.07	-5.02001	45.6103	2
IPI00022200.4	Isoform 1 of Collagen alpha-3(VI) chain	2.48447	17.91	7	1	54	139	3177	343.457	6.68311
	A2	Sequence	# PSMs	# Proteins	# Protein Groups	Protein Group Accessions	Modifications	ΔCn	q-Value	PEP	XCorr	Charge	MH+ [Da]	ΔM [ppm]	RT [min]	# Missed Cleavages
	Low	AsPqLREAVLkLsDAGITPLFLTR	2	6	1	IPI00022200.4	S2(Acetyl); Q4(Deamidated); K11(Acetyl); S13(Acetyl)	0	0.978	1	0.0496667	2	2723.5	2.028	80.9427	2
	Low	TLSGTPEVHSNkR	2	5	1	IPI00022200.4	K12(Acetyl)	0	0.994	1	1.89027	3	1467.77	13.42	37.5812	1
	Low	AAPLQGmLPGLLAPLRTLsGTPEVhSNkR	2	5	1	IPI00022200.4	M7(Oxidation); S19(Acetyl); H25(Acetyl); K28(Acetyl)	0.0365	0.994	1	1.31849	5	3166.71	1.13736	61.8407	2
	Low	kGEPGEPGPKGGIGNR	4	6	1	IPI00022200.4	K1(Acetyl)	0.0375	0.996	1	1.53519	3	1591.8	-10.4907	37.7113	2
	Low	qIIDAInKVVykGGR	2	6	1	IPI00022200.4	Q1(Deamidated); N7(Deamidated); Y11(Acetyl); K12(Acetyl)	0	0.996	1	1.12084	3	1759.97	8.88035	50.4882	2
	Low	HIVLKPPtIVTQVIEVNkR	3	4	1	IPI00022200.4	T8(Acetyl); K18(Acetyl)	0	0.996	1	0.186577	2	2268.34	-3.27902	71.832	1
	Low	LLPYIVGVAQRhIVLkPPTIVTqVIEVNkR	6	4	1	IPI00022200.4	H12(Acetyl); K16(Acetyl); Q23(Deamidated); K29(Acetyl)	0	0.998	1	0.327313	3	3521.01	-13.5725	80.2878	2
IPI00939471.6	Isoform 2 of Lys-63-specific deubiquitinase BRCC36	2.43569	32.28	7	1	5	11	316	36.0491	5.92236
	A2	Sequence	# PSMs	# Proteins	# Protein Groups	Protein Group Accessions	Modifications	ΔCn	q-Value	PEP	XCorr	Charge	MH+ [Da]	ΔM [ppm]	RT [min]	# Missed Cleavages
	Low	FAYtGtEMRTVAEkVDAVR	1	5	1	IPI00939471.6	T4(Acetyl); T6(Acetyl); K14(Acetyl)	0	0.996	1	1.26063	3	2270.11	0.0857271	56.0341	2
	Low	IEIPIhIVPhVTIGkVcLESAVELPK	1	5	1	IPI00939471.6	H6(Acetyl); H10(Acetyl); K15(Acetyl); C17(Carbamidomethyl)	0	0.997	1	0.05	3	3017.71	12.7028	82.6164	1
IPI00031517.1	DNA replication licensing factor MCM6	2.36951	26.07	1	1	22	47	821	92.8312	5.41455
	A2	Sequence	# PSMs	# Proteins	# Protein Groups	Protein Group Accessions	Modifications	ΔCn	q-Value	PEP	XCorr	Charge	MH+ [Da]	ΔM [ppm]	RT [min]	# Missed Cleavages
	Low	TFVkDR	1	1	1	IPI00031517.1	K4(Acetyl)	0	0.978	1	0.1225	1	807.44	4.69634	187.433	1
	Low	SRFVDFQkVR	2	1	1	IPI00031517.1	K8(Acetyl)	0.0182	0.994	1	0.5448	2	1323.72	2.29651	68.7164	2
	Low	hkIRELTSSR	1	1	1	IPI00031517.1	H1(Acetyl); K2(Acetyl)	0	0.996	1	0.827204	2	1310.73	10.7144	63.9614	2
IPI00642511.1	neuroblastoma breakpoint family, member 4	2.24093	23.82	10	1	16	45	638	72.0083	4.91943
	A2	Sequence	# PSMs	# Proteins	# Protein Groups	Protein Group Accessions	Modifications	ΔCn	q-Value	PEP	XCorr	Charge	MH+ [Da]	ΔM [ppm]	RT [min]	# Missed Cleavages
	Low	IRASLVLILkTIR	3	4	1	IPI00642511.1	K10(Acetyl)	0	0.986	1	0.0463337	3	1538	-7.29766	129.539	2
	Low	LPFskWR	1	4	1	IPI00642511.1	S4(Acetyl); K5(Acetyl)	0	0.994	1	0.2442	2	1017.54	-12.7646	128.47	1
	Low	LSPEnDEDEDEDEDDkDEEVEK	1	7	1	IPI00642511.1	N5(Deamidated); K16(Acetyl)	0	0.996	1	0.449638	3	2666	-5.04989	63.7643	1
	Low	LAEHLVhkLSPENDEDEDEDEDDK	1	7	1	IPI00642511.1	H7(Acetyl); K8(Acetyl)	0.0702			0.527839	3	2905.25	-0.261212	65.4225	1
IPI00394838.3	cDNA FLJ56442, highly similar to ATP-citrate synthase	2.11499	19.3	3	1	16	24	1145	125.057	8.17725
	A2	Sequence	# PSMs	# Proteins	# Protein Groups	Protein Group Accessions	Modifications	ΔCn	q-Value	PEP	XCorr	Charge	MH+ [Da]	ΔM [ppm]	RT [min]	# Missed Cleavages
	Low	LIkkADqK	1	3	1	IPI00394838.3	K3(Acetyl); K4(Acetyl); Q7(Deamidated)	0	0.994	1	0.332256	2	1028.59	-8.78882	63.9527	2
	Low	GKLGLVGVNLTLDGVkSWLkPR	2	3	1	IPI00394838.3	K16(Acetyl); K20(Acetyl)	0.0403	0.996	1	1.42619	3	2434.41	-5.28413	66.0022	2
	Low	kHPEVDVLINFASLR	1	3	1	IPI00394838.3	K1(Acetyl)	0.03	0.998	1	0.968999	2	1779.97	-0.75942	58.3495	1
	Low	ITTSkkPNLILnVDGLIGVAFVDmLR	1	3	1	IPI00394838.3	K5(Acetyl); K6(Acetyl); N12(Deamidated); M24(Oxidation)	0.6			0.095433	3	2928.64	9.98072	76.4731	1
IPI00640597.1	cDNA FLJ56191, highly similar to Homo sapiens valyl-tRNA synthetase like (VARSL), mRNA	2.10865	11.48	11	1	13	17	1063	118.429	7.07861
	A2	Sequence	# PSMs	# Proteins	# Protein Groups	Protein Group Accessions	Modifications	ΔCn	q-Value	PEP	XCorr	Charge	MH+ [Da]	ΔM [ppm]	RT [min]	# Missed Cleavages
	Low	EkImsVLsER	1	5	1	IPI00640597.1	K2(Acetyl); M4(Oxidation); S5(Acetyl); S8(Acetyl)	0	0.978	1	0.1225	3	1333.66	-1.43226	67.9197	1
	Low	EAkqKR	1	8	1	IPI00640597.1	K3(Acetyl); Q4(Deamidated)	0.0312	0.994	1	0.930391	1	802.453	13.3744	65.4578	2
	Low	EAkGGEIcEqLR	1	11	1	IPI00640597.1	K3(Acetyl); C8(Carbamidomethyl); Q10(Deamidated)	0	0.997	1	1.08422	2	1432.67	-1.52855	34.0832	1
	Low	DIIsGVEmQLLQEkLR	1	4	1	IPI00640597.1	S4(Acetyl); M8(Oxidation); K14(Acetyl)	0.05	0.997	1	0.758614	2	1972.06	9.8337	64.6823	1
IPI00010278.6	28S ribosomal protein S30, mitochondrial	2.0361	17.77	1	1	5	7	439	50.3328	7.97217
	A2	Sequence	# PSMs	# Proteins	# Protein Groups	Protein Group Accessions	Modifications	ΔCn	q-Value	PEP	XCorr	Charge	MH+ [Da]	ΔM [ppm]	RT [min]	# Missed Cleavages
	Low	YPPIVAsmTADskAAR	1	1	1	IPI00010278.6	S7(Acetyl); M8(Oxidation); S12(Acetyl); K13(Acetyl)	0	0.994	1	2.0361	3	1819.91	8.78641	40.3796	1
IPI00027230.3	Endoplasmin	1.92629	31.13	2	1	24	54	803	92.4113	4.84326
	A2	Sequence	# PSMs	# Proteins	# Protein Groups	Protein Group Accessions	Modifications	ΔCn	q-Value	PEP	XCorr	Charge	MH+ [Da]	ΔM [ppm]	RT [min]	# Missed Cleavages
	Low	ELISNASDALDkIR	1	2	1	IPI00027230.3	K12(Acetyl)	0.0194	0.994	1	1.52161	3	1586.85	5.17223	47.0358	1
	Low	IEkAVVsQR	1	1	1	IPI00027230.3	K3(Acetyl); S7(Acetyl)	0	0.994	1	0.895257	2	1113.62	-3.20848	60.7106	1
	Low	kPkTKK	1	1	1	IPI00027230.3	K1(Acetyl); K3(Acetyl)	0	0.996	1	0.248333	2	813.521	2.51692	127.799	2
IPI00329801.12	Annexin A5	1.83812	34.69	4	1	11	49	320	35.9144	5.04639
	A2	Sequence	# PSMs	# Proteins	# Protein Groups	Protein Group Accessions	Modifications	ΔCn	q-Value	PEP	XCorr	Charge	MH+ [Da]	ΔM [ppm]	RT [min]	# Missed Cleavages
	Low	knFATSLYSMIK	1	3	1	IPI00329801.12	K1(Acetyl); N2(Deamidated)	0	0.997	1	0.713769	2	1445.75	13.3491	70.1733	1
IPI00004290.3	Digestive organ expansion factor homolog	1.83461	18.39	1	1	14	44	756	87.0008	5.88428
	A2	Sequence	# PSMs	# Proteins	# Protein Groups	Protein Group Accessions	Modifications	ΔCn	q-Value	PEP	XCorr	Charge	MH+ [Da]	ΔM [ppm]	RT [min]	# Missed Cleavages
	Low	RytIkGIR	3	1	1	IPI00004290.3	Y2(Acetyl); T3(Acetyl); K5(Acetyl)	0	0.989	1	0.1225	3	1132.66	7.69362	85.6932	2
	Low	QkkhLR	1	1	1	IPI00004290.3	K2(Acetyl); K3(Acetyl); H4(Acetyl)	0	0.994	1	0.242576	2	935.542	0.0711798	140.028	2
IPI00010153.5	60S ribosomal protein L23	1.81248	67.14	4	1	10	13	140	14.8561	10.5063
	A2	Sequence	# PSMs	# Proteins	# Protein Groups	Protein Group Accessions	Modifications	ΔCn	q-Value	PEP	XCorr	Charge	MH+ [Da]	ΔM [ppm]	RT [min]	# Missed Cleavages
	Low	kVhPAVVIRQR	1	2	1	IPI00010153.5	K1(Acetyl); H3(Acetyl)	0	0.979	1	0.528793	3	1386.82	-5.98685	45.5483	2
IPI00302927.6	T-complex protein 1 subunit delta	1.78049	24.3	5	1	15	22	539	57.8878	7.82568
	A2	Sequence	# PSMs	# Proteins	# Protein Groups	Protein Group Accessions	Modifications	ΔCn	q-Value	PEP	XCorr	Charge	MH+ [Da]	ΔM [ppm]	RT [min]	# Missed Cleavages
	Low	FsnIsAAkAVADAIR	1	3	1	IPI00302927.6	S2(Acetyl); N3(Deamidated); S5(Acetyl); K8(Acetyl)	0	0.996	1	1.65037	3	1660.87	9.44316	76.0029	1
	Low	hAqGEkTAGINVR	1	4	1	IPI00302927.6	H1(Acetyl); Q3(Deamidated); K6(Acetyl)	0.0286	0.996	1	1.01919	2	1465.75	8.31465	50.8009	1
IPI00219160.3	60S ribosomal protein L34	1.75982	69.23	2	1	16	73	117	13.2845	11.4731
	A2	Sequence	# PSMs	# Proteins	# Protein Groups	Protein Group Accessions	Modifications	ΔCn	q-Value	PEP	XCorr	Charge	MH+ [Da]	ΔM [ppm]	RT [min]	# Missed Cleavages
	Low	IVVkVLK	14	1	1	IPI00219160.3	K4(Acetyl)	0	0.978	1	0.16051	1	840.593	1.0041	87.3933	1
	Low	LSkTKK	1	1	1	IPI00219160.3	K3(Acetyl)	0	0.998	1	0.630287	1	746.476	-1.69625	66.4968	2
	Low	TkkhVSR	1	1	1	IPI00219160.3	K2(Acetyl); K3(Acetyl); H4(Acetyl)	0.0686			0.947423	2	981.541	-7.19416	87.336	2
	Low	KVGkAPK	1	2	1	IPI00219160.3	K4(Acetyl)	0.117			0.833115	2	769.496	3.9572	69.3323	2
	Low	AFLIEEqkIVVKVLK	1	1	1	IPI00219160.3	Q7(Deamidated); K8(Acetyl)	0.0625			0.154895	3	1800.07	-8.62538	38.0697	2
IPI00914566.2	Farnesyl pyrophosphate synthase	1.72845	18.62	3	1	11	23	419	48.2446	6.15088
	A2	Sequence	# PSMs	# Proteins	# Protein Groups	Protein Group Accessions	Modifications	ΔCn	q-Value	PEP	XCorr	Charge	MH+ [Da]	ΔM [ppm]	RT [min]	# Missed Cleavages
	Low	RYkSIVK	1	2	1	IPI00914566.2	K3(Acetyl)	0.1667			0.247504	2	935.578	10.9622	63.4671	2
IPI00455383.4	Isoform 2 of Clathrin heavy chain 1	1.70091	15.38	2	1	22	51	1639	187.771	5.69385
	A2	Sequence	# PSMs	# Proteins	# Protein Groups	Protein Group Accessions	Modifications	ΔCn	q-Value	PEP	XCorr	Charge	MH+ [Da]	ΔM [ppm]	RT [min]	# Missed Cleavages
	Low	LHIIEVGTPPTGNQPFPkK	2	2	1	IPI00455383.4	K18(Acetyl)	0	0.983	1	0.151355	3	2115.16	-0.679359	114.701	1
	Low	VkQLPLVkPyLR	1	2	1	IPI00455383.4	K2(Acetyl); K8(Acetyl); Y10(Acetyl)	0	0.983	1	0.1225	3	1579.98	12.928	149.127	1
	Low	AHmGmFTELAILYSKFkPQK	5	2	1	IPI00455383.4	M3(Oxidation); M5(Oxidation); K17(Acetyl)	0	0.998	1	0.1591	3	2414.25	11.4902	24.0501	1
	Low	TDAkqkWLLLTGISAQQNR	1	2	1	IPI00455383.4	K4(Acetyl); Q5(Deamidated); K6(Acetyl)	0.1333			0.388109	3	2256.17	-12.1328	44.4146	2
IPI00784076.1	Isoform 1 of Calcium-independent phospholipase A2-gamma	1.60488	22.89	5	1	22	69	782	88.421	9.23193
	A2	Sequence	# PSMs	# Proteins	# Protein Groups	Protein Group Accessions	Modifications	ΔCn	q-Value	PEP	XCorr	Charge	MH+ [Da]	ΔM [ppm]	RT [min]	# Missed Cleavages
	Low	LsLqREkIIAR	1	5	1	IPI00784076.1	S2(Acetyl); Q4(Deamidated); K7(Acetyl)	0	0.987	1	0.20258	3	1411.83	-0.512346	65.5799	2
	Low	qknIKQAIK	2	5	1	IPI00784076.1	Q1(Deamidated); K2(Acetyl); N3(Deamidated)	0	0.994	1	0.386176	3	1114.65	6.76548	76.3925	2
	Low	QKnIkQAIK	2	5	1	IPI00784076.1	N3(Deamidated); K5(Acetyl)	0	0.996	1	0.528525	3	1113.66	-6.29324	49.4579	2
	Low	nEqkMK	2	4	1	IPI00784076.1	N1(Deamidated); Q3(Deamidated); K4(Acetyl)	0.0308	0.997	1	0.631194	2	821.362	-11.2574	17.9475	1
IPI00784295.2	Isoform 1 of Heat shock protein HSP 90-alpha	0	24.73	8	1	21	53	732	84.6067	5.021
	A2	Sequence	# PSMs	# Proteins	# Protein Groups	Protein Group Accessions	Modifications	ΔCn	q-Value	PEP	XCorr	Charge	MH+ [Da]	ΔM [ppm]	RT [min]	# Missed Cleavages
	Low	ILkVIR	1	3	1	IPI00784295.2	K3(Acetyl)	0	0.983	1	0.0256072	2	783.535	-12.5858	86.7608	1
	Low	TKFENLckIMK	1	3	1	IPI00784295.2	C7(Carbamidomethyl); K8(Acetyl)	0.0435	0.994	1	0.658057	3	1453.74	-9.46397	45.8514	2
	Low	khGLEVIYMIEPIDEYcVqqLKEFEGK	1	3	1	IPI00784295.2	K1(Acetyl); H2(Acetyl); C17(Carbamidomethyl); Q19(Deamidated); Q20(Deamidated)	0.02	0.997	1	0.493792	3	3381.66	8.41109	99.9966	2
IPI00604620.3	Nucleolin	0	30	4	1	32	64	710	76.5684	4.70361
	A2	Sequence	# PSMs	# Proteins	# Protein Groups	Protein Group Accessions	Modifications	ΔCn	q-Value	PEP	XCorr	Charge	MH+ [Da]	ΔM [ppm]	RT [min]	# Missed Cleavages
	Low	LEkPkGK	1	2	1	IPI00604620.3	K3(Acetyl); K5(Acetyl)	0	0.978	1	0.0495834	1	883.528	3.85608	75.6434	1
	Low	kVVVSPTKK	1	2	1	IPI00604620.3	K1(Acetyl)	0	0.994	1	0.373626	1	1027.66	8.49868	83.4062	2
	Low	VAVATPAkK	2	2	1	IPI00604620.3	K8(Acetyl)	0	0.994	1	0.300324	2	926.576	10.2175	65.6663	1
	Low	GGRGGGGDhkPQGkK	2	3	1	IPI00604620.3	H9(Acetyl); K10(Acetyl); K14(Acetyl)	0	0.994	1	0.248333	3	1561.8	12.5369	43.946	2
	Low	TGIsDVFAkNDLAVVDVR	1	2	1	IPI00604620.3	S4(Acetyl); K9(Acetyl)	0	0.996	1	1.34829	3	2003.04	-1.54031	51.1396	1
	Low	AAVTPGkKAAATPAK	2	2	1	IPI00604620.3	K7(Acetyl)	0	0.996	1	0.886304	3	1423.84	8.28772	37.9346	2
	Low	kAAATSAKK	2	2	1	IPI00604620.3	K1(Acetyl)	0	0.996	1	0.248333	2	917.549	8.29772	110.365	2
	Low	kGAAIPAK	2	2	1	IPI00604620.3	K1(Acetyl)	0.04	0.996	1	0.239037	2	797.482	-7.79731	100.879	1
	Low	EALnscnkR	1	4	1	IPI00604620.3	N4(Deamidated); S5(Acetyl); C6(Carbamidomethyl); N7(Deamidated); K8(Acetyl)	0	0.998	1	0.85295	3	1177.51	-7.13764	35.5829	1
	Low	EmAkqK	1	2	1	IPI00604620.3	M2(Oxidation); K4(Acetyl); Q5(Deamidated)	0.1007			1.34288	2	793.37	-7.22161	59.1866	1
IPI00031697.1	Transmembrane protein 109	0	54.73	1	1	11	20	243	26.1936	10.4771
	A2	Sequence	# PSMs	# Proteins	# Protein Groups	Protein Group Accessions	Modifications	ΔCn	q-Value	PEP	XCorr	Charge	MH+ [Da]	ΔM [ppm]	RT [min]	# Missed Cleavages
	Low	HVFkAILmVLVALILLHsALAQsRR	2	1	1	IPI00031697.1	K4(Acetyl); M8(Oxidation); S18(Acetyl); S23(Acetyl)	0	0.994	1	0.248333	2	2941.72	-0.00290477	63.0192	2
IPI00782966.1	Zinc finger protein 106 homolog	0	18.59	1	1	32	126	1883	208.754	7.15186
	A2	Sequence	# PSMs	# Proteins	# Protein Groups	Protein Group Accessions	Modifications	ΔCn	q-Value	PEP	XCorr	Charge	MH+ [Da]	ΔM [ppm]	RT [min]	# Missed Cleavages
	Low	ELIqLIkQR	1	1	1	IPI00782966.1	Q4(Deamidated); K7(Acetyl)	0	0.983	1	0.242856	3	1183.71	7.38244	112.489	1
	Low	ILktsR	2	1	1	IPI00782966.1	K3(Acetyl); T4(Acetyl); S5(Acetyl)	0	0.983	1	0.05	2	843.5	7.79051	140.732	1
	Low	qADTATSkVSGkNGSAAR	2	1	1	IPI00782966.1	Q1(Deamidated); K8(Acetyl); K12(Acetyl)	0	0.996	1	1.51513	3	1833.89	-3.04247	39.0173	2
	Low	SGWHkGVAGGSSTWFHNhSnSGGGWLSNSGAVDWNhNGTGR	5	1	1	IPI00782966.1	K5(Acetyl); H18(Acetyl); N20(Deamidated); H36(Acetyl)	0.0345	0.998	1	0.27542	3	4389.88	-9.07246	6.36455	1
IPI00031662.3	Isoform 2 of Transient receptor potential cation channel subfamily M member 8	0	23.96	1	1	5	15	192	21.7261	8.52881
	A2	Sequence	# PSMs	# Proteins	# Protein Groups	Protein Group Accessions	Modifications	ΔCn	q-Value	PEP	XCorr	Charge	MH+ [Da]	ΔM [ppm]	RT [min]	# Missed Cleavages
	Low	kGKYIR	3	1	1	IPI00031662.3	K1(Acetyl)	0	0.994	1	0.1225	2	806.491	3.2574	122.186	2
	Low	TPNLVISVTGGAkNFALkPRmR	1	1	1	IPI00031662.3	K13(Acetyl); K18(Acetyl); M21(Oxidation)	0	0.996	1	0.0496667	2	2470.38	6.68163	17.8533	2
IPI00909312.1	Oxysterol-binding protein	0	12.16	4	1	5	11	370	42.0336	9.12939
[truncated: 3 more rows]
