# Supplementary material for: An Alternative Strategy for Pan-acetyl-lysine Antibody Generation
Source: PLoS One. 2016 Sep 8;11(9):e0162528. doi: 10.1371/journal.pone.0162528 (PMC5015836; doi:10.1371/journal.pone.0162528)
Supplement: S2 Table — (XLS) [file pone.0162528.s006.xls]

## Sheet: GO term ICP_0380
Functional annotation clustering (ICP0380)
37 Clusters
Annotation Cluster 1		Enrichment Score: 7.31			Count	P_Value	Benjamini
	GOTERM_CC_FAT	nucleosome	RT		14	2.2e-12	1.8e-10
	GOTERM_CC_FAT	protein-DNA complex	RT		15	9.3e-12	6e-10
	GOTERM_CC_FAT	chromatin	RT		17	1.5e-08	5.3e-07
	GOTERM_CC_FAT	chromosome	RT		23	3.2e-07	9.3e-06
	GOTERM_CC_FAT	chromosomal part	RT		20	1.4e-06	3.8e-05
	GOTERM_MF_FAT	DNA binding	RT		40	0.1	0.61
Annotation Cluster 2		Enrichment Score: 7.29			Count	P_Value	Benjamini
	GOTERM_CC_FAT	ribonucleoprotein complex	RT		38	4.1e-17	1.3e-14
	GOTERM_CC_FAT	cytosolic part	RT		18	2.6e-11	1.4e-09
	GOTERM_CC_FAT	ribosome	RT		18	6e-09	2.8e-07
	GOTERM_MF_FAT	structural constituent of ribosome	RT		16	9.8e-09	9.3e-07
	GOTERM_CC_FAT	cytosolic ribosome	RT		12	1.2e-08	5e-07
	GOTERM_MF_FAT	structural molecule activity	RT		29	3.8e-08	2.4e-06
	GOTERM_CC_FAT	ribosomal subunit	RT		13	1.8e-07	5.8e-06
	GOTERM_CC_FAT	cytosolic small ribosomal subunit	RT		7	1.6e-05	0.00036
	GOTERM_CC_FAT	small ribosomal subunit	RT		8	2.3e-05	0.00044
	GOTERM_CC_FAT	cytosolic large ribosomal subunit	RT		5	0.0017	0.021
	GOTERM_CC_FAT	large ribosomal subunit	RT		6	0.0022	0.023
Annotation Cluster 3		Enrichment Score: 7.26			Count	P_Value	Benjamini
	GOTERM_MF_FAT	nucleotide binding	RT		70	6.6e-12	2.5e-09
	GOTERM_MF_FAT	purine nucleotide binding	RT		59	1.4e-09	2.7e-07
	GOTERM_MF_FAT	purine ribonucleotide binding	RT		56	6.4e-09	8.2e-07
	GOTERM_MF_FAT	ribonucleotide binding	RT		56	6.4e-09	8.2e-07
	GOTERM_MF_FAT	nucleoside binding	RT		47	7.2e-07	3.9e-05
	GOTERM_MF_FAT	adenyl nucleotide binding	RT		46	9.9e-07	4.7e-05
	GOTERM_MF_FAT	purine nucleoside binding	RT		46	1.5e-06	6.4e-05
	GOTERM_MF_FAT	ATP binding	RT		43	2.8e-06	0.00011
	GOTERM_MF_FAT	adenyl ribonucleotide binding	RT		43	3.9e-06	0.00012
Annotation Cluster 4		Enrichment Score: 3.51			Count	P_Value	Benjamini
	GOTERM_CC_FAT	membrane-enclosed lumen	RT		48	1.4e-05	0.00034
	GOTERM_CC_FAT	organelle lumen	RT		47	1.8e-05	0.00039
	GOTERM_CC_FAT	intracellular organelle lumen	RT		46	2.3e-05	0.00046
	GOTERM_CC_FAT	nuclear lumen	RT		34	0.0022	0.022
	GOTERM_CC_FAT	nucleoplasm	RT		23	0.0045	0.038
	GOTERM_CC_FAT	nucleolus	RT		18	0.015	0.11
Annotation Cluster 5		Enrichment Score: 3.31			Count	P_Value	Benjamini
	GOTERM_MF_FAT	ATPase activity	RT		18	3.4e-06	0.00012
	GOTERM_MF_FAT	ATPase activity, coupled	RT		16	5e-06	0.00014
	GOTERM_MF_FAT	purine NTP-dependent helicase activity	RT		6	0.011	0.16
	GOTERM_MF_FAT	ATP-dependent helicase activity	RT		6	0.011	0.16
	GOTERM_MF_FAT	helicase activity	RT		7	0.013	0.17
Annotation Cluster 6		Enrichment Score: 3.05			Count	P_Value	Benjamini
	GOTERM_MF_FAT	unfolded protein binding	RT		11	3.9e-06	0.00012
	GOTERM_CC_FAT	pigment granule	RT		8	0.00021	0.0036
	GOTERM_CC_FAT	melanosome	RT		8	0.00021	0.0036
	GOTERM_CC_FAT	membrane-bounded vesicle	RT		18	0.002	0.023
	GOTERM_CC_FAT	vesicle	RT		20	0.0021	0.022
	GOTERM_CC_FAT	cytoplasmic vesicle	RT		19	0.0031	0.029
	GOTERM_CC_FAT	cytoplasmic membrane-bounded vesicle	RT		17	0.0036	0.033
	GOTERM_CC_FAT	cytoplasmic vesicle part	RT		7	0.043	0.23
Annotation Cluster 7		Enrichment Score: 2.95			Count	P_Value	Benjamini
	GOTERM_MF_FAT	GTPase activity	RT		12	0.00016	0.004
	GOTERM_MF_FAT	GTP binding	RT		14	0.0019	0.041
	GOTERM_MF_FAT	guanyl ribonucleotide binding	RT		14	0.0023	0.048
	GOTERM_MF_FAT	guanyl nucleotide binding	RT		14	0.0023	0.048
Annotation Cluster 8		Enrichment Score: 2.78			Count	P_Value	Benjamini
	GOTERM_CC_FAT	cytoskeletal part	RT		27	0.00054	0.0087
	GOTERM_CC_FAT	cytoskeleton	RT		34	0.00099	0.014
	GOTERM_CC_FAT	microtubule cytoskeleton	RT		16	0.0084	0.066
Annotation Cluster 9		Enrichment Score: 2.66			Count	P_Value	Benjamini
	GOTERM_CC_FAT	nuclear heterochromatin	RT		5	0.00062	0.0095
	GOTERM_CC_FAT	nuclear chromatin	RT		6	0.00091	0.013
	GOTERM_CC_FAT	sex chromosome	RT		4	0.001	0.014
	GOTERM_CC_FAT	nuclear chromosome	RT		9	0.0017	0.021
	GOTERM_CC_FAT	heterochromatin	RT		5	0.0023	0.023
	GOTERM_CC_FAT	nuclear chromosome part	RT		7	0.0066	0.054
	GOTERM_CC_FAT	sex chromatin	RT		3	0.015	0.11
Annotation Cluster 10		Enrichment Score: 1.62			Count	P_Value	Benjamini
	GOTERM_MF_FAT	actin binding	RT		13	0.0018	0.042
	GOTERM_MF_FAT	cytoskeletal protein binding	RT		14	0.021	0.25
	GOTERM_CC_FAT	actin cytoskeleton	RT		9	0.032	0.19
	GOTERM_CC_FAT	cell junction	RT		10	0.28	0.67
Annotation Cluster 11		Enrichment Score: 1.59			Count	P_Value	Benjamini
	GOTERM_CC_FAT	microtubule cytoskeleton	RT		16	0.0084	0.066
	GOTERM_CC_FAT	centrosome	RT		8	0.035	0.19
	GOTERM_CC_FAT	microtubule organizing center	RT		8	0.059	0.29
Annotation Cluster 12		Enrichment Score: 1.57			Count	P_Value	Benjamini
	GOTERM_CC_FAT	cortical cytoskeleton	RT		5	0.0045	0.038
	GOTERM_CC_FAT	cell cortex part	RT		5	0.027	0.17
	GOTERM_CC_FAT	actin cytoskeleton	RT		9	0.032	0.19
	GOTERM_CC_FAT	cell cortex	RT		5	0.14	0.47
Annotation Cluster 13		Enrichment Score: 1.55			Count	P_Value	Benjamini
	GOTERM_MF_FAT	cofactor binding	RT		9	0.022	0.24
	GOTERM_MF_FAT	NAD or NADH binding	RT		4	0.026	0.27
	GOTERM_MF_FAT	coenzyme binding	RT		7	0.039	0.35
Annotation Cluster 14		Enrichment Score: 1.42			Count	P_Value	Benjamini
	GOTERM_MF_FAT	motor activity	RT		8	0.0034	0.063
	GOTERM_MF_FAT	microtubule motor activity	RT		5	0.021	0.25
	GOTERM_CC_FAT	microtubule associated complex	RT		4	0.16	0.5
	GOTERM_CC_FAT	microtubule	RT		7	0.17	0.51
Annotation Cluster 15		Enrichment Score: 1.25			Count	P_Value	Benjamini
	GOTERM_CC_FAT	mitochondrial part	RT		15	0.034	0.19
	GOTERM_CC_FAT	mitochondrial lumen	RT		8	0.037	0.2
	GOTERM_CC_FAT	mitochondrial matrix	RT		8	0.037	0.2
	GOTERM_CC_FAT	nucleoid	RT		3	0.067	0.31
	GOTERM_CC_FAT	mitochondrial nucleoid	RT		3	0.067	0.31
	GOTERM_CC_FAT	mitochondrion	RT		20	0.16	0.5
Annotation Cluster 16		Enrichment Score: 1.15			Count	P_Value	Benjamini
	GOTERM_MF_FAT	structural constituent of cytoskeleton	RT		6	0.0034	0.061
	GOTERM_CC_FAT	keratin filament	RT		4	0.12	0.43
	GOTERM_CC_FAT	intermediate filament	RT		5	0.24	0.62
	GOTERM_CC_FAT	intermediate filament cytoskeleton	RT		5	0.25	0.63
Annotation Cluster 17		Enrichment Score: 1.1			Count	P_Value	Benjamini
	GOTERM_CC_FAT	sarcomere	RT		5	0.046	0.23
	GOTERM_CC_FAT	myofibril	RT		5	0.066	0.31
	GOTERM_CC_FAT	contractile fiber part	RT		5	0.07	0.31
	GOTERM_CC_FAT	contractile fiber	RT		5	0.085	0.36
	GOTERM_CC_FAT	I band	RT		3	0.17	0.51
Annotation Cluster 18		Enrichment Score: 1.04			Count	P_Value	Benjamini
	GOTERM_CC_FAT	nuclear pore	RT		5	0.023	0.16
	GOTERM_CC_FAT	pore complex	RT		5	0.041	0.22
	GOTERM_MF_FAT	protein transporter activity	RT		4	0.12	0.65
	GOTERM_CC_FAT	nuclear envelope	RT		6	0.15	0.48
	GOTERM_CC_FAT	endomembrane system	RT		13	0.38	0.79
Annotation Cluster 19		Enrichment Score: 1.04			Count	P_Value	Benjamini
	GOTERM_CC_FAT	vesicle lumen	RT		4	0.025	0.16
	GOTERM_CC_FAT	cytoplasmic vesicle part	RT		7	0.043	0.23
	GOTERM_CC_FAT	platelet alpha granule lumen	RT		3	0.11	0.41
	GOTERM_CC_FAT	cytoplasmic membrane-bounded vesicle lumen	RT		3	0.12	0.43
	GOTERM_CC_FAT	platelet alpha granule	RT		3	0.18	0.51
	GOTERM_CC_FAT	secretory granule	RT		5	0.23	0.61
Annotation Cluster 20		Enrichment Score: 1.02			Count	P_Value	Benjamini
	GOTERM_CC_FAT	organelle envelope	RT		16	0.023	0.16
	GOTERM_CC_FAT	envelope	RT		16	0.024	0.16
	GOTERM_CC_FAT	mitochondrial part	RT		15	0.034	0.19
	GOTERM_CC_FAT	mitochondrial envelope	RT		10	0.12	0.43
	GOTERM_CC_FAT	mitochondrial inner membrane	RT		8	0.13	0.44
	GOTERM_CC_FAT	mitochondrion	RT		20	0.16	0.5
	GOTERM_CC_FAT	organelle inner membrane	RT		8	0.17	0.5
	GOTERM_CC_FAT	mitochondrial membrane	RT		9	0.17	0.51
	GOTERM_CC_FAT	organelle membrane	RT		16	0.54	0.88
Annotation Cluster 21		Enrichment Score: 0.87			Count	P_Value	Benjamini
	GOTERM_MF_FAT	ligase activity, forming carbon-oxygen bonds	RT		3	0.14	0.69
	GOTERM_MF_FAT	ligase activity, forming aminoacyl-tRNA and related compounds	RT		3	0.14	0.69
	GOTERM_MF_FAT	aminoacyl-tRNA ligase activity	RT		3	0.14	0.69
Annotation Cluster 22		Enrichment Score: 0.76			Count	P_Value	Benjamini
	GOTERM_MF_FAT	ATPase activity, coupled to transmembrane movement of ions	RT		4	0.081	0.54
	GOTERM_MF_FAT	inorganic cation transmembrane transporter activity	RT		5	0.15	0.73
	GOTERM_MF_FAT	ATPase activity, coupled to transmembrane movement of ions, phosphorylative mechanism	RT		3	0.16	0.75
	GOTERM_MF_FAT	monovalent inorganic cation transmembrane transporter activity	RT		4	0.17	0.76
	GOTERM_MF_FAT	ATPase activity, coupled to transmembrane movement of substances	RT		4	0.19	0.79
	GOTERM_MF_FAT	ATPase activity, coupled to movement of substances	RT		4	0.19	0.79
	GOTERM_MF_FAT	hydrolase activity, acting on acid anhydrides, catalyzing transmembrane movement of substances	RT		4	0.2	0.79
	GOTERM_MF_FAT	P-P-bond-hydrolysis-driven transmembrane transporter activity	RT		4	0.23	0.85
	GOTERM_MF_FAT	primary active transmembrane transporter activity	RT		4	0.23	0.85
Annotation Cluster 23		Enrichment Score: 0.71			Count	P_Value	Benjamini
	GOTERM_CC_FAT	cell fraction	RT		21	0.1	0.4
	GOTERM_CC_FAT	microsome	RT		7	0.11	0.41
	GOTERM_CC_FAT	vesicular fraction	RT		7	0.12	0.43
	GOTERM_CC_FAT	membrane fraction	RT		13	0.43	0.81
	GOTERM_CC_FAT	insoluble fraction	RT		13	0.48	0.85
Annotation Cluster 24		Enrichment Score: 0.7			Count	P_Value	Benjamini
	GOTERM_MF_FAT	coenzyme binding	RT		7	0.039	0.35
	GOTERM_MF_FAT	FAD binding	RT		3	0.26	0.88
	GOTERM_MF_FAT	electron carrier activity	RT		3	0.81	1
Annotation Cluster 25		Enrichment Score: 0.68			Count	P_Value	Benjamini
	GOTERM_CC_FAT	cytoplasmic vesicle part	RT		7	0.043	0.23
	GOTERM_CC_FAT	coated vesicle	RT		6	0.068	0.31
	GOTERM_CC_FAT	coated vesicle membrane	RT		4	0.078	0.34
	GOTERM_CC_FAT	vesicle coat	RT		3	0.095	0.39
	GOTERM_CC_FAT	coated membrane	RT		3	0.21	0.57
	GOTERM_CC_FAT	membrane coat	RT		3	0.21	0.57
	GOTERM_CC_FAT	cytoplasmic vesicle membrane	RT		4	0.3	0.7
	GOTERM_CC_FAT	vesicle membrane	RT		4	0.34	0.75
	GOTERM_CC_FAT	Golgi membrane	RT		4	0.47	0.84
	GOTERM_CC_FAT	Golgi apparatus part	RT		4	0.77	0.98
	GOTERM_CC_FAT	Golgi apparatus	RT		10	0.85	0.99
Annotation Cluster 26		Enrichment Score: 0.57			Count	P_Value	Benjamini
	GOTERM_CC_FAT	basolateral plasma membrane	RT		6	0.15	0.48
	GOTERM_CC_FAT	adherens junction	RT		5	0.16	0.5
	GOTERM_CC_FAT	anchoring junction	RT		5	0.21	0.57
	GOTERM_CC_FAT	focal adhesion	RT		3	0.41	0.8
	GOTERM_CC_FAT	cell-substrate adherens junction	RT		3	0.43	0.81
	GOTERM_CC_FAT	cell-substrate junction	RT		3	0.46	0.83
Annotation Cluster 27		Enrichment Score: 0.54			Count	P_Value	Benjamini
	GOTERM_CC_FAT	organelle envelope	RT		16	0.023	0.16
	GOTERM_CC_FAT	envelope	RT		16	0.024	0.16
	GOTERM_CC_FAT	integral to plasma membrane	RT		8	1	1
	GOTERM_CC_FAT	intrinsic to plasma membrane	RT		8	1	1
	GOTERM_CC_FAT	intrinsic to membrane	RT		21	1	1
	GOTERM_CC_FAT	integral to membrane	RT		20	1	1
Annotation Cluster 28		Enrichment Score: 0.47			Count	P_Value	Benjamini
	GOTERM_CC_FAT	endoplasmic reticulum lumen	RT		4	0.097	0.39
	GOTERM_CC_FAT	microsome	RT		7	0.11	0.41
	GOTERM_CC_FAT	vesicular fraction	RT		7	0.12	0.43
	GOTERM_CC_FAT	endoplasmic reticulum part	RT		6	0.52	0.87
	GOTERM_CC_FAT	endoplasmic reticulum membrane	RT		3	0.89	1
	GOTERM_CC_FAT	nuclear envelope-endoplasmic reticulum network	RT		3	0.9	1
	GOTERM_CC_FAT	endoplasmic reticulum	RT		8	0.98	1
Annotation Cluster 29		Enrichment Score: 0.42			Count	P_Value	Benjamini
	GOTERM_MF_FAT	ATP-dependent peptidase activity	RT		3	0.0063	0.1
	GOTERM_MF_FAT	serine-type endopeptidase activity	RT		3	0.63	0.99
	GOTERM_MF_FAT	serine-type peptidase activity	RT		3	0.7	1
	GOTERM_MF_FAT	serine hydrolase activity	RT		3	0.71	1
	GOTERM_MF_FAT	peptidase activity, acting on L-amino acid peptides	RT		7	0.77	1
	GOTERM_MF_FAT	peptidase activity	RT		7	0.8	1
	GOTERM_MF_FAT	endopeptidase activity	RT		3	0.97	1
Annotation Cluster 30		Enrichment Score: 0.4			Count	P_Value	Benjamini
	GOTERM_MF_FAT	Ras GTPase binding	RT		3	0.36	0.94
	GOTERM_MF_FAT	small GTPase binding	RT		3	0.4	0.96
	GOTERM_MF_FAT	GTPase binding	RT		3	0.44	0.97
Annotation Cluster 31		Enrichment Score: 0.4			Count	P_Value	Benjamini
	GOTERM_CC_FAT	mitochondrial outer membrane	RT		3	0.35	0.75
	GOTERM_CC_FAT	organelle outer membrane	RT		3	0.42	0.81
	GOTERM_CC_FAT	outer membrane	RT		3	0.44	0.82
Annotation Cluster 32		Enrichment Score: 0.34			Count	P_Value	Benjamini
	GOTERM_MF_FAT	identical protein binding	RT		12	0.26	0.87
	GOTERM_MF_FAT	protein homodimerization activity	RT		6	0.49	0.98
	GOTERM_MF_FAT	protein dimerization activity	RT		7	0.76	1
Annotation Cluster 33		Enrichment Score: 0.26			Count	P_Value	Benjamini
	GOTERM_MF_FAT	heparin binding	RT		3	0.41	0.96
	GOTERM_MF_FAT	carbohydrate binding	RT		6	0.54	0.99
	GOTERM_MF_FAT	glycosaminoglycan binding	RT		3	0.57	0.99
	GOTERM_MF_FAT	polysaccharide binding	RT		3	0.63	0.99
	GOTERM_MF_FAT	pattern binding	RT		3	0.63	0.99
Annotation Cluster 34		Enrichment Score: 0.24			Count	P_Value	Benjamini
	GOTERM_MF_FAT	magnesium ion binding	RT		8	0.43	0.97
	GOTERM_MF_FAT	potassium ion binding	RT		3	0.53	0.98
	GOTERM_MF_FAT	alkali metal ion binding	RT		3	0.82	1
Annotation Cluster 35		Enrichment Score: 0.15			Count	P_Value	Benjamini
	GOTERM_MF_FAT	transcription factor binding	RT		8	0.56	0.99
	GOTERM_MF_FAT	transcription activator activity	RT		6	0.67	1
	GOTERM_MF_FAT	transcription coactivator activity	RT		3	0.8	1
	GOTERM_MF_FAT	transcription cofactor activity	RT		4	0.88	1
Annotation Cluster 36		Enrichment Score: 0.06			Count	P_Value	Benjamini
	GOTERM_CC_FAT	extracellular space	RT		9	0.73	0.97
	GOTERM_CC_FAT	extracellular region part	RT		10	0.92	1
	GOTERM_CC_FAT	extracellular region	RT		14	1	1
Annotation Cluster 37		Enrichment Score: 0			Count	P_Value	Benjamini
	GOTERM_MF_FAT	metal ion binding	RT		32	1	1
	GOTERM_MF_FAT	cation binding	RT		32	1	1
	GOTERM_MF_FAT	ion binding	RT		32	1	1
	GOTERM_MF_FAT	zinc ion binding	RT		12	1	1
	GOTERM_MF_FAT	transition metal ion binding	RT		15	1	1

## Sheet: GO term SICS
Functional annotation clustering (SICS)
36 Clusters
Annotation Cluster 1		Enrichment Score: 12.22			Count	P_Value	Benjamini
	GOTERM_CC_FAT	ribonucleoprotein complex	RT		47	6e-22	1e-19
	GOTERM_MF_FAT	structural constituent of ribosome	RT		26	3.2e-17	1.4e-14
	GOTERM_CC_FAT	ribosome	RT		28	8.4e-17	9.5e-15
	GOTERM_CC_FAT	cytosolic ribosome	RT		19	4.9e-16	3.1e-14
	GOTERM_CC_FAT	cytosolic part	RT		23	3.8e-15	2.2e-13
	GOTERM_CC_FAT	ribosomal subunit	RT		20	1.9e-13	9.6e-12
	GOTERM_MF_FAT	structural molecule activity	RT		39	3.2e-12	2.8e-10
	GOTERM_CC_FAT	small ribosomal subunit	RT		11	6e-08	1.9e-06
	GOTERM_CC_FAT	cytosolic large ribosomal subunit	RT		9	1.3e-07	3.5e-06
	GOTERM_CC_FAT	cytosolic small ribosomal subunit	RT		9	2e-07	5e-06
	GOTERM_CC_FAT	large ribosomal subunit	RT		10	1.2e-06	2.6e-05
Annotation Cluster 2		Enrichment Score: 9.87			Count	P_Value	Benjamini
	GOTERM_MF_FAT	nucleotide binding	RT		82	4.4e-13	9.7e-11
	GOTERM_MF_FAT	purine nucleotide binding	RT		73	2.6e-12	2.9e-10
	GOTERM_MF_FAT	purine ribonucleotide binding	RT		69	2.6e-11	1.9e-09
	GOTERM_MF_FAT	ribonucleotide binding	RT		69	2.6e-11	1.9e-09
	GOTERM_MF_FAT	adenyl nucleotide binding	RT		60	6.2e-10	3.9e-08
	GOTERM_MF_FAT	purine nucleoside binding	RT		60	1.1e-09	6.1e-08
	GOTERM_MF_FAT	nucleoside binding	RT		60	1.5e-09	7.1e-08
	GOTERM_MF_FAT	ATP binding	RT		56	3.4e-09	1.5e-07
	GOTERM_MF_FAT	adenyl ribonucleotide binding	RT		56	5.6e-09	2.2e-07
Annotation Cluster 3		Enrichment Score: 6.39			Count	P_Value	Benjamini
	GOTERM_CC_FAT	chromatin	RT		19	3.9e-09	1.7e-07
	GOTERM_CC_FAT	nucleosome	RT		12	4.5e-09	1.7e-07
	GOTERM_CC_FAT	protein-DNA complex	RT		13	1.3e-08	4.4e-07
	GOTERM_CC_FAT	chromosome	RT		26	1.1e-07	3.2e-06
	GOTERM_CC_FAT	chromosomal part	RT		23	3e-07	6.9e-06
	GOTERM_MF_FAT	DNA binding	RT		38	0.63	1
Annotation Cluster 4		Enrichment Score: 3.81			Count	P_Value	Benjamini
	GOTERM_CC_FAT	membrane-enclosed lumen	RT		57	1.7e-06	3.4e-05
	GOTERM_CC_FAT	intracellular organelle lumen	RT		55	2.3e-06	4.1e-05
	GOTERM_CC_FAT	organelle lumen	RT		55	4.5e-06	7.8e-05
	GOTERM_CC_FAT	nucleolus	RT		22	0.0046	0.039
	GOTERM_CC_FAT	nuclear lumen	RT		37	0.0059	0.044
	GOTERM_CC_FAT	nucleoplasm	RT		23	0.028	0.13
Annotation Cluster 5		Enrichment Score: 3.77			Count	P_Value	Benjamini
	GOTERM_MF_FAT	unfolded protein binding	RT		14	5.1e-08	1.9e-06
	GOTERM_CC_FAT	pigment granule	RT		11	1.7e-06	3.2e-05
	GOTERM_CC_FAT	melanosome	RT		11	1.7e-06	3.2e-05
	GOTERM_CC_FAT	cytoplasmic membrane-bounded vesicle	RT		20	0.0015	0.018
	GOTERM_CC_FAT	membrane-bounded vesicle	RT		20	0.0022	0.022
	GOTERM_CC_FAT	cytoplasmic vesicle	RT		20	0.0082	0.056
	GOTERM_CC_FAT	vesicle	RT		20	0.013	0.072
	GOTERM_CC_FAT	coated vesicle	RT		8	0.015	0.082
Annotation Cluster 6		Enrichment Score: 2.99			Count	P_Value	Benjamini
	GOTERM_MF_FAT	aminoacyl-tRNA ligase activity	RT		6	0.001	0.026
	GOTERM_MF_FAT	ligase activity, forming aminoacyl-tRNA and related compounds	RT		6	0.001	0.026
	GOTERM_MF_FAT	ligase activity, forming carbon-oxygen bonds	RT		6	0.001	0.026
Annotation Cluster 7		Enrichment Score: 2.61			Count	P_Value	Benjamini
	GOTERM_MF_FAT	ATPase activity	RT		17	0.00013	0.0042
	GOTERM_MF_FAT	helicase activity	RT		10	0.00052	0.015
	GOTERM_MF_FAT	ATPase activity, coupled	RT		13	0.0019	0.042
	GOTERM_MF_FAT	ATP-dependent RNA helicase activity	RT		4	0.0047	0.094
	GOTERM_MF_FAT	RNA-dependent ATPase activity	RT		4	0.0054	0.1
	GOTERM_MF_FAT	ATP-dependent helicase activity	RT		7	0.0056	0.1
	GOTERM_MF_FAT	purine NTP-dependent helicase activity	RT		7	0.0056	0.1
	GOTERM_MF_FAT	RNA helicase activity	RT		4	0.012	0.16
Annotation Cluster 8		Enrichment Score: 2.61			Count	P_Value	Benjamini
	GOTERM_CC_FAT	organelle envelope	RT		27	8e-06	0.00013
	GOTERM_CC_FAT	envelope	RT		27	8.5e-06	0.00013
	GOTERM_CC_FAT	pore complex	RT		10	2.3e-05	0.00034
	GOTERM_MF_FAT	protein transporter activity	RT		9	9.1e-05	0.0031
	GOTERM_CC_FAT	nuclear pore	RT		8	0.00029	0.0041
	GOTERM_CC_FAT	nuclear envelope	RT		12	0.00051	0.0068
	GOTERM_CC_FAT	mitochondrial part	RT		21	0.0016	0.018
	GOTERM_CC_FAT	mitochondrion	RT		30	0.0051	0.042
	GOTERM_CC_FAT	mitochondrial envelope	RT		15	0.0082	0.056
	GOTERM_CC_FAT	mitochondrial membrane	RT		14	0.012	0.07
	GOTERM_CC_FAT	mitochondrial inner membrane	RT		11	0.027	0.13
	GOTERM_CC_FAT	organelle membrane	RT		27	0.031	0.14
	GOTERM_CC_FAT	organelle inner membrane	RT		11	0.042	0.18
	GOTERM_CC_FAT	integral to membrane	RT		36	1	1
	GOTERM_CC_FAT	intrinsic to membrane	RT		36	1	1
Annotation Cluster 9		Enrichment Score: 2.59			Count	P_Value	Benjamini
	GOTERM_CC_FAT	nucleoid	RT		5	0.0015	0.018
	GOTERM_CC_FAT	mitochondrial nucleoid	RT		5	0.0015	0.018
	GOTERM_CC_FAT	mitochondrial part	RT		21	0.0016	0.018
	GOTERM_CC_FAT	mitochondrial lumen	RT		11	0.0039	0.035
	GOTERM_CC_FAT	mitochondrial matrix	RT		11	0.0039	0.035
	GOTERM_CC_FAT	mitochondrion	RT		30	0.0051	0.042
Annotation Cluster 10		Enrichment Score: 2.47			Count	P_Value	Benjamini
	GOTERM_CC_FAT	nuclear chromosome	RT		11	0.0003	0.0042
	GOTERM_CC_FAT	nuclear heterochromatin	RT		5	0.0012	0.014
	GOTERM_CC_FAT	nuclear chromatin	RT		6	0.0019	0.02
	GOTERM_CC_FAT	nuclear chromosome part	RT		8	0.0037	0.035
	GOTERM_CC_FAT	heterochromatin	RT		5	0.0042	0.037
	GOTERM_CC_FAT	sex chromatin	RT		3	0.021	0.11
	GOTERM_CC_FAT	sex chromosome	RT		3	0.024	0.12
Annotation Cluster 11		Enrichment Score: 2.28			Count	P_Value	Benjamini
	GOTERM_MF_FAT	GTPase activity	RT		12	0.00076	0.02
	GOTERM_MF_FAT	GTP binding	RT		14	0.0088	0.13
	GOTERM_MF_FAT	guanyl ribonucleotide binding	RT		14	0.011	0.16
	GOTERM_MF_FAT	guanyl nucleotide binding	RT		14	0.011	0.16
Annotation Cluster 12		Enrichment Score: 2.04			Count	P_Value	Benjamini
	GOTERM_CC_FAT	microtubule cytoskeleton	RT		19	0.0036	0.035
	GOTERM_CC_FAT	cytoskeleton	RT		36	0.0048	0.04
	GOTERM_CC_FAT	cytoskeletal part	RT		27	0.006	0.044
	GOTERM_CC_FAT	microtubule organizing center	RT		10	0.022	0.11
	GOTERM_CC_FAT	centrosome	RT		9	0.029	0.14
Annotation Cluster 13		Enrichment Score: 1.54			Count	P_Value	Benjamini
	GOTERM_CC_FAT	proteasome regulatory particle	RT		3	0.0069	0.049
	GOTERM_CC_FAT	proteasome accessory complex	RT		3	0.013	0.074
	GOTERM_CC_FAT	proteasome complex	RT		3	0.26	0.61
Annotation Cluster 14		Enrichment Score: 1.39			Count	P_Value	Benjamini
	GOTERM_CC_FAT	actin filament	RT		4	0.028	0.14
	GOTERM_CC_FAT	actin cytoskeleton	RT		10	0.031	0.14
	GOTERM_CC_FAT	cell leading edge	RT		6	0.074	0.28
Annotation Cluster 15		Enrichment Score: 1.34			Count	P_Value	Benjamini
	GOTERM_CC_FAT	cortical cytoskeleton	RT		6	0.0011	0.014
	GOTERM_CC_FAT	cell cortex	RT		8	0.0096	0.06
	GOTERM_CC_FAT	cortical actin cytoskeleton	RT		4	0.01	0.062
	GOTERM_CC_FAT	cell cortex part	RT		6	0.011	0.067
	GOTERM_CC_FAT	actin cytoskeleton	RT		10	0.031	0.14
	GOTERM_MF_FAT	actin binding	RT		10	0.091	0.63
	GOTERM_MF_FAT	cytoskeletal protein binding	RT		13	0.13	0.72
	GOTERM_MF_FAT	actin filament binding	RT		3	0.22	0.87
	GOTERM_MF_FAT	calmodulin binding	RT		4	0.41	0.97
	GOTERM_CC_FAT	cell junction	RT		5	0.97	1
Annotation Cluster 16		Enrichment Score: 1.3			Count	P_Value	Benjamini
	GOTERM_CC_FAT	mitochondrial membrane	RT		14	0.012	0.07
	GOTERM_CC_FAT	mitochondrial outer membrane	RT		5	0.058	0.23
	GOTERM_CC_FAT	organelle outer membrane	RT		5	0.088	0.31
	GOTERM_CC_FAT	outer membrane	RT		5	0.098	0.33
Annotation Cluster 17		Enrichment Score: 1.26			Count	P_Value	Benjamini
	GOTERM_CC_FAT	cell fraction	RT		29	0.009	0.06
	GOTERM_CC_FAT	membrane fraction	RT		20	0.066	0.25
	GOTERM_CC_FAT	insoluble fraction	RT		20	0.087	0.3
	GOTERM_CC_FAT	microsome	RT		8	0.091	0.31
	GOTERM_CC_FAT	vesicular fraction	RT		8	0.1	0.33
Annotation Cluster 18		Enrichment Score: 1.17			Count	P_Value	Benjamini
	GOTERM_MF_FAT	cofactor binding	RT		11	0.0083	0.13
	GOTERM_MF_FAT	coenzyme binding	RT		8	0.031	0.34
	GOTERM_MF_FAT	FAD binding	RT		4	0.12	0.68
	GOTERM_MF_FAT	electron carrier activity	RT		4	0.71	1
Annotation Cluster 19		Enrichment Score: 0.95			Count	P_Value	Benjamini
	GOTERM_CC_FAT	coated vesicle	RT		8	0.015	0.082
	GOTERM_CC_FAT	vesicle coat	RT		4	0.023	0.12
	GOTERM_CC_FAT	coated vesicle membrane	RT		5	0.031	0.14
	GOTERM_CC_FAT	cytoplasmic vesicle membrane	RT		6	0.075	0.28
	GOTERM_CC_FAT	Golgi-associated vesicle membrane	RT		3	0.08	0.29
	GOTERM_CC_FAT	coated membrane	RT		4	0.082	0.29
	GOTERM_CC_FAT	membrane coat	RT		4	0.082	0.29
	GOTERM_CC_FAT	vesicle membrane	RT		6	0.099	0.33
	GOTERM_CC_FAT	clathrin coat	RT		3	0.13	0.39
	GOTERM_CC_FAT	clathrin-coated vesicle	RT		5	0.17	0.45
	GOTERM_CC_FAT	cytoplasmic vesicle part	RT		6	0.19	0.49
	GOTERM_CC_FAT	Golgi-associated vesicle	RT		3	0.2	0.52
	GOTERM_CC_FAT	clathrin coated vesicle membrane	RT		3	0.21	0.54
	GOTERM_CC_FAT	Golgi membrane	RT		3	0.81	0.99
	GOTERM_CC_FAT	Golgi apparatus part	RT		3	0.95	1
Annotation Cluster 20		Enrichment Score: 0.92			Count	P_Value	Benjamini
	GOTERM_CC_FAT	sarcomere	RT		5	0.075	0.28
	GOTERM_CC_FAT	myofibril	RT		5	0.11	0.34
	GOTERM_CC_FAT	contractile fiber part	RT		5	0.11	0.35
	GOTERM_CC_FAT	contractile fiber	RT		5	0.13	0.4
	GOTERM_CC_FAT	I band	RT		3	0.22	0.55
Annotation Cluster 21		Enrichment Score: 0.89			Count	P_Value	Benjamini
	GOTERM_MF_FAT	protein homodimerization activity	RT		11	0.05	0.45
	GOTERM_MF_FAT	identical protein binding	RT		16	0.11	0.66
	GOTERM_MF_FAT	protein dimerization activity	RT		11	0.4	0.98
Annotation Cluster 22		Enrichment Score: 0.8			Count	P_Value	Benjamini
	GOTERM_CC_FAT	neuron projection	RT		11	0.052	0.21
	GOTERM_CC_FAT	axon	RT		6	0.12	0.36
	GOTERM_CC_FAT	dendrite	RT		6	0.13	0.38
	GOTERM_CC_FAT	axon part	RT		3	0.22	0.54
	GOTERM_CC_FAT	cell soma	RT		5	0.29	0.65
	GOTERM_CC_FAT	cell projection part	RT		6	0.33	0.7
Annotation Cluster 23		Enrichment Score: 0.59			Count	P_Value	Benjamini
	GOTERM_CC_FAT	nuclear body	RT		6	0.14	0.4
	GOTERM_CC_FAT	nuclear speck	RT		4	0.23	0.57
	GOTERM_CC_FAT	nucleoplasm part	RT		10	0.55	0.89
Annotation Cluster 24		Enrichment Score: 0.57			Count	P_Value	Benjamini
	GOTERM_MF_FAT	steroid hormone receptor binding	RT		3	0.13	0.71
	GOTERM_MF_FAT	nuclear hormone receptor binding	RT		3	0.36	0.97
	GOTERM_MF_FAT	hormone receptor binding	RT		3	0.43	0.98
Annotation Cluster 25		Enrichment Score: 0.56			Count	P_Value	Benjamini
	GOTERM_MF_FAT	nucleobase, nucleoside, nucleotide and nucleic acid transmembrane transporter activity	RT		3	0.022	0.26
	GOTERM_CC_FAT	integral to plasma membrane	RT		8	1	1
	GOTERM_CC_FAT	intrinsic to plasma membrane	RT		8	1	1
Annotation Cluster 26		Enrichment Score: 0.27			Count	P_Value	Benjamini
	GOTERM_MF_FAT	voltage-gated anion channel activity	RT		3	0.05	0.44
	GOTERM_MF_FAT	anion channel activity	RT		3	0.37	0.97
	GOTERM_MF_FAT	voltage-gated ion channel activity	RT		5	0.4	0.98
	GOTERM_MF_FAT	voltage-gated channel activity	RT		5	0.4	0.98
	GOTERM_MF_FAT	anion transmembrane transporter activity	RT		4	0.44	0.98
	GOTERM_MF_FAT	gated channel activity	RT		5	0.76	1
	GOTERM_MF_FAT	ion channel activity	RT		6	0.77	1
	GOTERM_MF_FAT	substrate specific channel activity	RT		6	0.79	1
	GOTERM_MF_FAT	channel activity	RT		6	0.81	1
	GOTERM_MF_FAT	passive transmembrane transporter activity	RT		6	0.82	1
	GOTERM_CC_FAT	ion channel complex	RT		3	0.85	0.99
	GOTERM_MF_FAT	cation channel activity	RT		3	0.94	1
	GOTERM_MF_FAT	metal ion transmembrane transporter activity	RT		3	0.97	1
Annotation Cluster 27		Enrichment Score: 0.26			Count	P_Value	Benjamini
	GOTERM_MF_FAT	thiolester hydrolase activity	RT		4	0.24	0.88
	GOTERM_MF_FAT	ubiquitin thiolesterase activity	RT		3	0.35	0.96
	GOTERM_MF_FAT	cysteine-type peptidase activity	RT		3	0.68	1
	GOTERM_MF_FAT	peptidase activity, acting on L-amino acid peptides	RT		6	0.95	1
	GOTERM_MF_FAT	peptidase activity	RT		6	0.96	1
Annotation Cluster 28		Enrichment Score: 0.25			Count	P_Value	Benjamini
	GOTERM_CC_FAT	endoplasmic reticulum part	RT		8	0.33	0.7
	GOTERM_CC_FAT	nuclear envelope-endoplasmic reticulum network	RT		5	0.68	0.96
	GOTERM_CC_FAT	endoplasmic reticulum membrane	RT		4	0.81	0.99
Annotation Cluster 29		Enrichment Score: 0.16			Count	P_Value	Benjamini
	GOTERM_MF_FAT	enzyme inhibitor activity	RT		5	0.65	1
	GOTERM_MF_FAT	endopeptidase inhibitor activity	RT		3	0.69	1
	GOTERM_MF_FAT	peptidase inhibitor activity	RT		3	0.72	1
Annotation Cluster 30		Enrichment Score: 0.12			Count	P_Value	Benjamini
	GOTERM_MF_FAT	transcription factor binding	RT		9	0.61	1
	GOTERM_MF_FAT	transcription coactivator activity	RT		4	0.69	1
	GOTERM_MF_FAT	transcription cofactor activity	RT		5	0.85	1
	GOTERM_MF_FAT	transcription activator activity	RT		5	0.91	1
Annotation Cluster 31		Enrichment Score: 0.09			Count	P_Value	Benjamini
	GOTERM_CC_FAT	adherens junction	RT		3	0.72	0.97
	GOTERM_CC_FAT	anchoring junction	RT		3	0.77	0.98
	GOTERM_CC_FAT	cell junction	RT		5	0.97	1
Annotation Cluster 32		Enrichment Score: 0.06			Count	P_Value	Benjamini
	GOTERM_MF_FAT	serine-type endopeptidase activity	RT		3	0.72	1
	GOTERM_MF_FAT	serine-type peptidase activity	RT		3	0.8	1
	GOTERM_MF_FAT	serine hydrolase activity	RT		3	0.8	1
	GOTERM_MF_FAT	peptidase activity, acting on L-amino acid peptides	RT		6	0.95	1
	GOTERM_MF_FAT	peptidase activity	RT		6	0.96	1
	GOTERM_MF_FAT	endopeptidase activity	RT		3	0.99	1
Annotation Cluster 33		Enrichment Score: 0.05			Count	P_Value	Benjamini
	GOTERM_MF_FAT	small GTPase regulator activity	RT		4	0.83	1
	GOTERM_MF_FAT	GTPase regulator activity	RT		5	0.9	1
	GOTERM_MF_FAT	nucleoside-triphosphatase regulator activity	RT		5	0.91	1
Annotation Cluster 34		Enrichment Score: 0.04			Count	P_Value	Benjamini
	GOTERM_MF_FAT	transcription repressor activity	RT		5	0.77	1
	GOTERM_MF_FAT	transcription regulator activity	RT		13	1	1
	GOTERM_MF_FAT	transcription factor activity	RT		5	1	1
Annotation Cluster 35		Enrichment Score: 0.02			Count	P_Value	Benjamini
	GOTERM_CC_FAT	extracellular space	RT		9	0.87	0.99
	GOTERM_CC_FAT	extracellular region part	RT		9	0.99	1
	GOTERM_CC_FAT	extracellular region	RT		9	1	1
Annotation Cluster 36		Enrichment Score: 0			Count	P_Value	Benjamini
	GOTERM_MF_FAT	zinc ion binding	RT		14	1	1
	GOTERM_MF_FAT	transition metal ion binding	RT		17	1	1
	GOTERM_MF_FAT	metal ion binding	RT		33	1	1
	GOTERM_MF_FAT	ion binding	RT		34	1	1
	GOTERM_MF_FAT	cation binding	RT		33	1	1

## Sheet: GO term (ICP_0380 + SICS)
Functional annotation clustering
44 Clusters
Annotation Cluster 1		Enrichment Score: 14.16			Count	P_Value	Benjamini
	GOTERM_CC_FAT	ribonucleoprotein complex	RT		62	8.4e-28	3.3e-25
	GOTERM_CC_FAT	cytosolic part	RT		30	3.3e-19	3.2e-17
	GOTERM_CC_FAT	cytosolic ribosome	RT		23	2.4e-18	1.9e-16
	GOTERM_MF_FAT	structural constituent of ribosome	RT		30	6.7e-18	3.4e-15
	GOTERM_CC_FAT	ribosome	RT		33	9.5e-18	6.3e-16
	GOTERM_CC_FAT	ribosomal subunit	RT		24	7.7e-15	4.4e-13
	GOTERM_MF_FAT	structural molecule activity	RT		50	2e-14	2.1e-12
	GOTERM_CC_FAT	cytosolic large ribosomal subunit	RT		11	7.3e-09	2.4e-07
	GOTERM_CC_FAT	small ribosomal subunit	RT		13	1.2e-08	3.4e-07
	GOTERM_CC_FAT	cytosolic small ribosomal subunit	RT		11	1.3e-08	3.4e-07
	GOTERM_CC_FAT	large ribosomal subunit	RT		12	2.5e-07	5.4e-06
Annotation Cluster 2		Enrichment Score: 11.79			Count	P_Value	Benjamini
	GOTERM_MF_FAT	nucleotide binding	RT		111	2.7e-17	6.8e-15
	GOTERM_MF_FAT	purine nucleotide binding	RT		96	8.8e-15	1.5e-12
	GOTERM_MF_FAT	ribonucleotide binding	RT		91	1.2e-13	9.7e-12
	GOTERM_MF_FAT	purine ribonucleotide binding	RT		91	1.2e-13	9.7e-12
	GOTERM_MF_FAT	adenyl nucleotide binding	RT		77	4.5e-11	3.2e-09
	GOTERM_MF_FAT	nucleoside binding	RT		78	4.9e-11	3.1e-09
	GOTERM_MF_FAT	purine nucleoside binding	RT		77	9.3e-11	5.2e-09
	GOTERM_MF_FAT	ATP binding	RT		72	2.7e-10	1.4e-08
	GOTERM_MF_FAT	adenyl ribonucleotide binding	RT		72	4.9e-10	2.3e-08
Annotation Cluster 3		Enrichment Score: 8.19			Count	P_Value	Benjamini
	GOTERM_CC_FAT	protein-DNA complex	RT		18	5.5e-12	2.7e-10
	GOTERM_CC_FAT	nucleosome	RT		16	5.7e-12	2.5e-10
	GOTERM_CC_FAT	chromatin	RT		24	1.1e-10	4.6e-09
	GOTERM_CC_FAT	chromosome	RT		34	3.1e-09	1.1e-07
	GOTERM_CC_FAT	chromosomal part	RT		30	1.1e-08	3.3e-07
	GOTERM_MF_FAT	DNA binding	RT		52	0.61	0.99
Annotation Cluster 4		Enrichment Score: 4.88			Count	P_Value	Benjamini
	GOTERM_CC_FAT	membrane-enclosed lumen	RT		76	1.2e-07	3e-06
	GOTERM_CC_FAT	intracellular organelle lumen	RT		73	2.2e-07	5.3e-06
	GOTERM_CC_FAT	organelle lumen	RT		74	2.6e-07	5.4e-06
	GOTERM_CC_FAT	nuclear lumen	RT		53	0.00037	0.0043
	GOTERM_CC_FAT	nucleolus	RT		31	0.00046	0.0052
	GOTERM_CC_FAT	nucleoplasm	RT		33	0.0046	0.036
Annotation Cluster 5		Enrichment Score: 4.4			Count	P_Value	Benjamini
	GOTERM_CC_FAT	pore complex	RT		13	1.3e-06	2.6e-05
	GOTERM_CC_FAT	nuclear pore	RT		11	9.9e-06	0.00018
	GOTERM_CC_FAT	organelle envelope	RT		32	2.3e-05	0.0004
	GOTERM_CC_FAT	envelope	RT		32	2.5e-05	0.00041
	GOTERM_CC_FAT	nuclear envelope	RT		16	5.8e-05	0.00086
	GOTERM_MF_FAT	protein transporter activity	RT		10	0.00014	0.0043
	GOTERM_CC_FAT	endomembrane system	RT		31	0.0027	0.024
Annotation Cluster 6		Enrichment Score: 3.85			Count	P_Value	Benjamini
	GOTERM_CC_FAT	cytoskeleton	RT		54	5.7e-05	0.00087
	GOTERM_CC_FAT	cytoskeletal part	RT		41	8e-05	0.0011
	GOTERM_CC_FAT	microtubule cytoskeleton	RT		26	0.0006	0.0063
Annotation Cluster 7		Enrichment Score: 3.69			Count	P_Value	Benjamini
	GOTERM_CC_FAT	pigment granule	RT		12	4.5e-06	8.6e-05
	GOTERM_CC_FAT	melanosome	RT		12	4.5e-06	8.6e-05
	GOTERM_CC_FAT	membrane-bounded vesicle	RT		28	0.00018	0.0024
	GOTERM_CC_FAT	cytoplasmic membrane-bounded vesicle	RT		27	0.00027	0.0035
	GOTERM_CC_FAT	vesicle	RT		30	0.0005	0.0056
	GOTERM_CC_FAT	cytoplasmic vesicle	RT		29	0.00057	0.0061
	GOTERM_CC_FAT	coated vesicle	RT		11	0.0031	0.026
	GOTERM_CC_FAT	cytoplasmic vesicle part	RT		12	0.0033	0.027
Annotation Cluster 8		Enrichment Score: 3.58			Count	P_Value	Benjamini
	GOTERM_MF_FAT	GTPase activity	RT		18	5.6e-06	0.00019
	GOTERM_MF_FAT	GTP binding	RT		20	0.00077	0.019
	GOTERM_MF_FAT	guanyl ribonucleotide binding	RT		20	0.0011	0.025
	GOTERM_MF_FAT	guanyl nucleotide binding	RT		20	0.0011	0.025
Annotation Cluster 9		Enrichment Score: 3.52			Count	P_Value	Benjamini
	GOTERM_MF_FAT	ATPase activity	RT		25	5.4e-07	2.1e-05
	GOTERM_MF_FAT	ATPase activity, coupled	RT		21	3.4e-06	0.00012
	GOTERM_MF_FAT	helicase activity	RT		13	7.5e-05	0.0024
	GOTERM_MF_FAT	ATP-dependent helicase activity	RT		10	0.00036	0.0094
	GOTERM_MF_FAT	purine NTP-dependent helicase activity	RT		10	0.00036	0.0094
	GOTERM_MF_FAT	ATP-dependent RNA helicase activity	RT		4	0.011	0.16
	GOTERM_MF_FAT	RNA-dependent ATPase activity	RT		4	0.013	0.17
	GOTERM_MF_FAT	RNA helicase activity	RT		4	0.027	0.29
Annotation Cluster 10		Enrichment Score: 2.59			Count	P_Value	Benjamini
	GOTERM_CC_FAT	microtubule cytoskeleton	RT		26	0.0006	0.0063
	GOTERM_MF_FAT	motor activity	RT		11	0.0014	0.03
	GOTERM_CC_FAT	microtubule	RT		13	0.021	0.11
Annotation Cluster 11		Enrichment Score: 2.5			Count	P_Value	Benjamini
	GOTERM_CC_FAT	cortical cytoskeleton	RT		8	0.0001	0.0014
	GOTERM_MF_FAT	actin binding	RT		18	0.0011	0.026
	GOTERM_CC_FAT	cell cortex part	RT		8	0.0025	0.023
	GOTERM_CC_FAT	cell cortex	RT		10	0.0056	0.04
	GOTERM_CC_FAT	actin cytoskeleton	RT		14	0.0076	0.051
	GOTERM_MF_FAT	cytoskeletal protein binding	RT		21	0.01	0.15
	GOTERM_CC_FAT	cortical actin cytoskeleton	RT		4	0.024	0.12
Annotation Cluster 12		Enrichment Score: 2.47			Count	P_Value	Benjamini
	GOTERM_CC_FAT	nuclear chromosome	RT		13	0.00028	0.0035
	GOTERM_CC_FAT	nuclear chromatin	RT		7	0.0014	0.014
	GOTERM_CC_FAT	nuclear chromosome part	RT		10	0.0017	0.016
	GOTERM_CC_FAT	nuclear heterochromatin	RT		5	0.0038	0.031
	GOTERM_CC_FAT	sex chromosome	RT		4	0.0041	0.032
	GOTERM_CC_FAT	heterochromatin	RT		5	0.013	0.078
	GOTERM_CC_FAT	sex chromatin	RT		3	0.038	0.17
Annotation Cluster 13		Enrichment Score: 2.4			Count	P_Value	Benjamini
	GOTERM_MF_FAT	ligase activity, forming aminoacyl-tRNA and related compounds	RT		6	0.0039	0.069
	GOTERM_MF_FAT	ligase activity, forming carbon-oxygen bonds	RT		6	0.0039	0.069
	GOTERM_MF_FAT	aminoacyl-tRNA ligase activity	RT		6	0.0039	0.069
Annotation Cluster 14		Enrichment Score: 2.18			Count	P_Value	Benjamini
	GOTERM_MF_FAT	motor activity	RT		11	0.0014	0.03
	GOTERM_MF_FAT	microtubule motor activity	RT		7	0.0077	0.12
	GOTERM_CC_FAT	microtubule associated complex	RT		7	0.027	0.13
Annotation Cluster 15		Enrichment Score: 2.11			Count	P_Value	Benjamini
	GOTERM_CC_FAT	microtubule cytoskeleton	RT		26	0.0006	0.0063
	GOTERM_CC_FAT	microtubule organizing center	RT		12	0.027	0.13
	GOTERM_CC_FAT	centrosome	RT		11	0.029	0.14
Annotation Cluster 16		Enrichment Score: 1.87			Count	P_Value	Benjamini
	GOTERM_CC_FAT	mitochondrial nucleoid	RT		5	0.0048	0.036
	GOTERM_CC_FAT	nucleoid	RT		5	0.0048	0.036
	GOTERM_CC_FAT	mitochondrial matrix	RT		12	0.013	0.078
	GOTERM_CC_FAT	mitochondrial lumen	RT		12	0.013	0.078
	GOTERM_CC_FAT	mitochondrial part	RT		23	0.015	0.082
	GOTERM_CC_FAT	mitochondrion	RT		32	0.096	0.33
Annotation Cluster 17		Enrichment Score: 1.83			Count	P_Value	Benjamini
	GOTERM_CC_FAT	sarcomere	RT		8	0.0064	0.045
	GOTERM_CC_FAT	myofibril	RT		8	0.012	0.078
	GOTERM_CC_FAT	contractile fiber part	RT		8	0.013	0.078
	GOTERM_CC_FAT	contractile fiber	RT		8	0.019	0.1
	GOTERM_CC_FAT	I band	RT		5	0.034	0.16
Annotation Cluster 18		Enrichment Score: 1.77			Count	P_Value	Benjamini
	GOTERM_MF_FAT	actin filament binding	RT		6	0.0066	0.11
	GOTERM_CC_FAT	actin cytoskeleton	RT		14	0.0076	0.051
	GOTERM_CC_FAT	actin filament	RT		5	0.013	0.078
	GOTERM_CC_FAT	cell leading edge	RT		8	0.035	0.16
	GOTERM_CC_FAT	ruffle	RT		5	0.063	0.25
Annotation Cluster 19		Enrichment Score: 1.61			Count	P_Value	Benjamini
	GOTERM_CC_FAT	organelle envelope	RT		32	2.3e-05	0.0004
	GOTERM_CC_FAT	envelope	RT		32	2.5e-05	0.00041
	GOTERM_CC_FAT	mitochondrial part	RT		23	0.015	0.082
	GOTERM_CC_FAT	mitochondrial envelope	RT		16	0.05	0.21
	GOTERM_CC_FAT	mitochondrial membrane	RT		15	0.06	0.24
	GOTERM_CC_FAT	organelle membrane	RT		33	0.072	0.27
	GOTERM_CC_FAT	mitochondrial inner membrane	RT		12	0.083	0.31
	GOTERM_CC_FAT	mitochondrion	RT		32	0.096	0.33
	GOTERM_CC_FAT	organelle inner membrane	RT		12	0.12	0.39
	GOTERM_CC_FAT	integral to membrane	RT		47	1	1
	GOTERM_CC_FAT	intrinsic to membrane	RT		48	1	1
Annotation Cluster 20		Enrichment Score: 1.54			Count	P_Value	Benjamini
	GOTERM_CC_FAT	coated vesicle membrane	RT		8	0.0012	0.012
	GOTERM_CC_FAT	vesicle coat	RT		6	0.0015	0.014
	GOTERM_CC_FAT	coated vesicle	RT		11	0.0031	0.026
	GOTERM_CC_FAT	cytoplasmic vesicle part	RT		12	0.0033	0.027
	GOTERM_CC_FAT	cytoplasmic vesicle membrane	RT		9	0.013	0.079
	GOTERM_CC_FAT	coated membrane	RT		6	0.013	0.079
	GOTERM_CC_FAT	membrane coat	RT		6	0.013	0.079
	GOTERM_CC_FAT	vesicle membrane	RT		9	0.02	0.11
	GOTERM_CC_FAT	COPI vesicle coat	RT		3	0.024	0.12
	GOTERM_CC_FAT	Golgi-associated vesicle membrane	RT		4	0.026	0.13
	GOTERM_CC_FAT	COPI coated vesicle membrane	RT		3	0.028	0.14
	GOTERM_CC_FAT	COPI-coated vesicle	RT		3	0.043	0.19
	GOTERM_CC_FAT	internal side of plasma membrane	RT		13	0.053	0.22
	GOTERM_CC_FAT	Golgi-associated vesicle	RT		4	0.11	0.35
	GOTERM_CC_FAT	clathrin coated vesicle membrane	RT		4	0.12	0.38
	GOTERM_CC_FAT	clathrin-coated vesicle	RT		6	0.17	0.49
	GOTERM_CC_FAT	clathrin coat	RT		3	0.22	0.56
	GOTERM_CC_FAT	Golgi membrane	RT		6	0.4	0.79
	GOTERM_CC_FAT	Golgi apparatus part	RT		6	0.79	0.98
Annotation Cluster 21		Enrichment Score: 1.44			Count	P_Value	Benjamini
	GOTERM_CC_FAT	proteasome regulatory particle	RT		3	0.013	0.079
	GOTERM_CC_FAT	proteasome accessory complex	RT		3	0.024	0.12
	GOTERM_CC_FAT	proteasome complex	RT		4	0.16	0.45
Annotation Cluster 22		Enrichment Score: 1.37			Count	P_Value	Benjamini
	GOTERM_MF_FAT	DNA helicase activity	RT		6	0.0019	0.037
	GOTERM_MF_FAT	ATP-dependent DNA helicase activity	RT		3	0.11	0.64
	GOTERM_MF_FAT	DNA-dependent ATPase activity	RT		3	0.37	0.96
Annotation Cluster 23		Enrichment Score: 1.19			Count	P_Value	Benjamini
	GOTERM_CC_FAT	cell fraction	RT		37	0.01	0.067
	GOTERM_CC_FAT	microsome	RT		10	0.085	0.31
	GOTERM_CC_FAT	membrane fraction	RT		25	0.096	0.33
	GOTERM_CC_FAT	vesicular fraction	RT		10	0.098	0.33
	GOTERM_CC_FAT	insoluble fraction	RT		25	0.13	0.41
Annotation Cluster 24		Enrichment Score: 1.18			Count	P_Value	Benjamini
	GOTERM_CC_FAT	mitochondrial envelope	RT		16	0.05	0.21
	GOTERM_CC_FAT	mitochondrial outer membrane	RT		6	0.051	0.21
	GOTERM_CC_FAT	mitochondrial membrane	RT		15	0.06	0.24
	GOTERM_CC_FAT	organelle outer membrane	RT		6	0.084	0.31
	GOTERM_CC_FAT	outer membrane	RT		6	0.095	0.33
Annotation Cluster 25		Enrichment Score: 1.11			Count	P_Value	Benjamini
	GOTERM_MF_FAT	coenzyme binding	RT		11	0.0078	0.12
	GOTERM_MF_FAT	FAD binding	RT		5	0.079	0.56
	GOTERM_MF_FAT	electron carrier activity	RT		5	0.74	1
Annotation Cluster 26		Enrichment Score: 0.85			Count	P_Value	Benjamini
	GOTERM_MF_FAT	protein homodimerization activity	RT		13	0.075	0.55
	GOTERM_MF_FAT	identical protein binding	RT		21	0.086	0.59
	GOTERM_MF_FAT	protein dimerization activity	RT		14	0.44	0.97
Annotation Cluster 27		Enrichment Score: 0.66			Count	P_Value	Benjamini
	GOTERM_CC_FAT	neuron projection	RT		12	0.15	0.43
	GOTERM_CC_FAT	axon	RT		7	0.15	0.43
	GOTERM_CC_FAT	cell soma	RT		6	0.32	0.71
	GOTERM_CC_FAT	axon part	RT		3	0.34	0.73
Annotation Cluster 28		Enrichment Score: 0.63			Count	P_Value	Benjamini
	GOTERM_CC_FAT	vesicle lumen	RT		4	0.083	0.31
	GOTERM_CC_FAT	platelet alpha granule lumen	RT		3	0.23	0.59
	GOTERM_CC_FAT	cytoplasmic membrane-bounded vesicle lumen	RT		3	0.26	0.62
	GOTERM_CC_FAT	platelet alpha granule	RT		3	0.36	0.75
	GOTERM_CC_FAT	secretory granule	RT		6	0.38	0.77
Annotation Cluster 29		Enrichment Score: 0.6			Count	P_Value	Benjamini
	GOTERM_MF_FAT	primary active transmembrane transporter activity	RT		6	0.14	0.73
	GOTERM_MF_FAT	P-P-bond-hydrolysis-driven transmembrane transporter activity	RT		6	0.14	0.73
	GOTERM_MF_FAT	ATPase activity, coupled to transmembrane movement of substances	RT		5	0.23	0.88
	GOTERM_MF_FAT	ATPase activity, coupled to transmembrane movement of ions	RT		4	0.23	0.88
	GOTERM_MF_FAT	ATPase activity, coupled to movement of substances	RT		5	0.24	0.88
	GOTERM_MF_FAT	hydrolase activity, acting on acid anhydrides, catalyzing transmembrane movement of substances	RT		5	0.24	0.88
	GOTERM_MF_FAT	ATPase activity, coupled to transmembrane movement of ions, phosphorylative mechanism	RT		3	0.34	0.95
	GOTERM_MF_FAT	monovalent inorganic cation transmembrane transporter activity	RT		4	0.42	0.97
	GOTERM_MF_FAT	inorganic cation transmembrane transporter activity	RT		5	0.44	0.98
Annotation Cluster 30		Enrichment Score: 0.56			Count	P_Value	Benjamini
	GOTERM_CC_FAT	keratin filament	RT		5	0.13	0.41
	GOTERM_CC_FAT	intermediate filament	RT		6	0.39	0.78
	GOTERM_CC_FAT	intermediate filament cytoskeleton	RT		6	0.41	0.79
Annotation Cluster 31		Enrichment Score: 0.41			Count	P_Value	Benjamini
	GOTERM_MF_FAT	Ras GTPase binding	RT		4	0.34	0.95
	GOTERM_MF_FAT	small GTPase binding	RT		4	0.4	0.97
	GOTERM_MF_FAT	GTPase binding	RT		4	0.45	0.97
Annotation Cluster 32		Enrichment Score: 0.4			Count	P_Value	Benjamini
	GOTERM_MF_FAT	steroid hormone receptor binding	RT		3	0.21	0.85
	GOTERM_MF_FAT	nuclear hormone receptor binding	RT		3	0.52	0.99
	GOTERM_MF_FAT	hormone receptor binding	RT		3	0.59	0.99
Annotation Cluster 33		Enrichment Score: 0.39			Count	P_Value	Benjamini
	GOTERM_MF_FAT	vitamin B6 binding	RT		3	0.34	0.95
	GOTERM_MF_FAT	pyridoxal phosphate binding	RT		3	0.34	0.95
	GOTERM_MF_FAT	vitamin binding	RT		4	0.56	0.99
Annotation Cluster 34		Enrichment Score: 0.29			Count	P_Value	Benjamini
	GOTERM_CC_FAT	integral to endoplasmic reticulum membrane	RT		3	0.28	0.66
	GOTERM_CC_FAT	intrinsic to endoplasmic reticulum membrane	RT		3	0.42	0.8
	GOTERM_CC_FAT	integral to organelle membrane	RT		4	0.52	0.88
	GOTERM_CC_FAT	nuclear envelope-endoplasmic reticulum network	RT		7	0.61	0.93
	GOTERM_CC_FAT	intrinsic to organelle membrane	RT		4	0.64	0.94
	GOTERM_CC_FAT	endoplasmic reticulum membrane	RT		6	0.72	0.97
Annotation Cluster 35		Enrichment Score: 0.27			Count	P_Value	Benjamini
	GOTERM_MF_FAT	ATP-dependent peptidase activity	RT		3	0.016	0.21
	GOTERM_MF_FAT	thiolester hydrolase activity	RT		4	0.4	0.97
	GOTERM_MF_FAT	ubiquitin thiolesterase activity	RT		3	0.51	0.99
	GOTERM_MF_FAT	cysteine-type peptidase activity	RT		3	0.83	1
	GOTERM_MF_FAT	serine-type endopeptidase activity	RT		3	0.86	1
	GOTERM_MF_FAT	serine-type peptidase activity	RT		3	0.91	1
	GOTERM_MF_FAT	serine hydrolase activity	RT		3	0.92	1
	GOTERM_MF_FAT	peptidase activity, acting on L-amino acid peptides	RT		8	0.97	1
	GOTERM_MF_FAT	peptidase activity	RT		8	0.98	1
	GOTERM_MF_FAT	endopeptidase activity	RT		3	1	1
Annotation Cluster 36		Enrichment Score: 0.25			Count	P_Value	Benjamini
	GOTERM_CC_FAT	basolateral plasma membrane	RT		7	0.3	0.68
	GOTERM_CC_FAT	adherens junction	RT		5	0.46	0.83
	GOTERM_CC_FAT	anchoring junction	RT		5	0.54	0.89
	GOTERM_CC_FAT	focal adhesion	RT		3	0.67	0.95
	GOTERM_CC_FAT	cell-substrate adherens junction	RT		3	0.69	0.96
	GOTERM_CC_FAT	cell-substrate junction	RT		3	0.72	0.97
	GOTERM_CC_FAT	cell junction	RT		11	0.73	0.97
Annotation Cluster 37		Enrichment Score: 0.16			Count	P_Value	Benjamini
	GOTERM_MF_FAT	phosphatase activity	RT		6	0.66	1
	GOTERM_MF_FAT	protein tyrosine phosphatase activity	RT		3	0.68	1
	GOTERM_MF_FAT	phosphoprotein phosphatase activity	RT		4	0.72	1
Annotation Cluster 38		Enrichment Score: 0.16			Count	P_Value	Benjamini
	GOTERM_MF_FAT	voltage-gated anion channel activity	RT		3	0.087	0.59
	GOTERM_MF_FAT	anion channel activity	RT		3	0.53	0.99
	GOTERM_MF_FAT	voltage-gated ion channel activity	RT		5	0.64	1
	GOTERM_MF_FAT	voltage-gated channel activity	RT		5	0.64	1
	GOTERM_MF_FAT	anion transmembrane transporter activity	RT		4	0.65	1
	GOTERM_MF_FAT	gated channel activity	RT		5	0.92	1
	GOTERM_MF_FAT	ion channel activity	RT		6	0.94	1
	GOTERM_CC_FAT	ion channel complex	RT		3	0.95	1
	GOTERM_MF_FAT	substrate specific channel activity	RT		6	0.95	1
	GOTERM_MF_FAT	channel activity	RT		6	0.96	1
	GOTERM_MF_FAT	passive transmembrane transporter activity	RT		6	0.96	1
	GOTERM_MF_FAT	metal ion transmembrane transporter activity	RT		4	0.98	1
	GOTERM_MF_FAT	cation channel activity	RT		3	0.99	1
Annotation Cluster 39		Enrichment Score: 0.11			Count	P_Value	Benjamini
	GOTERM_MF_FAT	heparin binding	RT		3	0.68	1
	GOTERM_MF_FAT	carbohydrate binding	RT		8	0.69	1
	GOTERM_MF_FAT	glycosaminoglycan binding	RT		3	0.83	1
	GOTERM_MF_FAT	polysaccharide binding	RT		3	0.86	1
	GOTERM_MF_FAT	pattern binding	RT		3	0.86	1
Annotation Cluster 40		Enrichment Score: 0.09			Count	P_Value	Benjamini
	GOTERM_MF_FAT	enzyme inhibitor activity	RT		6	0.73	1
	GOTERM_MF_FAT	endopeptidase inhibitor activity	RT		3	0.84	1
	GOTERM_MF_FAT	peptidase inhibitor activity	RT		3	0.86	1
Annotation Cluster 41		Enrichment Score: 0.05			Count	P_Value	Benjamini
	GOTERM_MF_FAT	transcription factor binding	RT		10	0.82	1
	GOTERM_MF_FAT	transcription coactivator activity	RT		4	0.86	1
	GOTERM_MF_FAT	transcription activator activity	RT		7	0.9	1
	GOTERM_MF_FAT	transcription cofactor activity	RT		5	0.97	1
Annotation Cluster 42		Enrichment Score: 0.03			Count	P_Value	Benjamini
	GOTERM_CC_FAT	extracellular space	RT		13	0.85	0.99
	GOTERM_CC_FAT	extracellular region part	RT		14	0.98	1
	GOTERM_CC_FAT	extracellular region	RT		18	1	1
Annotation Cluster 43		Enrichment Score: 0.01			Count	P_Value	Benjamini
	GOTERM_MF_FAT	small GTPase regulator activity	RT		4	0.95	1
	GOTERM_MF_FAT	GTPase regulator activity	RT		5	0.98	1
	GOTERM_MF_FAT	nucleoside-triphosphatase regulator activity	RT		5	0.98	1
Annotation Cluster 44		Enrichment Score: 0			Count	P_Value	Benjamini
	GOTERM_MF_FAT	zinc ion binding	RT		21	1	1
	GOTERM_MF_FAT	metal ion binding	RT		52	1	1
	GOTERM_MF_FAT	cation binding	RT		52	1	1
	GOTERM_MF_FAT	ion binding	RT		53	1	1
	GOTERM_MF_FAT	transition metal ion binding	RT		26	1	1
